# Supplementary material for: A linear mixed model approach to gene expression-tumor aneuploidy association studies
Source: Sci Rep. 2019 Aug 16;9:11944. doi: 10.1038/s41598-019-48302-1 (PMC6697733; doi:10.1038/s41598-019-48302-1)
Supplement: Supplementary file 2 — Supplementary Table 1 [file 41598_2019_48302_MOESM2_ESM.xls]

## Sheet: Table_S1
Table S1
ICNA scores for all samples in TCGA, METABRIC, and CCLE datasets.
Sample_ID	Data_source	Tumor_type	ICNA_score
TCGA-OR-A5JY-01A-31D-A29H-01	TCGA	ACC	8.81837
TCGA-OR-A5J1-01A-11D-A29H-01	TCGA	ACC	1.73495
TCGA-OR-A5J4-01A-11D-A29H-01	TCGA	ACC	9.65798
TCGA-OR-A5K5-01A-11D-A29H-01	TCGA	ACC	7.16322
TCGA-OR-A5LI-01A-11D-A309-01	TCGA	ACC	6.26272
TCGA-OR-A5J7-01A-11D-A29H-01	TCGA	ACC	8.59745
TCGA-OR-A5KX-01A-11D-A29H-01	TCGA	ACC	5.90301
TCGA-OR-A5KO-01A-11D-A29H-01	TCGA	ACC	13.0432
TCGA-OR-A5JM-01A-11D-A29H-01	TCGA	ACC	6.58625
TCGA-OR-A5J8-01A-11D-A29H-01	TCGA	ACC	4.73563
TCGA-OR-A5LL-01A-11D-A29H-01	TCGA	ACC	7.94194
TCGA-OR-A5L2-01A-11D-A309-01	TCGA	ACC	5.90507
TCGA-OR-A5KS-01A-11D-A309-01	TCGA	ACC	9.56209
TCGA-P6-A5OH-01A-11D-A309-01	TCGA	ACC	5.24072
TCGA-PK-A5HC-01A-11D-A309-01	TCGA	ACC	6.55193
TCGA-OR-A5KB-01A-11D-A309-01	TCGA	ACC	7.35937
TCGA-OR-A5JA-01A-11D-A29H-01	TCGA	ACC	8.78757
TCGA-OR-A5JC-01A-11D-A29H-01	TCGA	ACC	8.34783
TCGA-OR-A5K9-01A-11D-A29H-01	TCGA	ACC	7.34646
TCGA-OR-A5LO-01A-11D-A29H-01	TCGA	ACC	10.0055
TCGA-OR-A5KT-01A-11D-A29H-01	TCGA	ACC	1.90869
TCGA-OR-A5JS-01A-11D-A29H-01	TCGA	ACC	7.5256
TCGA-OR-A5K2-01A-11D-A29H-01	TCGA	ACC	5.0832
TCGA-OR-A5JX-01A-11D-A29H-01	TCGA	ACC	8.83606
TCGA-OR-A5K0-01A-11D-A29H-01	TCGA	ACC	9.01276
TCGA-OR-A5J9-01A-11D-A29H-01	TCGA	ACC	9.17585
TCGA-OR-A5LF-01A-11D-A309-01	TCGA	ACC	8.72171
TCGA-OR-A5KY-01A-11D-A29H-01	TCGA	ACC	6.55317
TCGA-OU-A5PI-01A-12D-A29H-01	TCGA	ACC	12.9259
TCGA-OR-A5LD-01A-11D-A29H-01	TCGA	ACC	6.85728
TCGA-OR-A5LT-01A-11D-A29H-01	TCGA	ACC	11.599
TCGA-OR-A5LM-01A-11D-A29H-01	TCGA	ACC	11.8333
TCGA-OR-A5KZ-01A-11D-A29H-01	TCGA	ACC	8.87741
TCGA-OR-A5JP-01A-11D-A29H-01	TCGA	ACC	5.68163
TCGA-OR-A5KW-01A-11D-A29H-01	TCGA	ACC	12.4327
TCGA-OR-A5JZ-01A-11D-A29H-01	TCGA	ACC	7.83218
TCGA-OR-A5LE-01A-11D-A29H-01	TCGA	ACC	7.68951
TCGA-OR-A5JT-01A-11D-A29H-01	TCGA	ACC	10.6046
TCGA-OR-A5JV-01A-11D-A29H-01	TCGA	ACC	6.05594
TCGA-OR-A5JE-01A-11D-A29H-01	TCGA	ACC	5.70284
TCGA-OR-A5LG-01A-11D-A29H-01	TCGA	ACC	7.79121
TCGA-OR-A5K6-01A-11D-A29H-01	TCGA	ACC	5.49503
TCGA-OR-A5JB-01A-11D-A29H-01	TCGA	ACC	6.78355
TCGA-OR-A5LC-01A-11D-A29H-01	TCGA	ACC	9.87986
TCGA-OR-A5LB-01A-11D-A29H-01	TCGA	ACC	13.1853
TCGA-OR-A5K8-01A-11D-A29H-01	TCGA	ACC	12.4418
TCGA-OR-A5J2-01A-11D-A29H-01	TCGA	ACC	7.74804
TCGA-OR-A5J5-01A-11D-A29H-01	TCGA	ACC	11.139
TCGA-OR-A5KP-01A-11D-A309-01	TCGA	ACC	6.17754
TCGA-PK-A5HB-01A-11D-A29H-01	TCGA	ACC	10.0133
TCGA-OR-A5JF-01A-11D-A29H-01	TCGA	ACC	9.62471
TCGA-OR-A5JK-01A-11D-A29H-01	TCGA	ACC	8.10619
TCGA-OR-A5J3-01A-11D-A29H-01	TCGA	ACC	7.76232
TCGA-OR-A5JJ-01A-11D-A29H-01	TCGA	ACC	11.3178
TCGA-OR-A5L6-01A-11D-A29H-01	TCGA	ACC	7.58098
TCGA-PK-A5HA-01A-11D-A29H-01	TCGA	ACC	9.97549
TCGA-OR-A5LH-01A-11D-A29H-01	TCGA	ACC	7.78538
TCGA-OR-A5LS-01A-11D-A29H-01	TCGA	ACC	13.6026
TCGA-OR-A5JR-01A-11D-A29H-01	TCGA	ACC	9.44184
TCGA-OR-A5K4-01A-11D-A29H-01	TCGA	ACC	9.36706
TCGA-OR-A5JW-01A-11D-A29H-01	TCGA	ACC	10.7729
TCGA-P6-A5OG-01A-22D-A29H-01	TCGA	ACC	3.29284
TCGA-OR-A5JG-01A-11D-A29H-01	TCGA	ACC	8.45249
TCGA-OR-A5LN-01A-11D-A29H-01	TCGA	ACC	7.79015
TCGA-OR-A5LJ-01A-11D-A29H-01	TCGA	ACC	11.0928
TCGA-OR-A5KU-01A-11D-A29H-01	TCGA	ACC	11.8173
TCGA-OR-A5L1-01A-11D-A309-01	TCGA	ACC	9.59773
TCGA-OR-A5LK-01A-11D-A29H-01	TCGA	ACC	9.77464
TCGA-OR-A5J6-01A-31D-A29H-01	TCGA	ACC	5.61176
TCGA-OR-A5JL-01A-11D-A29H-01	TCGA	ACC	8.48164
TCGA-OR-A5KV-01A-11D-A29H-01	TCGA	ACC	0.487021
TCGA-OR-A5JI-01A-11D-A29H-01	TCGA	ACC	5.9445
TCGA-OR-A5K3-01A-11D-A29H-01	TCGA	ACC	8.42788
TCGA-OR-A5JQ-01A-11D-A29H-01	TCGA	ACC	9.11167
TCGA-OR-A5L4-01A-11D-A29H-01	TCGA	ACC	10.2812
TCGA-OR-A5JH-01A-11D-A309-01	TCGA	ACC	6.19662
TCGA-OR-A5JD-01A-11D-A29H-01	TCGA	ACC	9.96989
TCGA-OR-A5L9-01A-11D-A29H-01	TCGA	ACC	7.40344
TCGA-OR-A5LA-01A-11D-A29H-01	TCGA	ACC	8.1516
TCGA-OR-A5JO-01A-11D-A29H-01	TCGA	ACC	0.107286
TCGA-OR-A5L3-01A-11D-A29H-01	TCGA	ACC	1.61461
TCGA-PA-A5YG-01A-11D-A29H-01	TCGA	ACC	6.86936
TCGA-OR-A5L5-01A-11D-A29H-01	TCGA	ACC	5.82141
TCGA-PK-A5H9-01A-11D-A29H-01	TCGA	ACC	0.274161
TCGA-OR-A5JU-01A-11D-A309-01	TCGA	ACC	0.67114
TCGA-OR-A5LP-01A-11D-A29H-01	TCGA	ACC	6.52383
TCGA-OR-A5LR-01A-11D-A29H-01	TCGA	ACC	7.82299
TCGA-OR-A5K1-01A-11D-A29H-01	TCGA	ACC	8.15628
TCGA-OR-A5L8-01A-11D-A29H-01	TCGA	ACC	9.56282
TCGA-OR-A5KQ-01A-11D-A309-01	TCGA	ACC	0.546459
TCGA-C4-A0F7-01A-11D-A10T-01	TCGA	BLCA	9.12079
TCGA-C4-A0F1-01A-11D-A10T-01	TCGA	BLCA	3.57301
TCGA-BL-A0C8-01B-04D-A273-01	TCGA	BLCA	4.15683
TCGA-C4-A0EZ-01A-21D-A10T-01	TCGA	BLCA	6.91577
TCGA-BL-A13J-01B-04D-A273-01	TCGA	BLCA	4.13149
TCGA-E7-A85H-01A-11D-A34T-01	TCGA	BLCA	8.7456
TCGA-4Z-AA87-01A-11D-A390-01	TCGA	BLCA	7.29249
TCGA-XF-AAMX-01A-11D-A42D-01	TCGA	BLCA	12.3206
TCGA-GC-A3RB-01A-12D-A21Y-01	TCGA	BLCA	7.31796
TCGA-K4-A3WV-01A-11D-A22Y-01	TCGA	BLCA	8.59933
TCGA-GV-A3QI-01A-11D-A21Y-01	TCGA	BLCA	8.13157
TCGA-XF-AAMW-01A-11D-A42D-01	TCGA	BLCA	4.79747
TCGA-G2-A3VY-01A-11D-A22Y-01	TCGA	BLCA	10.9919
TCGA-BL-A0C8-01A-11D-A273-01	TCGA	BLCA	5.86422
TCGA-GV-A3JZ-01A-11D-A219-01	TCGA	BLCA	8.30325
TCGA-DK-A1A7-01A-11D-A13V-01	TCGA	BLCA	8.2237
TCGA-UY-A9PD-01A-11D-A38F-01	TCGA	BLCA	7.08969
TCGA-4Z-AA7R-01A-11D-A390-01	TCGA	BLCA	9.14908
TCGA-G2-AA3B-01A-11D-A390-01	TCGA	BLCA	8.34495
TCGA-DK-AA76-01A-11D-A390-01	TCGA	BLCA	6.38276
TCGA-4Z-AA84-01A-11D-A390-01	TCGA	BLCA	6.7954
TCGA-ZF-A9RN-01A-11D-A42D-01	TCGA	BLCA	8.23578
TCGA-K4-A6MB-01A-11D-A31K-01	TCGA	BLCA	7.08985
TCGA-E5-A4U1-01A-11D-A31K-01	TCGA	BLCA	7.72039
TCGA-2F-A9KW-01A-11D-A38F-01	TCGA	BLCA	6.43979
TCGA-XF-AAMG-01A-11D-A42D-01	TCGA	BLCA	9.70897
TCGA-UY-A78O-01A-12D-A338-01	TCGA	BLCA	4.85034
TCGA-DK-AA6U-01A-11D-A390-01	TCGA	BLCA	7.03202
TCGA-G2-A2EF-01A-12D-A18E-01	TCGA	BLCA	5.72922
TCGA-H4-A2HO-01A-11D-A17S-01	TCGA	BLCA	0.89707
TCGA-BL-A0C8-01A-11D-A10T-01	TCGA	BLCA	5.32668
TCGA-ZF-A9RF-01A-11D-A38F-01	TCGA	BLCA	6.16109
TCGA-XF-A9T0-01A-11D-A390-01	TCGA	BLCA	6.75956
TCGA-ZF-AA4T-01A-11D-A38F-01	TCGA	BLCA	7.54083
TCGA-DK-AA6P-01A-11D-A390-01	TCGA	BLCA	8.11802
TCGA-GV-A3JW-01A-11D-A20B-01	TCGA	BLCA	8.47137
TCGA-FD-A3SJ-01A-12D-A22Y-01	TCGA	BLCA	6.27435
TCGA-DK-A6B5-01A-11D-A31K-01	TCGA	BLCA	10.282
TCGA-ZF-AA51-01A-21D-A390-01	TCGA	BLCA	6.22517
TCGA-DK-A2I6-01A-12D-A18E-01	TCGA	BLCA	7.31573
TCGA-BT-A20V-01A-11D-A14V-01	TCGA	BLCA	9.77565
TCGA-HQ-A2OE-01A-11D-A201-01	TCGA	BLCA	11.9127
TCGA-FD-A6TA-01A-12D-A338-01	TCGA	BLCA	4.97012
TCGA-GD-A3OS-01A-12D-A21Y-01	TCGA	BLCA	8.26602
TCGA-BT-A20J-01A-11D-A14V-01	TCGA	BLCA	4.81129
TCGA-4Z-AA80-01A-11D-A390-01	TCGA	BLCA	6.67705
TCGA-UY-A78N-01A-12D-A338-01	TCGA	BLCA	6.16314
TCGA-GC-A4ZW-01A-11D-A26L-01	TCGA	BLCA	9.40592
TCGA-DK-A3IM-01A-11D-A20B-01	TCGA	BLCA	7.54623
TCGA-DK-A1A6-01A-11D-A13V-01	TCGA	BLCA	7.70828
TCGA-2F-A9KP-01A-11D-A38F-01	TCGA	BLCA	4.55752
TCGA-KQ-A41P-01A-12D-A338-01	TCGA	BLCA	5.99346
TCGA-DK-A1AC-01A-11D-A13V-01	TCGA	BLCA	7.58784
TCGA-DK-A2I1-01A-11D-A17S-01	TCGA	BLCA	7.65126
TCGA-4Z-AA7M-01A-11D-A390-01	TCGA	BLCA	7.63555
TCGA-UY-A8OB-01A-12D-A42D-01	TCGA	BLCA	7.05894
TCGA-BL-A13J-01A-11D-A10T-01	TCGA	BLCA	6.71223
TCGA-BT-A20W-01A-21D-A14V-01	TCGA	BLCA	4.54554
TCGA-UY-A9PE-01A-11D-A38F-01	TCGA	BLCA	6.00574
TCGA-YF-AA3L-01A-11D-A38F-01	TCGA	BLCA	9.03393
TCGA-XF-AAN7-01A-11D-A42D-01	TCGA	BLCA	6.99233
TCGA-E5-A4TZ-01A-11D-A31K-01	TCGA	BLCA	6.55266
TCGA-G2-AA3D-01A-11D-A390-01	TCGA	BLCA	4.36865
TCGA-S5-A6DX-01A-11D-A31K-01	TCGA	BLCA	3.9193
TCGA-CU-A3KJ-01A-11D-A219-01	TCGA	BLCA	7.0746
TCGA-FD-A6TC-01A-21D-A338-01	TCGA	BLCA	5.11161
TCGA-KQ-A41Q-01A-11D-A338-01	TCGA	BLCA	5.60861
TCGA-E7-A5KE-01A-11D-A288-01	TCGA	BLCA	6.61233
TCGA-DK-AA6W-01A-12D-A390-01	TCGA	BLCA	8.66189
TCGA-XF-A9SK-01A-11D-A42D-01	TCGA	BLCA	5.76713
TCGA-E7-A7PW-01A-11D-A34T-01	TCGA	BLCA	7.50358
TCGA-E7-A4IJ-01A-31D-A26L-01	TCGA	BLCA	7.02525
TCGA-XF-AAMZ-01A-11D-A42D-01	TCGA	BLCA	5.39822
TCGA-GU-A762-01A-11D-A338-01	TCGA	BLCA	4.41646
TCGA-E7-A7DV-01A-11D-A338-01	TCGA	BLCA	4.04056
TCGA-DK-AA6L-01A-11D-A390-01	TCGA	BLCA	8.37119
TCGA-CF-A1HS-01A-11D-A13V-01	TCGA	BLCA	6.28371
TCGA-4Z-AA82-01A-11D-A390-01	TCGA	BLCA	5.14311
TCGA-DK-A6AV-01A-12D-A30D-01	TCGA	BLCA	6.59083
TCGA-XF-A9ST-01A-11D-A42D-01	TCGA	BLCA	6.28985
TCGA-DK-A3IQ-01A-31D-A20B-01	TCGA	BLCA	3.24947
TCGA-GV-A40E-01A-12D-A23L-01	TCGA	BLCA	5.19205
TCGA-DK-A3X1-01A-12D-A22Y-01	TCGA	BLCA	4.93221
TCGA-FD-A3NA-01A-11D-A219-01	TCGA	BLCA	4.37896
TCGA-GV-A3QH-01A-11D-A21Y-01	TCGA	BLCA	6.26736
TCGA-H4-A2HQ-01A-11D-A17S-01	TCGA	BLCA	8.86139
TCGA-DK-AA75-01A-11D-A390-01	TCGA	BLCA	7.5274
TCGA-ZF-A9RM-01A-11D-A38F-01	TCGA	BLCA	6.77874
TCGA-DK-AA6S-01A-21D-A390-01	TCGA	BLCA	5.7444
TCGA-G2-AA3F-01A-12D-A42D-01	TCGA	BLCA	6.94038
TCGA-DK-A3IK-01A-32D-A219-01	TCGA	BLCA	5.0701
TCGA-BT-A20N-01A-11D-A14V-01	TCGA	BLCA	8.1044
TCGA-GD-A6C6-01A-21D-A31K-01	TCGA	BLCA	9.04753
TCGA-BT-A3PJ-01A-21D-A21Y-01	TCGA	BLCA	6.03604
TCGA-XF-A9T6-01A-11D-A42D-01	TCGA	BLCA	4.53197
TCGA-XF-AAMY-01A-11D-A42D-01	TCGA	BLCA	6.35836
TCGA-DK-A1AD-01A-11D-A13V-01	TCGA	BLCA	7.33094
TCGA-GV-A40G-01A-11D-A23L-01	TCGA	BLCA	8.71285
TCGA-PQ-A6FI-01A-11D-A31K-01	TCGA	BLCA	6.92772
TCGA-CU-A0YR-01A-12D-A10T-01	TCGA	BLCA	5.08166
TCGA-E7-A97Q-01A-11D-A38F-01	TCGA	BLCA	10.4372
TCGA-GD-A2C5-01A-12D-A17S-01	TCGA	BLCA	5.92961
TCGA-BT-A2LD-01A-12D-A20B-01	TCGA	BLCA	5.15997
TCGA-GC-A3YS-01A-11D-A23L-01	TCGA	BLCA	5.32264
TCGA-DK-A1A3-01A-11D-A13V-01	TCGA	BLCA	5.25927
TCGA-DK-A1A5-01A-11D-A13V-01	TCGA	BLCA	6.05113
TCGA-GU-A767-01A-11D-A32A-01	TCGA	BLCA	3.62533
TCGA-FD-A5BZ-01A-11D-A288-01	TCGA	BLCA	5.8304
TCGA-FD-A3SR-01A-11D-A22Y-01	TCGA	BLCA	6.34256
TCGA-DK-AA6R-01A-11D-A42D-01	TCGA	BLCA	6.8583
TCGA-ZF-AA5H-01A-11D-A390-01	TCGA	BLCA	7.28568
TCGA-ZF-AA4V-01A-11D-A38F-01	TCGA	BLCA	6.65938
TCGA-BT-A20P-01A-11D-A14V-01	TCGA	BLCA	4.30537
TCGA-YF-AA3M-01A-11D-A42D-01	TCGA	BLCA	7.29835
TCGA-FD-A3N5-01A-11D-A219-01	TCGA	BLCA	5.02337
TCGA-GV-A3JV-01A-11D-A21Y-01	TCGA	BLCA	6.09115
TCGA-2F-A9KT-01A-11D-A38F-01	TCGA	BLCA	4.86338
TCGA-DK-A3X2-01A-11D-A22Y-01	TCGA	BLCA	8.40012
TCGA-DK-A3IS-01A-21D-A219-01	TCGA	BLCA	6.62688
TCGA-LC-A66R-01A-41D-A30D-01	TCGA	BLCA	4.52429
TCGA-XF-AAMQ-01A-11D-A42D-01	TCGA	BLCA	6.10261
TCGA-GU-AATP-01A-11D-A390-01	TCGA	BLCA	6.26314
TCGA-KQ-A41N-01A-11D-A338-01	TCGA	BLCA	4.7752
TCGA-FD-A3B6-01A-21D-A20B-01	TCGA	BLCA	5.06746
TCGA-XF-A8HC-01A-11D-A363-01	TCGA	BLCA	9.80486
TCGA-DK-A6B2-01A-11D-A30D-01	TCGA	BLCA	4.74079
TCGA-G2-A2EJ-01A-11D-A17S-01	TCGA	BLCA	2.87742
TCGA-G2-A2ES-01A-11D-A17S-01	TCGA	BLCA	3.15657
TCGA-ZF-A9R4-01A-11D-A38F-01	TCGA	BLCA	7.73602
TCGA-K4-A5RH-01A-11D-A30D-01	TCGA	BLCA	4.6922
TCGA-XF-A9T5-01A-11D-A42D-01	TCGA	BLCA	6.06973
TCGA-DK-A3IT-01A-31D-A20B-01	TCGA	BLCA	5.31314
TCGA-BT-A2LA-01A-11D-A18E-01	TCGA	BLCA	6.7484
TCGA-LT-A5Z6-01A-11D-A288-01	TCGA	BLCA	8.27353
TCGA-BT-A42B-01A-32D-A23L-01	TCGA	BLCA	6.72179
TCGA-UY-A9PH-01A-11D-A38F-01	TCGA	BLCA	4.6362
TCGA-4Z-AA7Q-01A-11D-A390-01	TCGA	BLCA	3.31892
TCGA-UY-A8OC-01A-11D-A363-01	TCGA	BLCA	4.79209
TCGA-UY-A8OD-01A-11D-A363-01	TCGA	BLCA	7.44103
TCGA-BT-A20T-01A-11D-A14V-01	TCGA	BLCA	5.60891
TCGA-SY-A9G5-01A-11D-A38F-01	TCGA	BLCA	4.28833
TCGA-FD-A6TG-01A-11D-A32A-01	TCGA	BLCA	4.73585
TCGA-XF-A8HB-01A-11D-A363-01	TCGA	BLCA	4.89298
TCGA-XF-A9SG-01A-12D-A42D-01	TCGA	BLCA	6.11023
TCGA-ZF-A9R7-01A-11D-A38F-01	TCGA	BLCA	3.90345
TCGA-FD-A43P-01A-31D-A23T-01	TCGA	BLCA	5.30921
TCGA-E7-A541-01A-11D-A26L-01	TCGA	BLCA	5.93347
TCGA-C4-A0F6-01A-11D-A10T-01	TCGA	BLCA	5.74082
TCGA-2F-A9KO-01A-11D-A38F-01	TCGA	BLCA	4.52934
TCGA-BL-A13J-01A-11D-A273-01	TCGA	BLCA	6.12296
TCGA-KQ-A41R-01A-21D-A34T-01	TCGA	BLCA	6.48733
TCGA-E5-A2PC-01A-11D-A201-01	TCGA	BLCA	7.83861
TCGA-GU-A42R-01A-11D-A23L-01	TCGA	BLCA	4.06358
TCGA-UY-A78K-01A-11D-A338-01	TCGA	BLCA	4.31511
TCGA-KQ-A41O-01A-12D-A34T-01	TCGA	BLCA	9.1923
TCGA-ZF-AA4U-01A-11D-A38F-01	TCGA	BLCA	7.6233
TCGA-E7-A6ME-01A-22D-A32A-01	TCGA	BLCA	5.35438
TCGA-XF-A9SZ-01A-11D-A390-01	TCGA	BLCA	3.5617
TCGA-FJ-A3Z7-01A-12D-A23L-01	TCGA	BLCA	5.20391
TCGA-DK-A1A6-06A-11D-A42D-01	TCGA	BLCA	5.13393
TCGA-DK-A3IV-01A-22D-A219-01	TCGA	BLCA	4.66525
TCGA-GC-A6I3-01A-11D-A31K-01	TCGA	BLCA	4.81134
TCGA-ZF-A9R9-01A-11D-A38F-01	TCGA	BLCA	8.04976
TCGA-XF-A9T4-01A-11D-A390-01	TCGA	BLCA	1.00038
TCGA-XF-A9SV-01A-21D-A42D-01	TCGA	BLCA	5.01506
TCGA-DK-A2HX-01A-12D-A18E-01	TCGA	BLCA	6.01358
TCGA-FD-A3B5-01A-11D-A20B-01	TCGA	BLCA	5.42621
TCGA-ZF-AA58-01A-12D-A42D-01	TCGA	BLCA	3.62509
TCGA-DK-A1AE-01A-11D-A13V-01	TCGA	BLCA	2.19017
TCGA-CF-A3MI-01A-11D-A20B-01	TCGA	BLCA	5.81213
TCGA-ZF-A9R0-01A-11D-A38F-01	TCGA	BLCA	6.27401
TCGA-UY-A78M-01A-21D-A34T-01	TCGA	BLCA	5.68075
TCGA-ZF-A9RC-01A-11D-A38F-01	TCGA	BLCA	4.58263
TCGA-XF-A9T8-01A-11D-A390-01	TCGA	BLCA	1.90921
TCGA-GU-AATQ-01A-11D-A390-01	TCGA	BLCA	7.20845
TCGA-MV-A51V-01A-11D-A26L-01	TCGA	BLCA	8.5314
TCGA-4Z-AA7S-01A-11D-A390-01	TCGA	BLCA	4.76782
TCGA-G2-A2EO-01A-11D-A17S-01	TCGA	BLCA	3.60077
TCGA-GV-A3QF-01A-31D-A22Y-01	TCGA	BLCA	5.79463
TCGA-GU-AATO-01A-11D-A390-01	TCGA	BLCA	6.67628
TCGA-ZF-AA4R-01A-11D-A38F-01	TCGA	BLCA	5.46914
TCGA-BT-A20Q-01A-11D-A14V-01	TCGA	BLCA	2.63999
TCGA-XF-A8HF-01A-11D-A363-01	TCGA	BLCA	7.65031
TCGA-UY-A9PB-01A-11D-A38F-01	TCGA	BLCA	4.22209
TCGA-FD-A43Y-01A-21D-A26L-01	TCGA	BLCA	4.4966
TCGA-XF-A9SP-01A-11D-A390-01	TCGA	BLCA	4.74357
TCGA-ZF-AA53-01A-11D-A390-01	TCGA	BLCA	3.05788
TCGA-CF-A8HY-01A-11D-A363-01	TCGA	BLCA	6.89786
TCGA-5N-A9KM-01A-11D-A42D-01	TCGA	BLCA	4.16788
TCGA-CF-A5UA-01A-11D-A288-01	TCGA	BLCA	7.22162
TCGA-ZF-A9R1-01A-11D-A390-01	TCGA	BLCA	6.04018
TCGA-FD-A3B4-01A-12D-A201-01	TCGA	BLCA	3.90321
TCGA-K4-A4AC-01A-21D-A26L-01	TCGA	BLCA	3.93594
TCGA-CU-A0YN-01A-21D-A10T-01	TCGA	BLCA	4.98912
TCGA-CU-A3QU-01A-11D-A22Y-01	TCGA	BLCA	8.76832
TCGA-CU-A5W6-01A-11D-A288-01	TCGA	BLCA	3.96465
TCGA-CF-A8HX-01A-11D-A363-01	TCGA	BLCA	5.41618
TCGA-K4-AAQO-01A-11D-A38F-01	TCGA	BLCA	3.70285
TCGA-DK-AA71-01A-31D-A390-01	TCGA	BLCA	4.87895
TCGA-FD-A43N-01A-11D-A23T-01	TCGA	BLCA	5.05777
TCGA-4Z-AA7W-01A-11D-A390-01	TCGA	BLCA	3.82094
TCGA-HQ-A5ND-01A-11D-A26L-01	TCGA	BLCA	6.62429
TCGA-BT-A2LB-01A-11D-A18E-01	TCGA	BLCA	5.33278
TCGA-GC-A3RD-01A-12D-A22Y-01	TCGA	BLCA	6.58212
TCGA-4Z-AA81-01A-11D-A390-01	TCGA	BLCA	5.65979
TCGA-DK-AA6Q-01A-11D-A390-01	TCGA	BLCA	7.59378
TCGA-DK-A6B6-01A-11D-A30D-01	TCGA	BLCA	4.73896
TCGA-ZF-A9RD-01A-11D-A42D-01	TCGA	BLCA	3.88521
TCGA-FJ-A3ZE-01A-11D-A23L-01	TCGA	BLCA	6.88306
TCGA-E7-A6MD-01A-41D-A34T-01	TCGA	BLCA	5.00671
TCGA-2F-A9KR-01A-11D-A38F-01	TCGA	BLCA	8.80157
TCGA-XF-A9SU-01A-31D-A390-01	TCGA	BLCA	2.85098
TCGA-XF-A9SH-01A-11D-A390-01	TCGA	BLCA	2.68184
TCGA-XF-A9SJ-01A-11D-A390-01	TCGA	BLCA	5.42586
TCGA-BT-A42C-01A-11D-A23L-01	TCGA	BLCA	6.37438
TCGA-XF-AAMF-01A-21D-A42D-01	TCGA	BLCA	7.35386
TCGA-XF-A8HG-01A-11D-A363-01	TCGA	BLCA	9.45578
TCGA-XF-AAMR-01A-31D-A42D-01	TCGA	BLCA	2.86447
TCGA-CF-A27C-01A-11D-A16M-01	TCGA	BLCA	4.47022
TCGA-G2-A3IE-01A-11D-A20B-01	TCGA	BLCA	5.17977
TCGA-ZF-AA4N-01A-11D-A38F-01	TCGA	BLCA	4.63287
TCGA-FD-A3N6-01A-11D-A219-01	TCGA	BLCA	2.31926
TCGA-XF-AAML-01A-11D-A42D-01	TCGA	BLCA	6.87593
TCGA-XF-AAN1-01A-31D-A42D-01	TCGA	BLCA	4.2834
TCGA-DK-A2I2-01A-11D-A17S-01	TCGA	BLCA	5.10639
TCGA-GV-A6ZA-01A-12D-A338-01	TCGA	BLCA	4.97067
TCGA-ZF-AA54-01A-11D-A390-01	TCGA	BLCA	4.75769
TCGA-FD-A5C0-01A-11D-A288-01	TCGA	BLCA	7.5174
TCGA-FD-A6TH-01A-11D-A32A-01	TCGA	BLCA	6.7815
TCGA-XF-A9SX-01A-21D-A390-01	TCGA	BLCA	3.08054
TCGA-ZF-AA56-01A-31D-A390-01	TCGA	BLCA	3.18296
TCGA-G2-A2EK-01A-22D-A18E-01	TCGA	BLCA	2.56684
TCGA-CF-A47V-01A-11D-A23T-01	TCGA	BLCA	2.69683
TCGA-FD-A6TF-01A-52D-A32A-01	TCGA	BLCA	3.66346
TCGA-DK-A3IN-01A-11D-A20B-01	TCGA	BLCA	4.47348
TCGA-GC-A3RC-01A-11D-A22Y-01	TCGA	BLCA	5.03462
TCGA-4Z-AA7Y-01A-11D-A390-01	TCGA	BLCA	2.39314
TCGA-S5-AA26-01A-11D-A38F-01	TCGA	BLCA	5.83539
TCGA-HQ-A5NE-01A-12D-A288-01	TCGA	BLCA	4.11421
TCGA-FD-A3SS-01A-12D-A22Y-01	TCGA	BLCA	6.83568
TCGA-CF-A7I0-01A-22D-A34T-01	TCGA	BLCA	4.11208
TCGA-G2-A2EL-01A-12D-A18E-01	TCGA	BLCA	8.25332
TCGA-BT-A42E-01A-11D-A23T-01	TCGA	BLCA	5.8151
TCGA-4Z-AA89-01A-11D-A390-01	TCGA	BLCA	2.46331
TCGA-HQ-A2OF-01A-11D-A26L-01	TCGA	BLCA	9.05785
TCGA-C4-A0F0-01A-12D-A10T-01	TCGA	BLCA	4.88147
TCGA-G2-AA3C-01A-21D-A390-01	TCGA	BLCA	0.94771
TCGA-FD-A62S-01A-11D-A30D-01	TCGA	BLCA	3.577
TCGA-FD-A6TK-01A-42D-A338-01	TCGA	BLCA	2.16198
TCGA-FD-A6TD-01A-51D-A338-01	TCGA	BLCA	2.83134
TCGA-DK-A3IL-01A-11D-A20B-01	TCGA	BLCA	5.98852
TCGA-E7-A3X6-01A-12D-A22Y-01	TCGA	BLCA	6.26271
TCGA-FD-A62P-01A-32D-A30D-01	TCGA	BLCA	3.41343
TCGA-G2-A3IB-01A-11D-A20B-01	TCGA	BLCA	7.20581
TCGA-UY-A78L-01A-12D-A338-01	TCGA	BLCA	3.77041
TCGA-UY-A78P-01A-12D-A363-01	TCGA	BLCA	1.44928
TCGA-GU-A42Q-01A-11D-A23T-01	TCGA	BLCA	2.89388
TCGA-BT-A3PH-01A-11D-A21Y-01	TCGA	BLCA	5.83693
TCGA-CF-A1HR-01A-11D-A13V-01	TCGA	BLCA	3.89282
TCGA-4Z-AA7O-01A-31D-A390-01	TCGA	BLCA	5.16698
TCGA-K4-A3WS-01A-11D-A22Y-01	TCGA	BLCA	3.46302
TCGA-YC-A89H-01A-11D-A363-01	TCGA	BLCA	1.90533
TCGA-GC-A6I1-01A-12D-A31K-01	TCGA	BLCA	2.83566
TCGA-DK-AA77-01A-11D-A390-01	TCGA	BLCA	6.49161
TCGA-GV-A3JX-01A-11D-A20B-01	TCGA	BLCA	7.52501
TCGA-ZF-AA5P-01A-11D-A390-01	TCGA	BLCA	1.37419
TCGA-BT-A0S7-01A-11D-A10T-01	TCGA	BLCA	3.08454
TCGA-GC-A3BM-01A-11D-A22Y-01	TCGA	BLCA	6.73153
TCGA-K4-A54R-01A-11D-A26L-01	TCGA	BLCA	6.33569
TCGA-5N-A9KI-01A-31D-A42D-01	TCGA	BLCA	6.23466
TCGA-FT-A3EE-01A-11D-A201-01	TCGA	BLCA	7.57303
TCGA-FD-A3B7-01A-31D-A20B-01	TCGA	BLCA	2.78036
TCGA-ZF-A9RE-01A-11D-A38F-01	TCGA	BLCA	6.1511
TCGA-FD-A5BV-01A-11D-A26L-01	TCGA	BLCA	7.00968
TCGA-UY-A9PF-01A-11D-A38F-01	TCGA	BLCA	4.99299
TCGA-ZF-AA4W-01A-12D-A38F-01	TCGA	BLCA	2.44993
TCGA-2F-A9KQ-01A-11D-A38F-01	TCGA	BLCA	6.28413
TCGA-DK-AA6M-01A-11D-A390-01	TCGA	BLCA	3.80798
TCGA-XF-A9SY-01A-21D-A42D-01	TCGA	BLCA	2.18587
TCGA-GV-A3QK-01B-11D-A23L-01	TCGA	BLCA	5.14247
TCGA-BT-A20R-01A-12D-A16M-01	TCGA	BLCA	3.27964
TCGA-K4-A6FZ-01A-11D-A31K-01	TCGA	BLCA	4.67001
TCGA-CF-A47X-01A-31D-A23T-01	TCGA	BLCA	6.75098
TCGA-DK-A1AG-01A-11D-A13V-01	TCGA	BLCA	2.82279
TCGA-DK-AA74-01A-11D-A390-01	TCGA	BLCA	1.86026
TCGA-FT-A61P-01A-11D-A30D-01	TCGA	BLCA	3.65235
TCGA-PQ-A6FN-01A-11D-A31K-01	TCGA	BLCA	3.59131
TCGA-XF-A9SM-01A-11D-A42D-01	TCGA	BLCA	2.48755
TCGA-CU-A72E-01A-12D-A338-01	TCGA	BLCA	2.74225
TCGA-K4-A5RJ-01A-11D-A288-01	TCGA	BLCA	4.81528
TCGA-XF-AAMT-01A-11D-A42D-01	TCGA	BLCA	5.08797
TCGA-ZF-A9RL-01A-11D-A38F-01	TCGA	BLCA	5.52934
TCGA-XF-AAN2-01A-11D-A42D-01	TCGA	BLCA	5.1617
TCGA-FD-A3SL-01A-21D-A22Y-01	TCGA	BLCA	4.16047
TCGA-K4-A5RI-01A-11D-A288-01	TCGA	BLCA	6.43783
TCGA-XF-A9T3-01A-11D-A42D-01	TCGA	BLCA	3.79243
TCGA-XF-AAN0-01A-11D-A42D-01	TCGA	BLCA	5.53739
TCGA-4Z-AA86-01A-11D-A390-01	TCGA	BLCA	2.84205
TCGA-CF-A3MG-01A-11D-A20B-01	TCGA	BLCA	6.70912
TCGA-FD-A5C1-01A-11D-A288-01	TCGA	BLCA	4.00133
TCGA-GU-A766-01A-11D-A32A-01	TCGA	BLCA	2.46681
TCGA-FD-A6TE-01A-12D-A338-01	TCGA	BLCA	7.74659
TCGA-XF-AAMJ-01A-11D-A42D-01	TCGA	BLCA	3.40677
TCGA-GU-A764-01A-11D-A34T-01	TCGA	BLCA	2.29845
TCGA-K4-A3WU-01B-11D-A23L-01	TCGA	BLCA	2.66806
TCGA-KQ-A41S-01A-12D-A338-01	TCGA	BLCA	5.39262
TCGA-CF-A9FL-01A-11D-A38F-01	TCGA	BLCA	2.95532
TCGA-BL-A3JM-01A-12D-A219-01	TCGA	BLCA	5.45376
TCGA-DK-A6B1-01A-12D-A30D-01	TCGA	BLCA	6.0313
TCGA-XF-AAN5-01A-11D-A42D-01	TCGA	BLCA	2.97662
TCGA-FD-A5BU-01A-31D-A26L-01	TCGA	BLCA	2.32983
TCGA-E7-A97P-01A-11D-A38F-01	TCGA	BLCA	1.85745
TCGA-XF-AAN4-01A-11D-A42D-01	TCGA	BLCA	0.889159
TCGA-FD-A62N-01A-11D-A30D-01	TCGA	BLCA	2.88675
TCGA-XF-A9SW-01A-11D-A42D-01	TCGA	BLCA	3.35736
TCGA-FD-A3B3-01A-12D-A201-01	TCGA	BLCA	2.01214
TCGA-FJ-A3ZF-01A-11D-A23L-01	TCGA	BLCA	6.42455
TCGA-YC-A9TC-01A-22D-A390-01	TCGA	BLCA	0.854611
TCGA-XF-A8HH-01A-11D-A38F-01	TCGA	BLCA	3.64866
TCGA-CF-A3MH-01A-11D-A20B-01	TCGA	BLCA	5.53178
TCGA-FD-A5BT-01A-11D-A26L-01	TCGA	BLCA	2.17234
TCGA-CF-A9FF-01A-11D-A38F-01	TCGA	BLCA	2.68085
TCGA-FD-A5BY-01A-31D-A288-01	TCGA	BLCA	7.18749
TCGA-XF-A8HD-01A-11D-A363-01	TCGA	BLCA	4.02058
TCGA-FD-A3SN-01A-12D-A22Y-01	TCGA	BLCA	6.84877
TCGA-XF-A9SI-01A-11D-A390-01	TCGA	BLCA	2.1773
TCGA-GU-A42P-01A-11D-A23T-01	TCGA	BLCA	6.47874
TCGA-ZF-A9R2-01A-11D-A390-01	TCGA	BLCA	6.07807
TCGA-FD-A43X-01A-11D-A23T-01	TCGA	BLCA	4.02108
TCGA-FJ-A871-01A-11D-A34T-01	TCGA	BLCA	0.575077
TCGA-FD-A62O-01A-11D-A30D-01	TCGA	BLCA	6.42447
TCGA-FD-A3SP-01A-31D-A22Y-01	TCGA	BLCA	2.38015
TCGA-FD-A5BR-01A-11D-A26L-01	TCGA	BLCA	4.38976
TCGA-CF-A3MF-01A-12D-A219-01	TCGA	BLCA	5.97956
TCGA-BT-A3PK-01A-21D-A21Y-01	TCGA	BLCA	1.93239
TCGA-K4-A83P-01A-11D-A34T-01	TCGA	BLCA	1.6448
TCGA-DK-A2I4-01A-11D-A219-01	TCGA	BLCA	2.65325
TCGA-E7-A5KF-01A-11D-A288-01	TCGA	BLCA	2.89761
TCGA-ZF-A9R3-01A-11D-A38F-01	TCGA	BLCA	5.22254
TCGA-BT-A0YX-01A-11D-A10T-01	TCGA	BLCA	1.71628
TCGA-FD-A3SM-01A-11D-A22Y-01	TCGA	BLCA	3.4816
TCGA-DK-A1AA-01A-11D-A13V-01	TCGA	BLCA	2.99621
TCGA-FD-A3SO-01A-11D-A22Y-01	TCGA	BLCA	4.00053
TCGA-GV-A3QG-01A-11D-A21Y-01	TCGA	BLCA	2.52725
TCGA-BL-A13I-01A-11D-A13V-01	TCGA	BLCA	0.576398
TCGA-XF-AAN8-01A-11D-A42D-01	TCGA	BLCA	0.262224
TCGA-K4-A4AB-01B-12D-A288-01	TCGA	BLCA	3.66235
TCGA-4Z-AA83-01A-11D-A390-01	TCGA	BLCA	2.49227
TCGA-DK-A3WW-01A-22D-A23L-01	TCGA	BLCA	0.196504
TCGA-E7-A677-01A-11D-A30D-01	TCGA	BLCA	1.54579
TCGA-GC-A3I6-01A-11D-A20B-01	TCGA	BLCA	5.28506
TCGA-DK-AA6T-01A-11D-A390-01	TCGA	BLCA	3.69897
TCGA-CF-A9FH-01A-11D-A38F-01	TCGA	BLCA	3.58899
TCGA-ZF-A9RG-01A-21D-A42D-01	TCGA	BLCA	3.16167
TCGA-XF-A8HE-01A-11D-A363-01	TCGA	BLCA	1.00703
TCGA-E7-A8O7-01A-11D-A363-01	TCGA	BLCA	1.6613
TCGA-BT-A20X-01A-11D-A16M-01	TCGA	BLCA	3.11564
TCGA-XF-A8HI-01A-11D-A38F-01	TCGA	BLCA	2.90484
TCGA-FD-A6TB-01A-12D-A338-01	TCGA	BLCA	1.66165
TCGA-FD-A43U-01A-11D-A23T-01	TCGA	BLCA	2.40367
TCGA-ZF-AA4X-01A-11D-A38F-01	TCGA	BLCA	5.86832
TCGA-GD-A3OQ-01A-32D-A21Y-01	TCGA	BLCA	1.06067
TCGA-DK-AA6X-01A-12D-A42D-01	TCGA	BLCA	2.76333
TCGA-FD-A5BX-01A-11D-A26L-01	TCGA	BLCA	2.52915
TCGA-CF-A9FM-01A-11D-A38F-01	TCGA	BLCA	1.3656
TCGA-UY-A9PA-01A-11D-A38F-01	TCGA	BLCA	1.57119
TCGA-XF-AAMH-01A-11D-A42D-01	TCGA	BLCA	4.36206
TCGA-SY-A9G0-01A-12D-A38F-01	TCGA	BLCA	2.55694
TCGA-FJ-A3Z9-01A-11D-A26L-01	TCGA	BLCA	1.04756
TCGA-ZF-AA52-01A-12D-A390-01	TCGA	BLCA	4.63783
TCGA-FD-A3SQ-01A-21D-A22Y-01	TCGA	BLCA	3.12196
TCGA-GU-A763-01A-11D-A32A-01	TCGA	BLCA	1.74883
TCGA-BT-A20U-01A-11D-A14V-01	TCGA	BLCA	0.716871
TCGA-LT-A8JT-01A-11D-A363-01	TCGA	BLCA	3.39718
TCGA-CU-A3YL-01A-11D-A22Y-01	TCGA	BLCA	2.91335
TCGA-R3-A69X-01A-22D-A30D-01	TCGA	BLCA	3.11289
TCGA-FD-A5BS-01A-21D-A26L-01	TCGA	BLCA	0.753717
TCGA-BT-A20O-01A-21D-A14V-01	TCGA	BLCA	0.496772
TCGA-ZF-A9R5-01A-12D-A42D-01	TCGA	BLCA	0.0669156
TCGA-DK-A3IU-01A-11D-A20B-01	TCGA	BLCA	2.65985
TCGA-E7-A4XJ-01A-11D-A26L-01	TCGA	BLCA	0.630171
TCGA-BT-A42F-01A-11D-A23T-01	TCGA	BLCA	1.84447
TCGA-CU-A0YO-01A-11D-A10T-01	TCGA	BLCA	2.39296
TCGA-XF-A9T2-01A-11D-A42D-01	TCGA	BLCA	0.113608
TCGA-DK-A3WX-01A-22D-A22Y-01	TCGA	BLCA	2.32939
TCGA-DK-A6AW-01A-11D-A30D-01	TCGA	BLCA	1.21149
TCGA-GC-A3WC-01A-31D-A22Y-01	TCGA	BLCA	2.33685
TCGA-E7-A7DU-01A-11D-A32A-01	TCGA	BLCA	5.61865
TCGA-BL-A5ZZ-01A-31D-A30D-01	TCGA	BLCA	2.44195
TCGA-FD-A3B8-01A-31D-A20B-01	TCGA	BLCA	0.461623
TCGA-E7-A519-01A-11D-A26L-01	TCGA	BLCA	0.647555
TCGA-GC-A3OO-01A-11D-A22Y-01	TCGA	BLCA	2.96324
TCGA-E7-A678-01A-11D-A30D-01	TCGA	BLCA	0.0821874
TCGA-GD-A3OP-01A-21D-A21Y-01	TCGA	BLCA	3.06492
TCGA-DK-A1AF-01A-11D-A13V-01	TCGA	BLCA	0.644843
TCGA-ZF-AA5N-01A-11D-A42D-01	TCGA	BLCA	1.97641
TCGA-GD-A76B-01A-11D-A32A-01	TCGA	BLCA	3.39694
TCGA-DK-A1AB-01A-11D-A13V-01	TCGA	BLCA	4.66953
TCGA-XF-AAN3-01A-11D-A42D-01	TCGA	BLCA	3.32073
TCGA-CF-A5U8-01A-11D-A288-01	TCGA	BLCA	3.44328
TCGA-XF-A9SL-01A-11D-A390-01	TCGA	BLCA	0.545378
TCGA-CF-A47T-01A-11D-A23T-01	TCGA	BLCA	1.2384
TCGA-FD-A6TI-01A-11D-A32A-01	TCGA	BLCA	3.10917
TCGA-YC-A8S6-01A-31D-A38F-01	TCGA	BLCA	0.318759
TCGA-CF-A47Y-01A-11D-A23T-01	TCGA	BLCA	0.110042
TCGA-E7-A6MF-01A-12D-A32A-01	TCGA	BLCA	0.0641046
TCGA-XF-AAME-01A-12D-A42D-01	TCGA	BLCA	0.819157
TCGA-CF-A47S-01A-11D-A23T-01	TCGA	BLCA	1.48537
TCGA-DK-A6B0-01A-11D-A31K-01	TCGA	BLCA	0.0486656
TCGA-CF-A47W-01A-11D-A23T-01	TCGA	BLCA	0.0622856
TCGA-4Z-AA7N-01A-11D-A390-01	TCGA	BLCA	0.67696
TCGA-DK-A3WY-01A-11D-A22Y-01	TCGA	BLCA	0.27403
TCGA-FD-A43S-01A-21D-A23T-01	TCGA	BLCA	0.0976323
TCGA-E7-A7XN-01A-11D-A34T-01	TCGA	BLCA	0.0968135
TCGA-E7-A3Y1-01A-11D-A22Y-01	TCGA	BLCA	1.39923
TCGA-BH-A0HN-01A-11D-A087-01	TCGA	BRCA	5.91621
TCGA-AN-A0G0-01A-11D-A036-01	TCGA	BRCA	5.45807
TCGA-B6-A0I8-01A-11D-A036-01	TCGA	BRCA	7.47224
TCGA-BH-A0HL-01A-11D-A036-01	TCGA	BRCA	5.53687
TCGA-E2-A572-01A-13D-A31T-01	TCGA	BRCA	2.4241
TCGA-B6-A0I6-01A-11D-A036-01	TCGA	BRCA	8.4832
TCGA-BH-A0B8-01A-21D-A059-01	TCGA	BRCA	8.85492
TCGA-BH-A0HF-01A-11D-A059-01	TCGA	BRCA	1.43727
TCGA-BH-A0B1-01A-12D-A059-01	TCGA	BRCA	7.70512
TCGA-BH-A0HQ-01A-11D-A036-01	TCGA	BRCA	4.48231
TCGA-A2-A04U-01A-11D-A111-01	TCGA	BRCA	11.687
TCGA-A7-A13G-01B-04D-A22Q-01	TCGA	BRCA	3.32625
TCGA-A8-A06R-01A-11D-A011-01	TCGA	BRCA	9.31894
TCGA-A7-A0DC-01B-04D-A22Q-01	TCGA	BRCA	3.57986
TCGA-A8-A06U-01A-11D-A011-01	TCGA	BRCA	9.56779
TCGA-A7-A26F-01B-04D-A22Q-01	TCGA	BRCA	3.17344
TCGA-E9-A1NA-01A-11D-A141-01	TCGA	BRCA	7.05683
TCGA-E2-A14P-01A-31D-A12A-01	TCGA	BRCA	6.91464
TCGA-AN-A0AM-01A-11D-A036-01	TCGA	BRCA	5.19898
TCGA-AC-A3OD-01B-06D-A22Q-01	TCGA	BRCA	2.65318
TCGA-B6-A0IG-01A-11D-A036-01	TCGA	BRCA	7.40604
TCGA-E2-A1LE-01A-12D-A19X-01	TCGA	BRCA	5.71612
TCGA-AN-A0FJ-01A-11D-A011-01	TCGA	BRCA	8.91534
TCGA-C8-A1HN-01A-11D-A134-01	TCGA	BRCA	6.35681
TCGA-AQ-A54N-01A-11D-A25N-01	TCGA	BRCA	10.2647
TCGA-A7-A13D-01A-13D-A12N-01	TCGA	BRCA	7.79297
TCGA-AR-A256-01A-11D-A166-01	TCGA	BRCA	8.3028
TCGA-A8-A09Q-01A-11D-A011-01	TCGA	BRCA	8.86537
TCGA-AO-A03O-01A-11D-A011-01	TCGA	BRCA	8.28288
TCGA-OL-A5RW-01A-11D-A28A-01	TCGA	BRCA	11.9415
TCGA-E2-A1LL-01A-11D-A141-01	TCGA	BRCA	4.53905
TCGA-A7-A5ZV-01A-11D-A28A-01	TCGA	BRCA	13.6957
TCGA-BH-A18V-06A-11D-A20R-01	TCGA	BRCA	7.59734
TCGA-B6-A0I9-01A-11D-A036-01	TCGA	BRCA	6.59753
TCGA-BH-A18T-01A-11D-A12A-01	TCGA	BRCA	9.60001
TCGA-AN-A0AR-01A-11D-A011-01	TCGA	BRCA	12.3679
TCGA-BH-A18V-01A-11D-A12A-01	TCGA	BRCA	9.27627
TCGA-AQ-A04L-01B-21D-A10L-01	TCGA	BRCA	9.20228
TCGA-BH-A0H7-01A-13D-A059-01	TCGA	BRCA	8.73228
TCGA-E2-A9RU-01A-11D-A41E-01	TCGA	BRCA	7.71663
TCGA-A8-A06Q-01A-11D-A036-01	TCGA	BRCA	8.73479
TCGA-AO-A124-01A-11D-A10L-01	TCGA	BRCA	9.92388
TCGA-E2-A14R-01A-11D-A111-01	TCGA	BRCA	11.3035
TCGA-UL-AAZ6-01A-11D-A41E-01	TCGA	BRCA	8.33971
TCGA-BH-A0BP-01A-11D-A111-01	TCGA	BRCA	7.53321
TCGA-B6-A0X1-01A-11D-A107-01	TCGA	BRCA	7.74933
TCGA-AR-A2LR-01A-12D-A18N-01	TCGA	BRCA	9.11582
TCGA-A2-A1FW-01A-11D-A13J-01	TCGA	BRCA	8.43362
TCGA-C8-A12U-01A-11D-A111-01	TCGA	BRCA	6.73587
TCGA-UU-A93S-01A-21D-A41E-01	TCGA	BRCA	7.23252
TCGA-A2-A0D0-01A-11D-A011-01	TCGA	BRCA	10.4677
TCGA-BH-A1EV-01A-11D-A134-01	TCGA	BRCA	7.35552
TCGA-A1-A0SO-01A-22D-A087-01	TCGA	BRCA	12.8114
TCGA-EW-A3U0-01A-11D-A227-01	TCGA	BRCA	5.43227
TCGA-C8-A12P-01A-11D-A111-01	TCGA	BRCA	5.94655
TCGA-AR-A251-01A-12D-A166-01	TCGA	BRCA	8.98296
TCGA-A7-A6VV-01A-22D-A33D-01	TCGA	BRCA	7.11476
TCGA-AN-A0XN-01A-21D-A107-01	TCGA	BRCA	6.36398
TCGA-AN-A0FT-01A-11D-A036-01	TCGA	BRCA	8.8234
TCGA-AN-A0FL-01A-11D-A036-01	TCGA	BRCA	10.5054
TCGA-EW-A1OZ-01A-11D-A141-01	TCGA	BRCA	8.59975
TCGA-AO-A0J2-01A-11D-A036-01	TCGA	BRCA	9.73523
TCGA-BH-A18U-01A-21D-A12A-01	TCGA	BRCA	8.67492
TCGA-BH-A0HB-01A-11D-A059-01	TCGA	BRCA	5.01633
TCGA-AR-A24Z-01A-11D-A166-01	TCGA	BRCA	7.20595
TCGA-AC-A5XU-01A-11D-A28A-01	TCGA	BRCA	6.88174
TCGA-C8-A130-01A-31D-A111-01	TCGA	BRCA	8.46473
TCGA-AN-A0XU-01A-11D-A107-01	TCGA	BRCA	8.04318
TCGA-C8-A12M-01A-11D-A111-01	TCGA	BRCA	7.24001
TCGA-3C-AALJ-01A-31D-A41E-01	TCGA	BRCA	6.63423
TCGA-C8-A27A-01A-11D-A166-01	TCGA	BRCA	7.69928
TCGA-AN-A0AT-01A-11D-A036-01	TCGA	BRCA	7.81856
TCGA-BH-A0B9-01A-11D-A059-01	TCGA	BRCA	5.16391
TCGA-BH-A203-01A-12D-A166-01	TCGA	BRCA	5.23148
TCGA-A8-A08P-01A-11D-A011-01	TCGA	BRCA	6.95217
TCGA-D8-A140-01A-11D-A111-01	TCGA	BRCA	3.997
TCGA-AN-A0AJ-01A-11D-A011-01	TCGA	BRCA	9.38736
TCGA-A2-A04P-01A-31D-A036-01	TCGA	BRCA	7.8584
TCGA-AO-A12F-01A-11D-A111-01	TCGA	BRCA	11.0892
TCGA-BH-A1FD-01A-11D-A13J-01	TCGA	BRCA	8.78081
TCGA-AC-A8OQ-01A-11D-A41E-01	TCGA	BRCA	4.41896
TCGA-A8-A09N-01A-11D-A011-01	TCGA	BRCA	8.48421
TCGA-A2-A0D2-01A-21D-A036-01	TCGA	BRCA	6.41481
TCGA-A8-A08J-01A-11D-A011-01	TCGA	BRCA	7.13044
TCGA-AO-A03P-01A-11D-A011-01	TCGA	BRCA	6.65312
TCGA-AO-A03V-01A-11D-A111-01	TCGA	BRCA	5.71811
TCGA-LL-A8F5-01A-11D-A36I-01	TCGA	BRCA	7.97158
TCGA-BH-A1FM-01A-11D-A13J-01	TCGA	BRCA	7.97126
TCGA-C8-A12L-01A-11D-A111-01	TCGA	BRCA	7.67416
TCGA-AC-A62V-01A-11D-A31T-01	TCGA	BRCA	6.38015
TCGA-AN-A0FZ-01A-11D-A036-01	TCGA	BRCA	8.32324
TCGA-A7-A0CJ-01A-21D-A011-01	TCGA	BRCA	10.3331
TCGA-OL-A5RZ-01A-11D-A28A-01	TCGA	BRCA	9.21599
TCGA-A7-A4SD-01A-11D-A25N-01	TCGA	BRCA	7.0106
TCGA-BH-A1FN-01A-11D-A13J-01	TCGA	BRCA	8.61982
TCGA-BH-A0E2-01A-11D-A059-01	TCGA	BRCA	6.09754
TCGA-E2-A109-01A-11D-A10L-01	TCGA	BRCA	6.71532
TCGA-AO-A0JD-01A-11D-A059-01	TCGA	BRCA	6.33379
TCGA-BH-A1F6-01A-11D-A13J-01	TCGA	BRCA	6.07496
TCGA-A8-A0AD-01A-11D-A059-01	TCGA	BRCA	5.07766
TCGA-AC-A7VB-01A-11D-A350-01	TCGA	BRCA	6.95486
TCGA-D8-A1XZ-01A-11D-A14J-01	TCGA	BRCA	7.15221
TCGA-A2-A0CW-01A-21D-A111-01	TCGA	BRCA	7.01205
TCGA-A1-A0SJ-01A-11D-A087-01	TCGA	BRCA	7.12937
TCGA-A2-A04T-01A-21D-A036-01	TCGA	BRCA	8.98679
TCGA-A8-A08O-01A-21D-A059-01	TCGA	BRCA	6.66058
TCGA-AR-A0TW-01A-11D-A087-01	TCGA	BRCA	6.40678
TCGA-E2-A158-01A-11D-A12A-01	TCGA	BRCA	12.0133
TCGA-AC-A2QH-01A-11D-A18N-01	TCGA	BRCA	7.07212
TCGA-A8-A07L-01A-11D-A011-01	TCGA	BRCA	9.51299
TCGA-AR-A0TT-01A-31D-A087-01	TCGA	BRCA	5.41556
TCGA-A8-A06X-01A-21D-A011-01	TCGA	BRCA	7.02757
TCGA-B6-A0IQ-01A-11D-A036-01	TCGA	BRCA	6.9069
TCGA-B6-A0RS-01A-11D-A087-01	TCGA	BRCA	7.05508
TCGA-E9-A22D-01A-11D-A160-01	TCGA	BRCA	4.38238
TCGA-A8-A09D-01A-11D-A011-01	TCGA	BRCA	4.23178
TCGA-A2-A04W-01A-31D-A111-01	TCGA	BRCA	3.47596
TCGA-E2-A1AZ-01A-11D-A12N-01	TCGA	BRCA	5.63706
TCGA-E9-A1RF-01A-11D-A160-01	TCGA	BRCA	6.70241
TCGA-E2-A15A-01A-11D-A12A-01	TCGA	BRCA	6.90246
TCGA-A7-A6VY-01A-12D-A33D-01	TCGA	BRCA	6.60635
TCGA-A8-A07R-01A-21D-A036-01	TCGA	BRCA	9.53239
TCGA-A2-A0CM-01A-31D-A036-01	TCGA	BRCA	5.48086
TCGA-E9-A1N9-01A-11D-A14F-01	TCGA	BRCA	6.52221
TCGA-BH-A18J-01A-11D-A12A-01	TCGA	BRCA	3.92459
TCGA-A8-A09I-01A-22D-A036-01	TCGA	BRCA	6.50374
TCGA-EW-A6SD-01A-12D-A33D-01	TCGA	BRCA	7.52937
TCGA-LL-A5YP-01A-21D-A28A-01	TCGA	BRCA	7.01927
TCGA-D8-A27H-01A-11D-A16C-01	TCGA	BRCA	7.01398
TCGA-E2-A15A-06A-11D-A12A-01	TCGA	BRCA	5.16098
TCGA-B6-A0IN-01A-11D-A036-01	TCGA	BRCA	3.96023
TCGA-AO-A0JM-01A-21D-A059-01	TCGA	BRCA	6.3353
TCGA-BH-A1EY-01A-11D-A13J-01	TCGA	BRCA	5.76052
TCGA-A2-A0EY-01A-11D-A036-01	TCGA	BRCA	6.7585
TCGA-C8-A12Q-01A-11D-A111-01	TCGA	BRCA	5.05657
TCGA-A8-A08I-01A-11D-A011-01	TCGA	BRCA	8.53553
TCGA-AO-A0J6-01A-11D-A036-01	TCGA	BRCA	7.76409
TCGA-EW-A1P4-01A-21D-A141-01	TCGA	BRCA	5.3088
TCGA-E9-A1RG-01A-11D-A14F-01	TCGA	BRCA	7.1249
TCGA-A7-A0DA-01A-31D-A111-01	TCGA	BRCA	9.12126
TCGA-BH-A0DD-01A-31D-A12N-01	TCGA	BRCA	5.58854
TCGA-BH-A0BR-01A-21D-A111-01	TCGA	BRCA	6.61341
TCGA-A8-A08G-01A-11D-A011-01	TCGA	BRCA	8.18749
TCGA-BH-A1FC-01A-11D-A13J-01	TCGA	BRCA	7.95293
TCGA-AO-A0JE-01A-11D-A059-01	TCGA	BRCA	4.68338
TCGA-A2-A0YM-01A-11D-A107-01	TCGA	BRCA	7.32902
TCGA-E9-A244-01A-11D-A166-01	TCGA	BRCA	5.91759
TCGA-C8-A1HJ-01A-11D-A13J-01	TCGA	BRCA	9.49631
TCGA-A8-A08F-01A-11D-A011-01	TCGA	BRCA	9.35911
TCGA-AR-A0U3-01A-11D-A107-01	TCGA	BRCA	9.00197
TCGA-A8-A07I-01A-11D-A011-01	TCGA	BRCA	4.83496
TCGA-AR-A0TV-01A-21D-A087-01	TCGA	BRCA	8.55937
TCGA-A8-A07O-01A-11D-A011-01	TCGA	BRCA	5.04606
TCGA-A2-A0D1-01A-11D-A036-01	TCGA	BRCA	7.75321
TCGA-E9-A22G-01A-11D-A160-01	TCGA	BRCA	11.2786
TCGA-A8-A09K-01A-11D-A011-01	TCGA	BRCA	5.84309
TCGA-AO-A1KR-01A-12D-A141-01	TCGA	BRCA	5.51514
TCGA-E9-A1R7-01A-11D-A14J-01	TCGA	BRCA	5.89557
TCGA-BH-A0AW-01A-11D-A059-01	TCGA	BRCA	5.42779
TCGA-B6-A0IE-01A-11D-A036-01	TCGA	BRCA	5.32588
TCGA-GI-A2C8-01A-11D-A16C-01	TCGA	BRCA	5.4924
TCGA-OL-A5D7-01A-11D-A27O-01	TCGA	BRCA	5.53688
TCGA-BH-A0HY-01A-11D-A059-01	TCGA	BRCA	9.34783
TCGA-A7-A4SE-01A-11D-A25N-01	TCGA	BRCA	7.85801
TCGA-A7-A26J-01B-02D-A275-01	TCGA	BRCA	3.06459
TCGA-AN-A04C-01A-21D-A036-01	TCGA	BRCA	7.726
TCGA-AR-A0TP-01A-11D-A087-01	TCGA	BRCA	12.0401
TCGA-A7-A2KD-01A-31D-A21P-01	TCGA	BRCA	6.7996
TCGA-AR-A0TY-01A-12D-A111-01	TCGA	BRCA	8.26674
TCGA-E2-A15E-06A-11D-A12A-01	TCGA	BRCA	7.04485
TCGA-E2-A15H-01A-11D-A12A-01	TCGA	BRCA	5.40679
TCGA-E2-A1B0-01A-11D-A12N-01	TCGA	BRCA	5.02013
TCGA-D8-A1JK-01A-11D-A13J-01	TCGA	BRCA	5.37713
TCGA-E2-A14V-01A-11D-A12A-01	TCGA	BRCA	4.73932
TCGA-AO-A129-01A-21D-A10L-01	TCGA	BRCA	5.73687
TCGA-B6-A0IJ-01A-11D-A036-01	TCGA	BRCA	6.44774
TCGA-E2-A150-01A-11D-A12A-01	TCGA	BRCA	7.74891
TCGA-GM-A3XL-01A-11D-A22W-01	TCGA	BRCA	6.58895
TCGA-C8-A137-01A-11D-A111-01	TCGA	BRCA	5.5275
TCGA-AO-A03L-01A-41D-A059-01	TCGA	BRCA	6.26459
TCGA-E2-A15E-01A-11D-A12A-01	TCGA	BRCA	5.0228
TCGA-C8-A1HG-01A-11D-A134-01	TCGA	BRCA	6.2479
TCGA-D8-A1XT-01A-11D-A14J-01	TCGA	BRCA	5.51093
TCGA-AQ-A0Y5-01A-11D-A14J-01	TCGA	BRCA	5.04341
TCGA-OL-A66I-01A-21D-A29M-01	TCGA	BRCA	4.64649
TCGA-E2-A14T-01A-11D-A111-01	TCGA	BRCA	5.8687
TCGA-A1-A0SP-01A-11D-A087-01	TCGA	BRCA	5.58819
TCGA-BH-A18R-01A-11D-A12A-01	TCGA	BRCA	4.34757
TCGA-BH-A1FE-01A-11D-A13J-01	TCGA	BRCA	2.6622
TCGA-E9-A5UO-01A-11D-A28A-01	TCGA	BRCA	7.98294
TCGA-AR-A1AI-01A-11D-A12N-01	TCGA	BRCA	5.30107
TCGA-A7-A56D-01A-11D-A27O-01	TCGA	BRCA	7.13461
TCGA-E9-A1RE-01A-11D-A160-01	TCGA	BRCA	8.21345
TCGA-E2-A1L7-01A-11D-A141-01	TCGA	BRCA	8.18809
TCGA-D8-A27N-01A-11D-A16C-01	TCGA	BRCA	4.10417
TCGA-AO-A0J3-01A-11D-A036-01	TCGA	BRCA	8.23639
TCGA-AR-A0U4-01A-11D-A107-01	TCGA	BRCA	5.05217
TCGA-A2-A0YG-01A-21D-A107-01	TCGA	BRCA	6.08993
TCGA-D8-A1XK-01A-21D-A14J-01	TCGA	BRCA	5.86263
TCGA-EW-A1PB-01A-11D-A141-01	TCGA	BRCA	5.58938
TCGA-AO-A0JB-01A-11D-A059-01	TCGA	BRCA	7.54097
TCGA-LD-A7W5-01A-22D-A350-01	TCGA	BRCA	3.53337
TCGA-AC-A2BM-01A-11D-A21P-01	TCGA	BRCA	7.52742
TCGA-A1-A0SK-01A-12D-A087-01	TCGA	BRCA	8.43008
TCGA-E9-A1NF-01A-11D-A14F-01	TCGA	BRCA	6.51161
TCGA-BH-A0B3-01A-11D-A059-01	TCGA	BRCA	5.16537
TCGA-3C-AAAU-01A-11D-A41E-01	TCGA	BRCA	8.91041
TCGA-AN-A0FX-01A-11D-A036-01	TCGA	BRCA	7.17604
TCGA-D8-A1XJ-01A-11D-A14J-01	TCGA	BRCA	6.69641
TCGA-EW-A1PC-01B-11D-A21P-01	TCGA	BRCA	9.49818
TCGA-E9-A248-01A-11D-A166-01	TCGA	BRCA	3.35447
TCGA-A8-A06Z-01A-11D-A011-01	TCGA	BRCA	10.3429
TCGA-OL-A6VO-01A-12D-A33D-01	TCGA	BRCA	6.71009
TCGA-GI-A2C9-01A-11D-A21P-01	TCGA	BRCA	7.54574
TCGA-AN-A0FY-01A-11D-A036-01	TCGA	BRCA	7.21588
TCGA-C8-A1HK-01A-21D-A13J-01	TCGA	BRCA	8.3141
TCGA-AR-A24H-01A-11D-A166-01	TCGA	BRCA	8.44665
TCGA-BH-A5J0-01A-11D-A27O-01	TCGA	BRCA	5.97692
TCGA-B6-A1KN-01A-11D-A13J-01	TCGA	BRCA	6.14536
TCGA-AN-A0FD-01A-11D-A036-01	TCGA	BRCA	4.88707
TCGA-BH-A0DG-01A-21D-A12N-01	TCGA	BRCA	2.43059
TCGA-AQ-A04H-01B-11D-A10L-01	TCGA	BRCA	5.43114
TCGA-D8-A1XQ-01A-11D-A14J-01	TCGA	BRCA	6.22293
TCGA-AC-A6IW-01A-12D-A33D-01	TCGA	BRCA	4.34886
TCGA-D8-A1J9-01A-11D-A13J-01	TCGA	BRCA	6.04111
TCGA-AN-A0XW-01A-11D-A107-01	TCGA	BRCA	3.90523
TCGA-E9-A228-01A-31D-A160-01	TCGA	BRCA	4.58839
TCGA-LL-A7SZ-01A-32D-A350-01	TCGA	BRCA	4.67706
TCGA-LL-A6FQ-01A-11D-A31T-01	TCGA	BRCA	5.49185
TCGA-AC-A23C-01A-12D-A166-01	TCGA	BRCA	2.93663
TCGA-EW-A2FW-01A-11D-A17C-01	TCGA	BRCA	5.47673
TCGA-3C-AALI-01A-11D-A41E-01	TCGA	BRCA	8.26613
TCGA-AR-A1AH-01A-11D-A12A-01	TCGA	BRCA	10.5867
TCGA-A2-A25B-01A-11D-A166-01	TCGA	BRCA	7.54218
TCGA-B6-A402-01A-11D-A238-01	TCGA	BRCA	8.11386
TCGA-AO-A12D-01A-11D-A111-01	TCGA	BRCA	4.17567
TCGA-AR-A1AR-01A-31D-A134-01	TCGA	BRCA	5.5399
TCGA-A8-A094-01A-11D-A011-01	TCGA	BRCA	6.48433
TCGA-A7-A6VW-01A-21D-A33D-01	TCGA	BRCA	7.79734
TCGA-BH-A0AV-01A-31D-A111-01	TCGA	BRCA	7.53323
TCGA-E2-A574-01A-11D-A29M-01	TCGA	BRCA	9.27497
TCGA-A2-A0YT-01A-11D-A107-01	TCGA	BRCA	7.02685
TCGA-AO-A0J4-01A-11D-A036-01	TCGA	BRCA	6.10668
TCGA-E2-A14Z-01A-11D-A111-01	TCGA	BRCA	5.99227
TCGA-AR-A254-01A-21D-A166-01	TCGA	BRCA	4.85763
TCGA-A8-A08B-01A-11D-A011-01	TCGA	BRCA	7.55975
TCGA-BH-A0BA-01A-11D-A059-01	TCGA	BRCA	6.9666
TCGA-AR-A24Q-01A-12D-A166-01	TCGA	BRCA	8.04814
TCGA-A7-A6VX-01A-12D-A33D-01	TCGA	BRCA	8.92362
TCGA-A8-A081-01A-11D-A011-01	TCGA	BRCA	8.87826
TCGA-A2-A0D4-01A-11D-A011-01	TCGA	BRCA	8.71225
TCGA-A8-A08R-01A-11D-A036-01	TCGA	BRCA	7.33134
TCGA-A8-A097-01A-11D-A036-01	TCGA	BRCA	7.40731
TCGA-C8-A12K-01A-21D-A111-01	TCGA	BRCA	5.80181
TCGA-A2-A0T1-01A-21D-A087-01	TCGA	BRCA	3.73735
TCGA-B6-A0RE-01A-11D-A059-01	TCGA	BRCA	6.99254
TCGA-BH-A0H9-01A-11D-A059-01	TCGA	BRCA	3.39847
TCGA-D8-A1X5-01A-11D-A14F-01	TCGA	BRCA	7.24139
TCGA-A2-A04Y-01A-21D-A036-01	TCGA	BRCA	2.71954
TCGA-A2-A0CL-01A-11D-A111-01	TCGA	BRCA	2.61888
TCGA-AN-A0FV-01A-11D-A011-01	TCGA	BRCA	6.4572
TCGA-EW-A1PH-01A-11D-A14J-01	TCGA	BRCA	6.82853
TCGA-BH-A0DI-01A-21D-A12N-01	TCGA	BRCA	2.60621
TCGA-AC-A23H-01A-11D-A160-01	TCGA	BRCA	6.2674
TCGA-A2-A3Y0-01A-11D-A238-01	TCGA	BRCA	5.30956
TCGA-D8-A147-01A-11D-A111-01	TCGA	BRCA	7.37892
TCGA-D8-A1XL-01A-11D-A14J-01	TCGA	BRCA	7.0091
TCGA-AR-A1AN-01A-11D-A12N-01	TCGA	BRCA	4.71431
TCGA-BH-A0HX-01A-21D-A059-01	TCGA	BRCA	7.78143
TCGA-BH-A0C0-01A-21D-A059-01	TCGA	BRCA	4.89448
TCGA-E2-A10A-01A-21D-A111-01	TCGA	BRCA	4.98819
TCGA-AC-A2BK-01A-11D-A21P-01	TCGA	BRCA	10.3898
TCGA-EW-A1J6-01A-11D-A13J-01	TCGA	BRCA	9.47231
TCGA-BH-A209-01A-11D-A160-01	TCGA	BRCA	4.55794
TCGA-EW-A1PA-01A-11D-A141-01	TCGA	BRCA	6.02825
TCGA-D8-A1X9-01A-12D-A160-01	TCGA	BRCA	5.88513
TCGA-C8-A26Y-01A-11D-A16C-01	TCGA	BRCA	5.86277
TCGA-B6-A0IO-01A-11D-A036-01	TCGA	BRCA	6.16767
TCGA-A8-A07B-01A-11D-A011-01	TCGA	BRCA	8.46451
TCGA-D8-A1JM-01A-11D-A13J-01	TCGA	BRCA	10.3647
TCGA-AR-A1AU-01A-11D-A12N-01	TCGA	BRCA	2.58954
TCGA-S3-AA0Z-01A-11D-A41E-01	TCGA	BRCA	8.68162
TCGA-B6-A0I1-01A-11D-A21P-01	TCGA	BRCA	6.92891
TCGA-E2-A1IO-01A-11D-A141-01	TCGA	BRCA	5.28857
TCGA-C8-A27B-01A-11D-A166-01	TCGA	BRCA	8.33238
TCGA-D8-A1XD-01A-11D-A14F-01	TCGA	BRCA	3.05208
TCGA-E9-A1RH-01A-21D-A166-01	TCGA	BRCA	5.27558
TCGA-EW-A6SA-01A-21D-A32H-01	TCGA	BRCA	8.30418
TCGA-C8-A134-01A-11D-A111-01	TCGA	BRCA	6.63995
TCGA-A2-A0T0-01A-22D-A087-01	TCGA	BRCA	6.01038
TCGA-D8-A1JA-01A-11D-A13J-01	TCGA	BRCA	5.9598
TCGA-B6-A400-01A-11D-A238-01	TCGA	BRCA	5.86898
TCGA-A7-A26I-01A-11D-A166-01	TCGA	BRCA	6.43176
TCGA-A7-A4SF-01A-11D-A25N-01	TCGA	BRCA	9.17386
TCGA-AR-A0TX-01A-11D-A087-01	TCGA	BRCA	2.70634
TCGA-A8-A075-01A-11D-A087-01	TCGA	BRCA	7.88799
TCGA-GM-A2DF-01A-11D-A17U-01	TCGA	BRCA	3.85592
TCGA-A8-A07W-01A-11D-A011-01	TCGA	BRCA	7.63925
TCGA-EW-A6S9-01A-22D-A33D-01	TCGA	BRCA	4.35519
TCGA-D8-A13Y-01A-11D-A111-01	TCGA	BRCA	11.9894
TCGA-AN-A0FW-01A-11D-A036-01	TCGA	BRCA	6.29355
TCGA-AR-A0U1-01A-11D-A111-01	TCGA	BRCA	4.82708
TCGA-C8-A1HM-01A-12D-A134-01	TCGA	BRCA	6.29562
TCGA-A7-A0D9-01A-31D-A059-01	TCGA	BRCA	5.19807
TCGA-A8-A09C-01A-11D-A011-01	TCGA	BRCA	7.33095
TCGA-C8-A9FZ-01A-11D-A41E-01	TCGA	BRCA	9.29262
TCGA-A8-A08L-01A-11D-A011-01	TCGA	BRCA	9.87271
TCGA-AC-A5EH-01A-11D-A28A-01	TCGA	BRCA	5.43543
TCGA-LL-A6FR-01A-12D-A31T-01	TCGA	BRCA	7.00578
TCGA-OL-A5D8-01A-11D-A27O-01	TCGA	BRCA	3.63845
TCGA-BH-A0BL-01A-11D-A111-01	TCGA	BRCA	5.25892
TCGA-C8-A273-01A-11D-A16C-01	TCGA	BRCA	4.10677
TCGA-C8-A26Z-01A-11D-A16C-01	TCGA	BRCA	7.09893
TCGA-E2-A1LH-01A-11D-A14F-01	TCGA	BRCA	4.70587
TCGA-A2-A0YE-01A-11D-A107-01	TCGA	BRCA	8.3856
TCGA-A2-A04X-01A-21D-A036-01	TCGA	BRCA	4.11249
TCGA-S3-AA10-01A-21D-A41E-01	TCGA	BRCA	6.83188
TCGA-AO-A0JL-01A-11D-A059-01	TCGA	BRCA	8.43072
TCGA-AC-A8OP-01A-11D-A36I-01	TCGA	BRCA	4.99911
TCGA-AN-A0AS-01A-11D-A011-01	TCGA	BRCA	5.82814
TCGA-EW-A1OY-01A-11D-A141-01	TCGA	BRCA	7.8795
TCGA-EW-A1OW-01A-21D-A141-01	TCGA	BRCA	8.70113
TCGA-D8-A1Y0-01A-11D-A14J-01	TCGA	BRCA	5.01997
TCGA-C8-A138-01A-11D-A111-01	TCGA	BRCA	5.25655
TCGA-E9-A1N6-01A-11D-A141-01	TCGA	BRCA	4.62597
TCGA-D8-A1JP-01A-11D-A13J-01	TCGA	BRCA	7.17847
TCGA-A2-A0T3-01A-21D-A111-01	TCGA	BRCA	8.75635
TCGA-E2-A105-01A-11D-A10L-01	TCGA	BRCA	3.06935
TCGA-AR-A1AP-01A-11D-A12N-01	TCGA	BRCA	4.97185
TCGA-A2-A4S1-01A-21D-A25N-01	TCGA	BRCA	4.99852
TCGA-A7-A26E-01B-06D-A275-01	TCGA	BRCA	1.73058
TCGA-E2-A1LG-01A-21D-A14J-01	TCGA	BRCA	6.71394
TCGA-AO-A03N-01B-11D-A10L-01	TCGA	BRCA	6.59192
TCGA-PL-A8LZ-01A-31D-A36I-01	TCGA	BRCA	3.95981
TCGA-OL-A5S0-01A-11D-A28A-01	TCGA	BRCA	7.14883
TCGA-C8-A26W-01A-11D-A16C-01	TCGA	BRCA	5.44087
TCGA-C8-A12W-01A-11D-A111-01	TCGA	BRCA	6.00077
TCGA-BH-A0WA-01A-11D-A107-01	TCGA	BRCA	8.19174
TCGA-D8-A1JG-01B-11D-A13J-01	TCGA	BRCA	5.86889
TCGA-GM-A2DL-01A-11D-A18N-01	TCGA	BRCA	3.1767
TCGA-D8-A142-01A-11D-A111-01	TCGA	BRCA	7.38184
TCGA-E2-A14W-01A-11D-A12A-01	TCGA	BRCA	5.81054
TCGA-AN-A04A-01A-21D-A036-01	TCGA	BRCA	6.18739
TCGA-PE-A5DC-01A-12D-A27O-01	TCGA	BRCA	6.94464
TCGA-OL-A66P-01A-11D-A31T-01	TCGA	BRCA	2.1101
TCGA-E2-A155-01A-11D-A12A-01	TCGA	BRCA	6.12
TCGA-B6-A0RL-01A-11D-A087-01	TCGA	BRCA	8.07343
TCGA-A2-A4S3-01A-21D-A25N-01	TCGA	BRCA	6.41793
TCGA-AC-A3W5-01A-11D-A227-01	TCGA	BRCA	5.54996
TCGA-B6-A0RV-01A-11D-A087-01	TCGA	BRCA	2.10196
TCGA-LL-A7T0-01A-31D-A350-01	TCGA	BRCA	7.59856
TCGA-AN-A0XT-01A-11D-A107-01	TCGA	BRCA	8.12128
TCGA-BH-A1EN-01A-11D-A13J-01	TCGA	BRCA	7.99677
TCGA-E9-A1N8-01A-11D-A141-01	TCGA	BRCA	11.0204
TCGA-A7-A0CE-01A-11D-A011-01	TCGA	BRCA	7.77202
TCGA-BH-A0E6-01A-11D-A036-01	TCGA	BRCA	5.92536
TCGA-C8-A12Z-01A-11D-A111-01	TCGA	BRCA	5.08474
TCGA-LL-A740-01A-21D-A32H-01	TCGA	BRCA	2.90991
TCGA-GM-A2DB-01A-31D-A18N-01	TCGA	BRCA	3.54848
TCGA-E2-A15M-01A-11D-A12A-01	TCGA	BRCA	4.03496
TCGA-C8-A1HL-01A-11D-A134-01	TCGA	BRCA	5.25674
TCGA-BH-A1EW-01A-11D-A134-01	TCGA	BRCA	4.82041
TCGA-A2-A3XS-01A-11D-A22W-01	TCGA	BRCA	7.76885
TCGA-D8-A27R-01A-11D-A16C-01	TCGA	BRCA	5.58402
TCGA-AR-A250-01A-31D-A166-01	TCGA	BRCA	5.84478
TCGA-A2-A0YJ-01A-11D-A107-01	TCGA	BRCA	8.16376
TCGA-E2-A1IH-01A-11D-A13J-01	TCGA	BRCA	5.62221
TCGA-A2-A0T2-01A-11D-A087-01	TCGA	BRCA	10.0481
TCGA-C8-A132-01A-31D-A111-01	TCGA	BRCA	2.98369
TCGA-A2-A4RW-01A-21D-A25N-01	TCGA	BRCA	4.92407
TCGA-A2-A0SX-01A-12D-A087-01	TCGA	BRCA	5.64154
TCGA-BH-A1F8-01A-11D-A13J-01	TCGA	BRCA	10.3451
TCGA-AR-A24R-01A-11D-A166-01	TCGA	BRCA	5.71936
TCGA-A2-A0EQ-01A-11D-A036-01	TCGA	BRCA	4.67285
TCGA-E9-A226-01A-21D-A160-01	TCGA	BRCA	4.91436
TCGA-A2-A0CX-01A-21D-A011-01	TCGA	BRCA	6.34481
TCGA-A1-A0SN-01A-11D-A141-01	TCGA	BRCA	5.9736
TCGA-5T-A9QA-01A-11D-A41E-01	TCGA	BRCA	6.25487
TCGA-E9-A22E-01A-11D-A160-01	TCGA	BRCA	5.86662
TCGA-BH-A0B4-01A-11D-A011-01	TCGA	BRCA	5.8281
TCGA-E9-A247-01A-11D-A166-01	TCGA	BRCA	8.85229
TCGA-AR-A255-01A-11D-A166-01	TCGA	BRCA	6.34434
TCGA-D8-A1JJ-01A-31D-A14J-01	TCGA	BRCA	5.94625
TCGA-A2-A0SW-01A-11D-A087-01	TCGA	BRCA	5.86971
TCGA-S3-AA14-01A-11D-A41E-01	TCGA	BRCA	4.91502
TCGA-C8-A1HI-01A-11D-A134-01	TCGA	BRCA	4.32536
TCGA-AR-A1AY-01A-21D-A12N-01	TCGA	BRCA	9.32128
TCGA-AN-A049-01A-21D-A011-01	TCGA	BRCA	6.88886
TCGA-B6-A0RH-01A-21D-A111-01	TCGA	BRCA	4.39767
TCGA-WT-AB41-01A-11D-A41E-01	TCGA	BRCA	4.76874
TCGA-BH-A0BW-01A-11D-A111-01	TCGA	BRCA	6.12063
TCGA-E9-A1NC-01A-12D-A160-01	TCGA	BRCA	4.754
TCGA-D8-A1JC-01A-11D-A13J-01	TCGA	BRCA	7.37363
TCGA-A8-A076-01A-21D-A011-01	TCGA	BRCA	7.39082
TCGA-AN-A0XV-01A-11D-A107-01	TCGA	BRCA	1.75219
TCGA-E9-A22A-01A-11D-A160-01	TCGA	BRCA	3.58488
TCGA-E2-A14S-01A-11D-A12A-01	TCGA	BRCA	6.38491
TCGA-AR-A24K-01A-11D-A166-01	TCGA	BRCA	6.3053
TCGA-BH-A0DZ-01A-11D-A011-01	TCGA	BRCA	3.992
TCGA-A7-A13F-01A-11D-A12N-01	TCGA	BRCA	6.61384
TCGA-C8-A8HP-01A-11D-A36I-01	TCGA	BRCA	2.61798
TCGA-A2-A1FV-01A-11D-A13J-01	TCGA	BRCA	7.92937
TCGA-E9-A1ND-01A-11D-A141-01	TCGA	BRCA	4.31025
TCGA-E9-A1RC-01A-11D-A160-01	TCGA	BRCA	8.00194
TCGA-C8-A135-01A-11D-A111-01	TCGA	BRCA	4.34209
TCGA-D8-A1JD-01A-11D-A13J-01	TCGA	BRCA	6.97306
TCGA-C8-A275-01A-21D-A16C-01	TCGA	BRCA	3.99425
TCGA-AC-A2FM-01A-11D-A19X-01	TCGA	BRCA	8.6252
TCGA-BH-A1ES-01A-11D-A134-01	TCGA	BRCA	5.19663
TCGA-AN-A041-01A-11D-A036-01	TCGA	BRCA	6.18261
TCGA-A8-A08X-01A-21D-A011-01	TCGA	BRCA	4.95658
TCGA-A8-A079-01A-21D-A011-01	TCGA	BRCA	6.78288
TCGA-A2-A25D-01A-12D-A16C-01	TCGA	BRCA	3.49106
TCGA-BH-A0AU-01A-11D-A12N-01	TCGA	BRCA	6.11863
TCGA-EW-A1P8-01A-11D-A141-01	TCGA	BRCA	8.60062
TCGA-B6-A0WX-01A-11D-A107-01	TCGA	BRCA	6.37697
TCGA-AR-A0TZ-01A-12D-A087-01	TCGA	BRCA	9.24242
TCGA-LL-A73Y-01A-11D-A33D-01	TCGA	BRCA	6.04299
TCGA-E9-A2JS-01A-11D-A17U-01	TCGA	BRCA	7.78647
TCGA-BH-A0EE-01A-11D-A036-01	TCGA	BRCA	5.01304
TCGA-B6-A0IK-01A-12D-A059-01	TCGA	BRCA	5.33938
TCGA-E9-A1RB-01A-11D-A160-01	TCGA	BRCA	7.68991
TCGA-A2-A04V-01A-21D-A036-01	TCGA	BRCA	3.02425
TCGA-A8-A09A-01A-11D-A011-01	TCGA	BRCA	5.34406
TCGA-A2-A0EX-01A-21D-A036-01	TCGA	BRCA	2.20857
TCGA-C8-A26X-01A-31D-A16C-01	TCGA	BRCA	4.01812
TCGA-D8-A13Z-01A-11D-A111-01	TCGA	BRCA	7.16797
TCGA-AR-A24S-01A-11D-A166-01	TCGA	BRCA	6.24531
TCGA-BH-A0GY-01A-11D-A059-01	TCGA	BRCA	6.50184
TCGA-A2-A1G1-01A-21D-A13J-01	TCGA	BRCA	4.69304
TCGA-A8-A08T-01A-21D-A011-01	TCGA	BRCA	5.35845
TCGA-C8-A12T-01A-11D-A111-01	TCGA	BRCA	4.02003
TCGA-AQ-A04J-01A-02D-A036-01	TCGA	BRCA	4.25911
TCGA-B6-A409-01A-11D-A242-01	TCGA	BRCA	6.52164
TCGA-B6-A0IM-01A-11D-A036-01	TCGA	BRCA	4.24187
TCGA-E9-A229-01A-31D-A160-01	TCGA	BRCA	3.49748
TCGA-E9-A3HO-01A-11D-A20R-01	TCGA	BRCA	9.05656
TCGA-A8-A09W-01A-11D-A011-01	TCGA	BRCA	6.97997
TCGA-AC-A3OD-01A-11D-A21P-01	TCGA	BRCA	2.94359
TCGA-B6-A0RG-01A-11D-A059-01	TCGA	BRCA	6.06392
TCGA-E2-A56Z-01A-12D-A29M-01	TCGA	BRCA	6.88569
TCGA-BH-A0C7-01B-11D-A111-01	TCGA	BRCA	5.4496
TCGA-AR-A1AQ-01A-11D-A12N-01	TCGA	BRCA	5.20919
TCGA-BH-A18Q-01A-12D-A12A-01	TCGA	BRCA	9.25593
TCGA-BH-A1ES-06A-12D-A242-01	TCGA	BRCA	6.12616
TCGA-D8-A27M-01A-11D-A16C-01	TCGA	BRCA	4.24361
TCGA-AO-A1KS-01A-11D-A13J-01	TCGA	BRCA	7.29538
TCGA-LL-A5YM-01A-11D-A28A-01	TCGA	BRCA	7.95014
TCGA-D8-A1Y3-01A-11D-A160-01	TCGA	BRCA	8.91306
TCGA-PL-A8LV-01A-21D-A41E-01	TCGA	BRCA	9.22751
TCGA-S3-A6ZF-01A-32D-A32H-01	TCGA	BRCA	6.78662
TCGA-A8-A084-01A-21D-A011-01	TCGA	BRCA	6.65082
TCGA-AR-A24U-01A-11D-A166-01	TCGA	BRCA	2.91835
TCGA-E2-A1IE-01A-11D-A13J-01	TCGA	BRCA	5.57339
TCGA-A8-A085-01A-11D-A011-01	TCGA	BRCA	6.61074
TCGA-E2-A1LI-01A-12D-A160-01	TCGA	BRCA	5.59552
TCGA-AN-A0FS-01A-11D-A036-01	TCGA	BRCA	2.34656
TCGA-BH-A1F2-01A-31D-A13J-01	TCGA	BRCA	6.11869
TCGA-AR-A0U2-01A-11D-A107-01	TCGA	BRCA	7.12729
TCGA-AO-A1KQ-01A-11D-A13J-01	TCGA	BRCA	6.94209
TCGA-BH-A1EO-01A-11D-A134-01	TCGA	BRCA	5.40509
TCGA-C8-A1HF-01A-11D-A134-01	TCGA	BRCA	5.70103
TCGA-JL-A3YW-01A-12D-A238-01	TCGA	BRCA	3.13364
TCGA-A2-A3XX-01A-21D-A238-01	TCGA	BRCA	6.41786
TCGA-E2-A14Y-01A-21D-A12A-01	TCGA	BRCA	4.85134
TCGA-LL-A5YN-01A-11D-A28A-01	TCGA	BRCA	3.64127
TCGA-GM-A2DH-01A-11D-A17U-01	TCGA	BRCA	4.45267
TCGA-BH-A42T-01A-11D-A242-01	TCGA	BRCA	8.29878
TCGA-A2-A04R-01A-41D-A107-01	TCGA	BRCA	7.24154
TCGA-E2-A2P5-01A-11D-A19X-01	TCGA	BRCA	7.62161
TCGA-C8-A1HO-01A-11D-A13J-01	TCGA	BRCA	6.14987
TCGA-A8-A09M-01A-11D-A011-01	TCGA	BRCA	7.28493
TCGA-C8-A8HQ-01A-11D-A36I-01	TCGA	BRCA	4.50733
TCGA-A8-A07G-01A-11D-A036-01	TCGA	BRCA	4.13033
TCGA-GM-A2DC-01A-11D-A18N-01	TCGA	BRCA	6.93967
TCGA-EW-A1OX-01A-11D-A141-01	TCGA	BRCA	2.52829
TCGA-BH-A0B7-01A-12D-A111-01	TCGA	BRCA	2.3481
TCGA-D8-A27V-01A-12D-A17C-01	TCGA	BRCA	5.66261
TCGA-BH-A0DK-01A-21D-A059-01	TCGA	BRCA	3.52107
TCGA-AO-A03M-01B-11D-A10L-01	TCGA	BRCA	3.5146
TCGA-E2-A15F-01A-11D-A111-01	TCGA	BRCA	4.51419
TCGA-BH-A204-01A-11D-A160-01	TCGA	BRCA	6.21338
TCGA-EW-A2FS-01A-11D-A17C-01	TCGA	BRCA	3.73694
TCGA-AC-A6IX-06A-11D-A32H-01	TCGA	BRCA	1.54004
TCGA-HN-A2NL-01A-11D-A18N-01	TCGA	BRCA	9.85507
TCGA-AC-A6IX-01A-12D-A32H-01	TCGA	BRCA	2.96775
TCGA-BH-A18S-01A-11D-A12A-01	TCGA	BRCA	3.9374
TCGA-B6-A0WW-01A-11D-A107-01	TCGA	BRCA	6.24051
TCGA-B6-A1KF-01A-11D-A13J-01	TCGA	BRCA	8.70167
TCGA-AN-A0AL-01A-11D-A011-01	TCGA	BRCA	8.56354
TCGA-C8-A278-01A-11D-A166-01	TCGA	BRCA	3.41532
TCGA-B6-A408-01A-12D-A242-01	TCGA	BRCA	6.33859
TCGA-E2-A1LB-01A-11D-A141-01	TCGA	BRCA	2.87594
TCGA-E9-A1R6-01A-11D-A14F-01	TCGA	BRCA	5.47638
TCGA-E2-A15P-01A-11D-A111-01	TCGA	BRCA	4.97649
TCGA-A2-A0SV-01A-11D-A087-01	TCGA	BRCA	7.22791
TCGA-AC-A62X-01A-11D-A29M-01	TCGA	BRCA	9.85167
TCGA-D8-A27G-01A-11D-A16C-01	TCGA	BRCA	1.60041
TCGA-EW-A423-01A-11D-A242-01	TCGA	BRCA	7.44852
TCGA-AQ-A54O-01A-11D-A25N-01	TCGA	BRCA	7.68065
TCGA-AQ-A1H2-01A-11D-A13J-01	TCGA	BRCA	9.01798
TCGA-AN-A04D-01A-21D-A036-01	TCGA	BRCA	7.24969
TCGA-A2-A0CU-01A-12D-A036-01	TCGA	BRCA	5.36219
TCGA-A2-A3XU-01A-12D-A22W-01	TCGA	BRCA	7.17525
TCGA-BH-A0BF-01A-21D-A12N-01	TCGA	BRCA	3.38485
TCGA-A2-A0EV-01A-11D-A036-01	TCGA	BRCA	4.14233
TCGA-B6-A0I2-01A-11D-A036-01	TCGA	BRCA	7.45624
TCGA-GM-A2DK-01A-21D-A17U-01	TCGA	BRCA	2.37902
TCGA-EW-A2FV-01A-11D-A17C-01	TCGA	BRCA	3.94084
TCGA-A8-A091-01A-11D-A011-01	TCGA	BRCA	5.84135
TCGA-BH-A1FH-01A-12D-A13J-01	TCGA	BRCA	1.43279
TCGA-A7-A13E-01A-11D-A12N-01	TCGA	BRCA	8.60877
TCGA-A2-A0CT-01A-31D-A059-01	TCGA	BRCA	10.847
TCGA-A2-A0T7-01A-21D-A087-01	TCGA	BRCA	5.48601
TCGA-E2-A1II-01A-11D-A141-01	TCGA	BRCA	5.42189
TCGA-E9-A22B-01A-11D-A160-01	TCGA	BRCA	4.87513
TCGA-D8-A1JL-01A-11D-A13J-01	TCGA	BRCA	5.68249
TCGA-BH-A0B6-01A-11D-A19X-01	TCGA	BRCA	3.12877
TCGA-D8-A1JF-01A-11D-A13J-01	TCGA	BRCA	6.94187
TCGA-D8-A1JI-01A-11D-A13J-01	TCGA	BRCA	7.75606
TCGA-D8-A27F-01A-11D-A16C-01	TCGA	BRCA	8.17564
TCGA-C8-A12Y-01A-11D-A12A-01	TCGA	BRCA	4.28731
TCGA-Z7-A8R6-01A-11D-A41E-01	TCGA	BRCA	6.09423
TCGA-BH-A18H-01A-11D-A12A-01	TCGA	BRCA	3.97609
TCGA-B6-A0WS-01A-11D-A111-01	TCGA	BRCA	3.20658
TCGA-E2-A14N-01A-31D-A134-01	TCGA	BRCA	2.77742
TCGA-AR-A2LL-01A-11D-A17U-01	TCGA	BRCA	6.75742
TCGA-A8-A06O-01A-11D-A011-01	TCGA	BRCA	8.60588
TCGA-E9-A1R4-01A-21D-A14F-01	TCGA	BRCA	4.78553
TCGA-BH-A0E0-01A-11D-A059-01	TCGA	BRCA	6.92746
TCGA-E9-A1R5-01A-11D-A14J-01	TCGA	BRCA	4.59062
TCGA-C8-A12O-01A-11D-A111-01	TCGA	BRCA	4.89387
TCGA-E2-A576-01A-11D-A31T-01	TCGA	BRCA	6.87067
TCGA-AO-A0J5-01A-11D-A036-01	TCGA	BRCA	3.47385
TCGA-EW-A2FR-01A-11D-A21P-01	TCGA	BRCA	2.77066
TCGA-A7-A0CG-01A-11D-A011-01	TCGA	BRCA	1.72539
TCGA-EW-A6SC-01A-12D-A32H-01	TCGA	BRCA	2.53589
TCGA-E2-A15T-01A-11D-A111-01	TCGA	BRCA	3.2238
TCGA-A2-A3XT-01A-11D-A22W-01	TCGA	BRCA	6.9278
TCGA-EW-A1P0-01A-11D-A141-01	TCGA	BRCA	5.9663
TCGA-A8-A090-01A-11D-A011-01	TCGA	BRCA	6.42936
TCGA-BH-A5IZ-01A-11D-A27O-01	TCGA	BRCA	9.51571
TCGA-E2-A14X-01A-11D-A111-01	TCGA	BRCA	7.15929
TCGA-A8-A09R-01A-11D-A011-01	TCGA	BRCA	5.96903
TCGA-C8-A3M8-01A-11D-A20R-01	TCGA	BRCA	3.8956
TCGA-A8-A09E-01A-11D-A011-01	TCGA	BRCA	7.2721
TCGA-AN-A03Y-01A-21D-A011-01	TCGA	BRCA	9.24399
TCGA-A8-A07E-01A-11D-A036-01	TCGA	BRCA	2.87197
TCGA-E2-A159-01A-11D-A111-01	TCGA	BRCA	5.50207
TCGA-PL-A8LX-01A-11D-A41E-01	TCGA	BRCA	5.40957
TCGA-BH-A0DQ-01A-11D-A087-01	TCGA	BRCA	3.85337
TCGA-BH-A0W3-01A-11D-A107-01	TCGA	BRCA	5.57574
TCGA-A8-A07U-01A-11D-A036-01	TCGA	BRCA	3.45516
TCGA-A2-A25E-01A-11D-A166-01	TCGA	BRCA	5.60857
TCGA-E2-A1IG-01A-11D-A141-01	TCGA	BRCA	2.51547
TCGA-S3-A6ZH-01A-22D-A32H-01	TCGA	BRCA	7.6496
TCGA-B6-A0IA-01A-11D-A036-01	TCGA	BRCA	5.67962
TCGA-E9-A3QA-01A-61D-A227-01	TCGA	BRCA	2.86121
TCGA-AC-A2FE-01A-11D-A19X-01	TCGA	BRCA	1.70106
TCGA-AR-A24L-01A-11D-A166-01	TCGA	BRCA	4.53114
TCGA-GM-A2DD-01A-11D-A17U-01	TCGA	BRCA	2.89212
TCGA-OL-A5D6-01A-21D-A27O-01	TCGA	BRCA	3.05983
TCGA-BH-A1EU-01A-11D-A134-01	TCGA	BRCA	3.30432
TCGA-BH-A0GZ-01A-11D-A059-01	TCGA	BRCA	5.45989
TCGA-A2-A25C-01A-11D-A166-01	TCGA	BRCA	5.32158
TCGA-BH-A18L-01A-32D-A12A-01	TCGA	BRCA	9.60946
TCGA-D8-A1XY-01A-11D-A14J-01	TCGA	BRCA	5.56832
TCGA-A8-A09G-01A-21D-A011-01	TCGA	BRCA	4.47707
TCGA-AO-A12G-01A-11D-A10L-01	TCGA	BRCA	4.6947
TCGA-E2-A15S-01A-11D-A111-01	TCGA	BRCA	7.71637
TCGA-BH-A18K-01A-11D-A12A-01	TCGA	BRCA	5.56648
TCGA-D8-A143-01A-11D-A111-01	TCGA	BRCA	8.59485
TCGA-D8-A1XF-01A-11D-A14F-01	TCGA	BRCA	7.92014
TCGA-A8-A08S-01A-11D-A036-01	TCGA	BRCA	6.8689
TCGA-D8-A1XW-01A-11D-A14J-01	TCGA	BRCA	7.32207
TCGA-A2-A0SY-01A-31D-A087-01	TCGA	BRCA	1.64424
TCGA-AO-A0JG-01A-31D-A087-01	TCGA	BRCA	3.75256
TCGA-AC-A4ZE-01A-11D-A41E-01	TCGA	BRCA	5.5264
TCGA-E9-A1N4-01A-11D-A14J-01	TCGA	BRCA	4.79112
TCGA-A8-A07P-01A-11D-A011-01	TCGA	BRCA	6.49021
TCGA-BH-A0HW-01A-11D-A036-01	TCGA	BRCA	6.72094
TCGA-E2-A2P6-01A-11D-A19X-01	TCGA	BRCA	3.67735
TCGA-A8-A0A4-01A-11D-A011-01	TCGA	BRCA	5.19975
TCGA-E2-A15K-01A-11D-A12N-01	TCGA	BRCA	2.79957
TCGA-B6-A1KC-01B-11D-A160-01	TCGA	BRCA	8.84442
TCGA-BH-A0AZ-01A-21D-A12N-01	TCGA	BRCA	3.51034
TCGA-A8-A0A6-01A-12D-A059-01	TCGA	BRCA	3.55327
TCGA-AO-A126-01A-11D-A10L-01	TCGA	BRCA	3.51047
TCGA-A1-A0SQ-01A-21D-A141-01	TCGA	BRCA	2.35545
TCGA-EW-A1IW-01A-11D-A13J-01	TCGA	BRCA	3.44347
TCGA-AO-A0JA-01A-11D-A059-01	TCGA	BRCA	6.46516
TCGA-A7-A4SB-01A-21D-A25N-01	TCGA	BRCA	6.32957
TCGA-BH-A1F0-01A-11D-A134-01	TCGA	BRCA	2.20913
TCGA-A7-A3IZ-01A-11D-A20R-01	TCGA	BRCA	5.37785
TCGA-E2-A1IN-01A-11D-A13J-01	TCGA	BRCA	6.38094
TCGA-A8-A06T-01A-11D-A011-01	TCGA	BRCA	8.40275
TCGA-BH-A208-01A-11D-A160-01	TCGA	BRCA	4.04471
TCGA-E2-A1LA-01A-11D-A141-01	TCGA	BRCA	5.07988
TCGA-BH-A18N-01A-11D-A12A-01	TCGA	BRCA	6.48921
TCGA-OL-A66O-01A-11D-A31T-01	TCGA	BRCA	3.61408
TCGA-BH-A0B2-01A-11D-A10L-01	TCGA	BRCA	3.93552
TCGA-BH-A0HU-01A-11D-A036-01	TCGA	BRCA	7.85983
TCGA-E2-A152-01A-11D-A12A-01	TCGA	BRCA	6.77166
TCGA-AN-A0XR-01A-11D-A107-01	TCGA	BRCA	2.341
TCGA-AC-A2QH-01B-04D-A22Q-01	TCGA	BRCA	2.7322
TCGA-E9-A54Y-01A-11D-A25N-01	TCGA	BRCA	8.00379
TCGA-AO-A0JI-01A-21D-A059-01	TCGA	BRCA	6.23695
TCGA-AN-A0FG-01A-11D-A011-01	TCGA	BRCA	5.1236
TCGA-D8-A27W-01A-11D-A16C-01	TCGA	BRCA	6.43185
TCGA-BH-A1FJ-01A-11D-A13J-01	TCGA	BRCA	3.43003
TCGA-A8-A0AB-01A-11D-A036-01	TCGA	BRCA	6.50616
TCGA-AR-A0TS-01A-11D-A111-01	TCGA	BRCA	3.33415
TCGA-A8-A09X-01A-11D-A011-01	TCGA	BRCA	3.54373
TCGA-B6-A0RM-01A-11D-A087-01	TCGA	BRCA	3.45728
TCGA-A7-A4SA-01A-11D-A25N-01	TCGA	BRCA	4.41186
TCGA-S3-AA12-01A-11D-A41E-01	TCGA	BRCA	4.55254
TCGA-BH-A0AY-01A-21D-A011-01	TCGA	BRCA	5.3999
TCGA-A1-A0SH-01A-11D-A087-01	TCGA	BRCA	2.23861
TCGA-LL-A441-01A-11D-A242-01	TCGA	BRCA	2.94102
TCGA-A2-A0ER-01A-21D-A036-01	TCGA	BRCA	1.99353
TCGA-A8-A093-01A-11D-A011-01	TCGA	BRCA	6.52047
TCGA-A2-A1G4-01A-11D-A13J-01	TCGA	BRCA	2.86371
TCGA-B6-A1KC-01A-11D-A13J-01	TCGA	BRCA	7.72696
TCGA-A2-A1FX-01A-11D-A13J-01	TCGA	BRCA	6.9903
TCGA-AC-A3TM-01A-11D-A227-01	TCGA	BRCA	1.67734
TCGA-LQ-A4E4-01A-11D-A25N-01	TCGA	BRCA	5.79909
TCGA-AN-A0FE-01A-11D-A011-01	TCGA	BRCA	4.54545
TCGA-BH-A18I-01A-11D-A12A-01	TCGA	BRCA	4.5307
TCGA-E9-A1R2-01A-11D-A14F-01	TCGA	BRCA	5.13314
TCGA-EW-A1J1-01A-11D-A13J-01	TCGA	BRCA	6.99525
TCGA-A8-A0A7-01A-11D-A011-01	TCGA	BRCA	2.11572
TCGA-D8-A1XU-01A-11D-A14J-01	TCGA	BRCA	7.20455
TCGA-GM-A3NW-01A-21D-A227-01	TCGA	BRCA	3.5095
TCGA-OL-A5DA-01A-11D-A27O-01	TCGA	BRCA	3.86914
TCGA-EW-A424-01A-11D-A242-01	TCGA	BRCA	4.06595
TCGA-AC-A3EH-01A-22D-A227-01	TCGA	BRCA	5.68346
TCGA-A8-A07S-01A-11D-A036-01	TCGA	BRCA	2.70025
TCGA-D8-A1XS-01A-11D-A14J-01	TCGA	BRCA	4.72996
TCGA-A2-A3XZ-01A-42D-A238-01	TCGA	BRCA	2.62723
TCGA-BH-A0DX-01A-11D-A111-01	TCGA	BRCA	2.13609
TCGA-E9-A1NI-01A-11D-A14F-01	TCGA	BRCA	5.96619
TCGA-LD-A9QF-01A-32D-A41E-01	TCGA	BRCA	0.950143
TCGA-A7-A26G-01A-21D-A166-01	TCGA	BRCA	3.47949
TCGA-OK-A5Q2-01A-11D-A27O-01	TCGA	BRCA	1.20534
TCGA-A2-A0ET-01A-31D-A036-01	TCGA	BRCA	6.26536
TCGA-E2-A15R-01A-11D-A111-01	TCGA	BRCA	8.08885
TCGA-BH-A0BT-01A-11D-A12N-01	TCGA	BRCA	7.24307
TCGA-BH-A0W7-01A-11D-A111-01	TCGA	BRCA	3.86479
TCGA-B6-A0RO-01A-22D-A087-01	TCGA	BRCA	4.69586
TCGA-GM-A2D9-01A-11D-A18N-01	TCGA	BRCA	3.24556
TCGA-B6-A0WY-01A-11D-A107-01	TCGA	BRCA	3.87676
TCGA-BH-A0C1-01B-11D-A12A-01	TCGA	BRCA	4.86064
TCGA-AO-A12E-01A-11D-A10L-01	TCGA	BRCA	4.20989
TCGA-E2-A1LK-01A-21D-A14F-01	TCGA	BRCA	6.47498
TCGA-B6-A0WV-01A-11D-A107-01	TCGA	BRCA	5.66455
TCGA-AC-A2FO-01A-11D-A17U-01	TCGA	BRCA	1.93544
TCGA-LL-A9Q3-01A-11D-A41E-01	TCGA	BRCA	5.16145
TCGA-C8-A12X-01A-11D-A111-01	TCGA	BRCA	5.63079
TCGA-BH-A0BG-01A-11D-A111-01	TCGA	BRCA	6.93395
TCGA-BH-A0BC-01A-22D-A087-01	TCGA	BRCA	3.2806
TCGA-GM-A2DA-01A-11D-A18N-01	TCGA	BRCA	2.07897
TCGA-AO-A03T-01A-21D-A036-01	TCGA	BRCA	4.61782
TCGA-A8-A07Z-01A-11D-A011-01	TCGA	BRCA	7.76161
TCGA-BH-A202-01A-11D-A14J-01	TCGA	BRCA	5.69612
TCGA-AO-A1KP-01A-11D-A13J-01	TCGA	BRCA	4.34612
TCGA-E2-A1IP-01A-11D-A14F-01	TCGA	BRCA	3.9253
TCGA-A2-A0YH-01A-11D-A107-01	TCGA	BRCA	4.7697
TCGA-BH-A6R8-01A-21D-A33D-01	TCGA	BRCA	6.09442
TCGA-EW-A1PD-01A-11D-A141-01	TCGA	BRCA	4.22232
TCGA-OL-A97C-01A-32D-A41E-01	TCGA	BRCA	4.32807
TCGA-EW-A3E8-01B-11D-A242-01	TCGA	BRCA	2.20608
TCGA-BH-A0HK-01A-11D-A059-01	TCGA	BRCA	2.29277
TCGA-AO-A1KT-01A-11D-A13J-01	TCGA	BRCA	6.70321
TCGA-C8-A26V-01A-11D-A16C-01	TCGA	BRCA	4.21278
TCGA-A1-A0SF-01A-11D-A141-01	TCGA	BRCA	3.74038
TCGA-OL-A66L-01A-12D-A31T-01	TCGA	BRCA	1.98225
TCGA-A1-A0SD-01A-11D-A111-01	TCGA	BRCA	3.72878
TCGA-AR-A2LJ-01A-12D-A19X-01	TCGA	BRCA	1.11609
TCGA-AR-A24V-01A-21D-A166-01	TCGA	BRCA	5.17473
TCGA-A2-A0T4-01A-31D-A087-01	TCGA	BRCA	3.77776
TCGA-B6-A0X5-01A-21D-A107-01	TCGA	BRCA	2.44351
TCGA-A8-A0A9-01A-11D-A011-01	TCGA	BRCA	7.56416
TCGA-XX-A89A-01A-11D-A36I-01	TCGA	BRCA	4.30116
TCGA-S3-AA17-01A-11D-A41E-01	TCGA	BRCA	4.75492
TCGA-E2-A15O-01A-11D-A111-01	TCGA	BRCA	5.66423
TCGA-MS-A51U-01A-31D-A25N-01	TCGA	BRCA	2.51743
TCGA-EW-A1J3-01A-11D-A13J-01	TCGA	BRCA	3.87626
TCGA-V7-A7HQ-01A-11D-A33D-01	TCGA	BRCA	2.9456
TCGA-A8-A06N-01A-11D-A011-01	TCGA	BRCA	8.31891
TCGA-AR-A0U0-01A-11D-A107-01	TCGA	BRCA	5.13189
TCGA-A1-A0SM-01A-11D-A087-01	TCGA	BRCA	2.98144
TCGA-AC-A3QQ-01A-11D-A227-01	TCGA	BRCA	2.66355
TCGA-EW-A1OV-01A-11D-A141-01	TCGA	BRCA	4.52158
TCGA-E2-A14Q-01A-11D-A12A-01	TCGA	BRCA	3.13747
TCGA-AC-A2QJ-01A-12D-A19X-01	TCGA	BRCA	4.77484
TCGA-AR-A0TQ-01A-11D-A087-01	TCGA	BRCA	2.49622
TCGA-AN-A03X-01A-21D-A011-01	TCGA	BRCA	4.14646
TCGA-A2-A0YF-01A-21D-A107-01	TCGA	BRCA	3.04277
TCGA-E2-A573-01A-11D-A29M-01	TCGA	BRCA	4.53685
TCGA-A2-A0EW-01A-21D-A111-01	TCGA	BRCA	1.42331
TCGA-A7-A13H-01A-11D-A227-01	TCGA	BRCA	1.52651
TCGA-PL-A8LY-01A-11D-A41E-01	TCGA	BRCA	0.0918015
TCGA-AC-A2FB-01A-11D-A17C-01	TCGA	BRCA	0.544482
TCGA-B6-A0RU-01A-11D-A087-01	TCGA	BRCA	5.62635
TCGA-A2-A3XY-01A-11D-A238-01	TCGA	BRCA	3.52886
TCGA-PE-A5DD-01A-12D-A27O-01	TCGA	BRCA	6.34562
TCGA-AN-A0AK-01A-21D-A011-01	TCGA	BRCA	5.07621
TCGA-D8-A3Z6-01A-11D-A238-01	TCGA	BRCA	4.41521
TCGA-AR-A5QN-01A-12D-A28A-01	TCGA	BRCA	3.18628
TCGA-A7-A0DC-01A-11D-A011-01	TCGA	BRCA	7.19877
TCGA-EW-A6SB-01A-12D-A32H-01	TCGA	BRCA	3.56898
TCGA-A1-A0SE-01A-11D-A087-01	TCGA	BRCA	2.77997
TCGA-LL-A73Z-01A-11D-A32H-01	TCGA	BRCA	2.44477
TCGA-AQ-A7U7-01A-22D-A350-01	TCGA	BRCA	2.12265
TCGA-A2-A4S2-01A-12D-A25N-01	TCGA	BRCA	5.98776
TCGA-BH-A1FL-01A-11D-A13J-01	TCGA	BRCA	1.91155
TCGA-AN-A0XO-01A-11D-A107-01	TCGA	BRCA	4.02103
TCGA-E2-A1L8-01A-11D-A13J-01	TCGA	BRCA	5.26041
TCGA-A2-A0ST-01A-12D-A087-01	TCGA	BRCA	1.19261
TCGA-4H-AAAK-01A-12D-A41E-01	TCGA	BRCA	2.78526
TCGA-E2-A10C-01A-21D-A10L-01	TCGA	BRCA	5.25581
TCGA-A2-A0CP-01A-11D-A036-01	TCGA	BRCA	1.37432
TCGA-A7-A425-01A-11D-A242-01	TCGA	BRCA	5.80223
TCGA-A7-A13G-01A-11D-A13J-01	TCGA	BRCA	3.16286
TCGA-A8-A0A2-01A-11D-A036-01	TCGA	BRCA	5.45276
TCGA-OL-A6VR-01A-32D-A33D-01	TCGA	BRCA	2.7691
TCGA-A2-A3XV-01A-21D-A238-01	TCGA	BRCA	2.03296
TCGA-EW-A1J5-01A-11D-A13J-01	TCGA	BRCA	2.75534
TCGA-AR-A1AK-01A-21D-A12N-01	TCGA	BRCA	4.30276
TCGA-BH-A0BD-01A-11D-A036-01	TCGA	BRCA	4.38401
TCGA-B6-A40B-01A-11D-A238-01	TCGA	BRCA	3.39514
TCGA-W8-A86G-01A-21D-A36I-01	TCGA	BRCA	2.80173
TCGA-D8-A1JB-01A-11D-A13J-01	TCGA	BRCA	2.19096
TCGA-AR-A252-01A-11D-A166-01	TCGA	BRCA	1.63638
TCGA-BH-A0DS-01A-11D-A059-01	TCGA	BRCA	6.43229
TCGA-BH-A1F5-01A-12D-A13J-01	TCGA	BRCA	3.48091
TCGA-D8-A1XA-01A-11D-A14F-01	TCGA	BRCA	8.79441
TCGA-BH-A0H0-01A-11D-A059-01	TCGA	BRCA	6.91872
TCGA-B6-A0RT-01A-21D-A087-01	TCGA	BRCA	0.953221
TCGA-BH-A201-01A-11D-A14J-01	TCGA	BRCA	1.82376
TCGA-3C-AALK-01A-11D-A41E-01	TCGA	BRCA	1.65277
TCGA-E2-A10E-01A-21D-A10L-01	TCGA	BRCA	3.59403
TCGA-A7-A26J-01A-11D-A166-01	TCGA	BRCA	5.5127
TCGA-A8-A09B-01A-11D-A011-01	TCGA	BRCA	6.26004
TCGA-B6-A1KI-01A-11D-A14J-01	TCGA	BRCA	3.06531
TCGA-E9-A1NG-01A-21D-A14J-01	TCGA	BRCA	0.958183
TCGA-EW-A1IX-01A-12D-A141-01	TCGA	BRCA	1.57676
TCGA-BH-A0EI-01A-11D-A111-01	TCGA	BRCA	2.19906
TCGA-A2-A1G0-01A-11D-A13J-01	TCGA	BRCA	4.84723
TCGA-5L-AAT0-01A-12D-A41E-01	TCGA	BRCA	0.980044
TCGA-E2-A15K-06A-11D-A12N-01	TCGA	BRCA	3.09952
TCGA-A2-A0YC-01A-11D-A107-01	TCGA	BRCA	1.85189
TCGA-EW-A1PF-01A-11D-A141-01	TCGA	BRCA	3.16702
TCGA-LL-A6FP-01A-11D-A31T-01	TCGA	BRCA	6.82043
TCGA-E9-A54X-01A-11D-A25N-01	TCGA	BRCA	4.48223
TCGA-E9-A5FL-01A-11D-A27O-01	TCGA	BRCA	4.47525
TCGA-C8-A131-01A-11D-A111-01	TCGA	BRCA	3.96076
TCGA-A8-A08C-01A-11D-A011-01	TCGA	BRCA	7.71477
TCGA-C8-A274-01A-11D-A16C-01	TCGA	BRCA	5.13251
TCGA-E2-A10B-01A-11D-A10L-01	TCGA	BRCA	5.04668
TCGA-A2-A0EU-01A-22D-A059-01	TCGA	BRCA	6.43057
TCGA-A8-A0A1-01A-11D-A011-01	TCGA	BRCA	2.72979
TCGA-A8-A086-01A-11D-A011-01	TCGA	BRCA	6.92126
TCGA-E9-A295-01A-11D-A16C-01	TCGA	BRCA	6.02075
TCGA-AR-A1AS-01A-11D-A12N-01	TCGA	BRCA	3.39861
TCGA-E2-A1IL-01A-11D-A14F-01	TCGA	BRCA	2.86886
TCGA-S3-AA11-01A-31D-A41E-01	TCGA	BRCA	0.92861
TCGA-B6-A40C-01A-11D-A238-01	TCGA	BRCA	3.59056
TCGA-BH-A0RX-01A-21D-A087-01	TCGA	BRCA	2.25128
TCGA-A2-A04Q-01A-21D-A036-01	TCGA	BRCA	1.97753
TCGA-AR-A0TR-01A-11D-A087-01	TCGA	BRCA	6.7391
TCGA-E9-A243-01A-21D-A166-01	TCGA	BRCA	2.39873
TCGA-E2-A107-01A-11D-A10L-01	TCGA	BRCA	4.91804
TCGA-B6-A0IH-01A-11D-A111-01	TCGA	BRCA	4.11263
TCGA-BH-A0BV-01A-11D-A011-01	TCGA	BRCA	5.45206
TCGA-BH-A0EB-01A-11D-A036-01	TCGA	BRCA	3.80736
TCGA-A8-A082-01A-11D-A011-01	TCGA	BRCA	3.07433
TCGA-E9-A6HE-01A-11D-A31T-01	TCGA	BRCA	2.8181
TCGA-E2-A1B5-01A-21D-A12N-01	TCGA	BRCA	1.73816
TCGA-BH-A42V-01A-11D-A242-01	TCGA	BRCA	1.11449
TCGA-E9-A22H-01A-11D-A160-01	TCGA	BRCA	2.05375
TCGA-A8-A07J-01A-11D-A011-01	TCGA	BRCA	3.4591
TCGA-AC-A2FF-01A-11D-A17C-01	TCGA	BRCA	1.0218
TCGA-AO-A128-01A-11D-A10L-01	TCGA	BRCA	3.26897
TCGA-BH-A0DL-01A-11D-A111-01	TCGA	BRCA	4.57921
TCGA-B6-A0IC-01A-11D-A036-01	TCGA	BRCA	2.27344
TCGA-AR-A1AW-01A-21D-A12N-01	TCGA	BRCA	2.83485
TCGA-A8-A09T-01A-11D-A011-01	TCGA	BRCA	4.57094
TCGA-BH-A0H6-01A-21D-A059-01	TCGA	BRCA	3.97482
TCGA-EW-A1P3-01A-11D-A141-01	TCGA	BRCA	3.77597
TCGA-AC-A5EI-01A-11D-A27O-01	TCGA	BRCA	5.6763
TCGA-JL-A3YX-01A-11D-A22W-01	TCGA	BRCA	5.94281
TCGA-AO-A03R-01A-21D-A036-01	TCGA	BRCA	4.74554
TCGA-E9-A5UP-01A-11D-A28A-01	TCGA	BRCA	8.74786
TCGA-EW-A1P5-01A-11D-A141-01	TCGA	BRCA	6.55275
TCGA-B6-A0RP-01A-21D-A087-01	TCGA	BRCA	5.18106
TCGA-AR-A1AJ-01A-21D-A12N-01	TCGA	BRCA	2.33957
TCGA-EW-A1IY-01A-11D-A13J-01	TCGA	BRCA	3.55049
TCGA-A8-A092-01A-11D-A011-01	TCGA	BRCA	8.37734
TCGA-A2-A3XW-01A-11D-A238-01	TCGA	BRCA	0.765007
TCGA-BH-A0HP-01A-12D-A087-01	TCGA	BRCA	2.15276
TCGA-BH-A28Q-01A-11D-A16C-01	TCGA	BRCA	2.80157
TCGA-C8-A3M7-01A-12D-A21P-01	TCGA	BRCA	2.13069
TCGA-BH-A1FG-01A-11D-A13J-01	TCGA	BRCA	4.04708
TCGA-C8-A1HE-01A-11D-A13J-01	TCGA	BRCA	2.86017
TCGA-BH-A8FZ-01A-11D-A350-01	TCGA	BRCA	2.48546
TCGA-D8-A1JN-01A-11D-A13J-01	TCGA	BRCA	4.17007
TCGA-A2-A4RX-01A-11D-A25N-01	TCGA	BRCA	4.87095
TCGA-BH-A0B5-01A-11D-A12N-01	TCGA	BRCA	4.62475
TCGA-AC-A23E-01A-11D-A160-01	TCGA	BRCA	4.09995
TCGA-A7-A26J-01A-11D-A275-01	TCGA	BRCA	6.38566
TCGA-XX-A899-01A-11D-A36I-01	TCGA	BRCA	1.6408
TCGA-D8-A1JT-01A-31D-A13J-01	TCGA	BRCA	8.43178
TCGA-S3-A6ZG-01A-22D-A32H-01	TCGA	BRCA	5.73876
TCGA-E2-A1IU-01A-11D-A14F-01	TCGA	BRCA	1.43655
TCGA-A1-A0SG-01A-11D-A141-01	TCGA	BRCA	2.18908
TCGA-BH-A1FU-01A-11D-A14F-01	TCGA	BRCA	2.35654
TCGA-B6-A0WT-01A-11D-A107-01	TCGA	BRCA	2.32084
TCGA-AR-A5QP-01A-11D-A28A-01	TCGA	BRCA	2.72219
TCGA-AN-A0FF-01A-11D-A036-01	TCGA	BRCA	2.40169
TCGA-BH-A18P-01A-11D-A12A-01	TCGA	BRCA	2.90925
TCGA-BH-A0DH-01A-11D-A087-01	TCGA	BRCA	6.39598
TCGA-B6-A2IU-01A-32D-A18N-01	TCGA	BRCA	3.9438
TCGA-A2-A0SU-01A-11D-A087-01	TCGA	BRCA	2.18852
TCGA-E2-A570-01A-11D-A29M-01	TCGA	BRCA	3.50008
TCGA-D8-A27T-01A-11D-A16C-01	TCGA	BRCA	4.67875
TCGA-AO-A0J9-01A-11D-A036-01	TCGA	BRCA	4.67447
TCGA-A2-A3KD-01A-12D-A20R-01	TCGA	BRCA	2.55754
TCGA-E2-A1IJ-01A-11D-A141-01	TCGA	BRCA	1.61596
TCGA-A8-A099-01A-11D-A011-01	TCGA	BRCA	5.76878
TCGA-B6-A401-01A-11D-A238-01	TCGA	BRCA	3.60703
TCGA-E2-A14O-01A-31D-A111-01	TCGA	BRCA	8.09413
TCGA-WT-AB44-01A-11D-A41E-01	TCGA	BRCA	5.60089
TCGA-EW-A1J2-01A-21D-A13J-01	TCGA	BRCA	1.91672
TCGA-D8-A1Y1-01A-21D-A14J-01	TCGA	BRCA	6.04204
TCGA-B6-A0IB-01A-11D-A036-01	TCGA	BRCA	6.98099
TCGA-B6-A0RN-01A-12D-A087-01	TCGA	BRCA	1.93215
TCGA-AC-A7VC-01A-11D-A350-01	TCGA	BRCA	4.60137
TCGA-A8-A06Y-01A-21D-A011-01	TCGA	BRCA	7.20691
TCGA-A2-A0YI-01A-31D-A10L-01	TCGA	BRCA	1.77507
TCGA-A2-A0YL-01A-21D-A107-01	TCGA	BRCA	1.11885
TCGA-BH-A18F-01A-11D-A12A-01	TCGA	BRCA	4.2782
TCGA-A7-A0CH-01A-21D-A011-01	TCGA	BRCA	1.78191
TCGA-OL-A5RX-01A-11D-A28A-01	TCGA	BRCA	2.2115
TCGA-OL-A5RV-01A-12D-A28A-01	TCGA	BRCA	1.776
TCGA-A8-A08Z-01A-21D-A011-01	TCGA	BRCA	1.83586
TCGA-B6-A0RI-01A-11D-A059-01	TCGA	BRCA	1.98435
TCGA-BH-A0E1-01A-11D-A059-01	TCGA	BRCA	2.04584
TCGA-AC-A3HN-01A-11D-A20R-01	TCGA	BRCA	1.39115
TCGA-D8-A1Y2-01A-11D-A160-01	TCGA	BRCA	3.53929
TCGA-AN-A0XP-01A-11D-A107-01	TCGA	BRCA	4.07213
TCGA-AR-A2LN-01A-21D-A18N-01	TCGA	BRCA	1.22615
TCGA-BH-A0HI-01A-11D-A087-01	TCGA	BRCA	1.91774
TCGA-E9-A1N5-01A-11D-A14F-01	TCGA	BRCA	2.77804
TCGA-PE-A5DE-01A-11D-A27O-01	TCGA	BRCA	4.1988
TCGA-GM-A3NY-01A-11D-A21P-01	TCGA	BRCA	2.2052
TCGA-BH-A1FR-01A-11D-A13J-01	TCGA	BRCA	0.0559156
TCGA-BH-A0HO-01A-11D-A036-01	TCGA	BRCA	0.788059
TCGA-AN-A0XL-01A-11D-A10L-01	TCGA	BRCA	4.09402
TCGA-LL-A440-01A-11D-A242-01	TCGA	BRCA	0.893994
TCGA-A2-A0CK-01A-11D-A227-01	TCGA	BRCA	1.94362
TCGA-E2-A15I-01A-21D-A134-01	TCGA	BRCA	2.19302
TCGA-AR-A2LM-01A-11D-A17U-01	TCGA	BRCA	1.82713
TCGA-OL-A5RY-01A-21D-A28A-01	TCGA	BRCA	0.938794
TCGA-5L-AAT1-01A-12D-A41E-01	TCGA	BRCA	0.904578
TCGA-A7-A26F-01A-21D-A166-01	TCGA	BRCA	3.59556
TCGA-E9-A1QZ-01A-21D-A166-01	TCGA	BRCA	2.67659
TCGA-AC-A8OR-01A-21D-A41E-01	TCGA	BRCA	1.54776
TCGA-A7-A26E-01A-11D-A166-01	TCGA	BRCA	3.3759
TCGA-AN-A046-01A-21D-A036-01	TCGA	BRCA	1.6634
TCGA-E2-A15G-01A-11D-A12A-01	TCGA	BRCA	3.99717
TCGA-D8-A1XG-01A-11D-A14F-01	TCGA	BRCA	4.33439
TCGA-E2-A1BC-01A-11D-A12N-01	TCGA	BRCA	2.57839
TCGA-AC-A3YI-01A-21D-A238-01	TCGA	BRCA	0.878752
TCGA-A7-A26H-01A-11D-A166-01	TCGA	BRCA	3.84605
TCGA-S3-AA15-01A-11D-A41E-01	TCGA	BRCA	0.619068
TCGA-E2-A1BD-01A-11D-A12N-01	TCGA	BRCA	5.30364
TCGA-E9-A1RI-01A-11D-A166-01	TCGA	BRCA	2.59748
TCGA-EW-A1P6-01A-11D-A141-01	TCGA	BRCA	3.73042
TCGA-AO-A0JF-01A-11D-A059-01	TCGA	BRCA	0.59483
TCGA-D8-A1JE-01A-11D-A13J-01	TCGA	BRCA	5.8445
TCGA-D8-A1XO-01A-11D-A14J-01	TCGA	BRCA	4.78281
TCGA-AR-A24T-01A-11D-A166-01	TCGA	BRCA	2.94594
TCGA-B6-A3ZX-01A-11D-A238-01	TCGA	BRCA	1.83583
TCGA-E2-A156-01A-11D-A12A-01	TCGA	BRCA	1.491
TCGA-E2-A1B1-01A-21D-A12N-01	TCGA	BRCA	0.632301
TCGA-BH-A1ET-01A-11D-A134-01	TCGA	BRCA	1.70671
TCGA-AC-A23G-01A-11D-A20R-01	TCGA	BRCA	2.49481
TCGA-D8-A1XB-01A-11D-A14F-01	TCGA	BRCA	3.3033
TCGA-AC-A6NO-01A-12D-A33D-01	TCGA	BRCA	3.87405
TCGA-OL-A66J-01A-11D-A29M-01	TCGA	BRCA	2.51271
TCGA-BH-A0DO-01B-11D-A12A-01	TCGA	BRCA	2.40791
TCGA-A8-A09V-01A-11D-A036-01	TCGA	BRCA	1.60259
TCGA-A2-A0EO-01A-11D-A036-01	TCGA	BRCA	4.8754
TCGA-AC-A5XS-01A-11D-A29M-01	TCGA	BRCA	3.26499
TCGA-BH-A42U-01A-12D-A242-01	TCGA	BRCA	0.429807
TCGA-BH-A8FY-01A-11D-A36I-01	TCGA	BRCA	4.56487
TCGA-E2-A108-01A-13D-A10L-01	TCGA	BRCA	1.40403
TCGA-B6-A0X7-01A-11D-A10L-01	TCGA	BRCA	2.29253
TCGA-A2-A0T5-01A-21D-A087-01	TCGA	BRCA	2.93514
TCGA-LL-A50Y-01A-11D-A25N-01	TCGA	BRCA	1.82954
TCGA-A7-A5ZW-01A-12D-A29M-01	TCGA	BRCA	1.08061
TCGA-A2-A0ES-01A-11D-A111-01	TCGA	BRCA	0.421905
TCGA-AC-A62Y-01A-11D-A29M-01	TCGA	BRCA	4.91688
TCGA-C8-A8HR-01A-11D-A36I-01	TCGA	BRCA	2.02601
TCGA-A7-A0CD-01A-11D-A011-01	TCGA	BRCA	8.42711
TCGA-LD-A7W6-01A-81D-A350-01	TCGA	BRCA	2.11787
TCGA-OL-A66N-01A-12D-A31T-01	TCGA	BRCA	4.09828
TCGA-BH-A0C3-01A-21D-A12N-01	TCGA	BRCA	1.88354
TCGA-AC-A2FG-01A-11D-A17C-01	TCGA	BRCA	1.31455
TCGA-BH-A0HA-01A-11D-A12N-01	TCGA	BRCA	2.68846
TCGA-AC-A2B8-01A-11D-A17C-01	TCGA	BRCA	2.00509
TCGA-A2-A259-01A-11D-A16C-01	TCGA	BRCA	2.368
TCGA-AR-A1AV-01A-21D-A12N-01	TCGA	BRCA	4.68199
TCGA-AC-A3BB-01A-21D-A19X-01	TCGA	BRCA	2.58187
TCGA-LL-A5YO-01A-21D-A28A-01	TCGA	BRCA	1.89355
TCGA-D8-A1J8-01A-11D-A13J-01	TCGA	BRCA	7.66901
TCGA-A2-A0CV-01A-31D-A111-01	TCGA	BRCA	4.72447
TCGA-A2-A3KC-01A-11D-A20R-01	TCGA	BRCA	1.76513
TCGA-OL-A66H-01A-11D-A29M-01	TCGA	BRCA	1.1896
TCGA-AR-A1AM-01A-41D-A227-01	TCGA	BRCA	2.279
TCGA-D8-A1X8-01A-11D-A14J-01	TCGA	BRCA	1.8987
TCGA-A2-A1FZ-01A-51D-A14F-01	TCGA	BRCA	2.18036
TCGA-E9-A3Q9-01A-11D-A21P-01	TCGA	BRCA	0.586933
TCGA-LL-A5YL-01A-12D-A29M-01	TCGA	BRCA	3.47814
TCGA-GM-A2DO-01A-11D-A18N-01	TCGA	BRCA	0.727927
TCGA-AO-A0J8-01A-21D-A036-01	TCGA	BRCA	3.25707
TCGA-E9-A1R3-01A-31D-A14J-01	TCGA	BRCA	4.91324
TCGA-D8-A1XR-01A-11D-A14J-01	TCGA	BRCA	5.54931
TCGA-EW-A1P7-01A-21D-A141-01	TCGA	BRCA	1.14557
TCGA-OL-A5RU-01A-11D-A28A-01	TCGA	BRCA	1.0859
TCGA-A8-A07F-01A-11D-A011-01	TCGA	BRCA	7.34115
TCGA-BH-A0E7-01A-11D-A036-01	TCGA	BRCA	2.62299
TCGA-AC-A3W7-01A-11D-A227-01	TCGA	BRCA	2.74471
TCGA-EW-A1IZ-01A-11D-A13J-01	TCGA	BRCA	0.854998
TCGA-A8-A08H-01A-21D-A011-01	TCGA	BRCA	0.496686
TCGA-EW-A1PE-01A-11D-A141-01	TCGA	BRCA	3.03222
TCGA-A8-A08A-01A-11D-A011-01	TCGA	BRCA	1.69518
TCGA-A8-A09Z-01A-11D-A011-01	TCGA	BRCA	3.13868
TCGA-BH-A0BS-01A-11D-A12N-01	TCGA	BRCA	0.793284
TCGA-A7-A0DB-01A-11D-A011-01	TCGA	BRCA	5.49023
TCGA-C8-A12V-01A-11D-A111-01	TCGA	BRCA	1.68229
TCGA-AR-A1AL-01A-21D-A12N-01	TCGA	BRCA	1.21241
TCGA-AC-A2QI-01A-12D-A19X-01	TCGA	BRCA	2.66076
TCGA-AR-A5QM-01A-11D-A27O-01	TCGA	BRCA	5.49692
TCGA-BH-A0BQ-01A-21D-A111-01	TCGA	BRCA	1.25893
TCGA-LD-A66U-01A-11D-A31T-01	TCGA	BRCA	2.86632
TCGA-AR-A24X-01A-11D-A166-01	TCGA	BRCA	1.65457
TCGA-E2-A154-01A-11D-A111-01	TCGA	BRCA	4.78899
TCGA-A2-A0EN-01A-13D-A087-01	TCGA	BRCA	2.22255
TCGA-E9-A227-01A-11D-A160-01	TCGA	BRCA	0.664258
TCGA-AN-A0FK-01A-11D-A036-01	TCGA	BRCA	5.261
TCGA-AC-A8OS-01A-12D-A41E-01	TCGA	BRCA	1.59177
TCGA-E2-A1L6-01A-11D-A13J-01	TCGA	BRCA	1.48353
TCGA-C8-A133-01A-32D-A12A-01	TCGA	BRCA	0.181212
TCGA-A2-A0CS-01A-11D-A111-01	TCGA	BRCA	5.22649
TCGA-AC-A3QP-01A-11D-A22W-01	TCGA	BRCA	0.954614
TCGA-D8-A1X7-01A-11D-A14J-01	TCGA	BRCA	2.66553
TCGA-BH-A0DE-01A-11D-A111-01	TCGA	BRCA	3.53261
TCGA-AQ-A1H3-01A-31D-A13J-01	TCGA	BRCA	3.4393
TCGA-AN-A0XS-01A-22D-A107-01	TCGA	BRCA	4.36184
TCGA-AO-A12A-01A-21D-A111-01	TCGA	BRCA	3.56881
TCGA-A2-A25A-01A-12D-A16C-01	TCGA	BRCA	1.30052
TCGA-D8-A27I-01A-11D-A16C-01	TCGA	BRCA	2.00292
TCGA-GM-A2DI-01A-31D-A18N-01	TCGA	BRCA	1.36005
TCGA-AO-A0JJ-01A-11D-A059-01	TCGA	BRCA	2.60073
TCGA-HN-A2OB-01A-21D-A27O-01	TCGA	BRCA	0.915679
TCGA-A1-A0SB-01A-11D-A141-01	TCGA	BRCA	0.092775
TCGA-AO-A125-01A-11D-A10L-01	TCGA	BRCA	3.55184
TCGA-E9-A1NE-01A-21D-A14J-01	TCGA	BRCA	1.50868
TCGA-E2-A15J-01A-11D-A12N-01	TCGA	BRCA	2.61714
TCGA-B6-A0RQ-01A-11D-A111-01	TCGA	BRCA	0.636447
TCGA-OL-A66K-01A-11D-A29M-01	TCGA	BRCA	5.02968
TCGA-AR-A24M-01A-11D-A166-01	TCGA	BRCA	2.91567
TCGA-A8-A083-01A-21D-A011-01	TCGA	BRCA	3.43187
TCGA-GM-A5PX-01A-12D-A28A-01	TCGA	BRCA	1.48717
TCGA-D8-A73W-01A-22D-A350-01	TCGA	BRCA	3.08712
TCGA-A2-A04N-01A-11D-A111-01	TCGA	BRCA	2.73963
TCGA-AC-A3YJ-01A-11D-A22W-01	TCGA	BRCA	1.6722
TCGA-BH-A18M-01A-11D-A12A-01	TCGA	BRCA	2.53157
TCGA-AR-A1AO-01A-11D-A12N-01	TCGA	BRCA	0.514319
TCGA-E9-A1R0-01A-22D-A16C-01	TCGA	BRCA	1.64837
TCGA-E2-A1B4-01A-11D-A12N-01	TCGA	BRCA	0.690592
TCGA-A2-A0CO-01A-13D-A227-01	TCGA	BRCA	2.88937
TCGA-AC-A3W6-01A-12D-A227-01	TCGA	BRCA	1.51663
TCGA-BH-AB28-01A-31D-A41E-01	TCGA	BRCA	2.56678
TCGA-BH-A0BZ-01A-31D-A12N-01	TCGA	BRCA	2.80794
TCGA-E2-A15D-01A-11D-A111-01	TCGA	BRCA	4.01783
TCGA-AR-A2LE-01A-11D-A17U-01	TCGA	BRCA	1.3196
TCGA-A7-A3J1-01A-11D-A20R-01	TCGA	BRCA	4.12995
TCGA-A7-A5ZX-01A-12D-A29M-01	TCGA	BRCA	0.76686
TCGA-B6-A0IP-01A-11D-A036-01	TCGA	BRCA	1.06278
TCGA-E2-A1B6-01A-31D-A12N-01	TCGA	BRCA	0.784309
TCGA-OL-A6VQ-01A-12D-A41E-01	TCGA	BRCA	1.89286
TCGA-A2-A0T6-01A-11D-A087-01	TCGA	BRCA	1.99884
TCGA-AR-A1AX-01A-11D-A12N-01	TCGA	BRCA	1.68058
TCGA-E2-A15L-01A-11D-A12A-01	TCGA	BRCA	2.65024
TCGA-BH-A0H5-01A-21D-A111-01	TCGA	BRCA	0.262782
TCGA-D8-A1JU-01A-11D-A13J-01	TCGA	BRCA	1.85083
TCGA-E9-A5FK-01A-11D-A27O-01	TCGA	BRCA	2.07226
TCGA-A2-A0D3-01A-11D-A111-01	TCGA	BRCA	2.98706
TCGA-AR-A2LO-01A-31D-A19G-01	TCGA	BRCA	2.64423
TCGA-AC-A6IV-01A-12D-A33D-01	TCGA	BRCA	1.03283
TCGA-AO-A0JC-01A-11D-A059-01	TCGA	BRCA	0.406112
TCGA-A2-A0YK-01A-22D-A107-01	TCGA	BRCA	1.47563
TCGA-BH-A1EX-01A-11D-A13J-01	TCGA	BRCA	5.99082
TCGA-BH-A0EA-01A-11D-A111-01	TCGA	BRCA	2.12072
TCGA-AO-A12B-01A-11D-A10L-01	TCGA	BRCA	5.23176
TCGA-A7-A426-01A-22D-A242-01	TCGA	BRCA	1.73491
TCGA-AO-A0J7-01A-11D-A036-01	TCGA	BRCA	8.09649
TCGA-E9-A1NH-01A-11D-A14F-01	TCGA	BRCA	4.31628
TCGA-E9-A245-01A-22D-A16C-01	TCGA	BRCA	0.593244
TCGA-A2-A25F-01A-11D-A166-01	TCGA	BRCA	0.558938
TCGA-A1-A0SI-01A-11D-A141-01	TCGA	BRCA	3.41928
TCGA-AN-A0FN-01A-11D-A036-01	TCGA	BRCA	0.533623
TCGA-E9-A3X8-01A-31D-A22W-01	TCGA	BRCA	2.81365
TCGA-D8-A73X-01A-11D-A32H-01	TCGA	BRCA	2.78217
TCGA-A2-A0CR-01A-11D-A227-01	TCGA	BRCA	0.939924
TCGA-AR-A24O-01A-11D-A166-01	TCGA	BRCA	1.08225
TCGA-AR-A24N-01A-11D-A166-01	TCGA	BRCA	2.94132
TCGA-BH-A0W4-01A-11D-A107-01	TCGA	BRCA	0.583106
TCGA-D8-A145-01A-11D-A111-01	TCGA	BRCA	2.53313
TCGA-D8-A1XM-01A-21D-A14J-01	TCGA	BRCA	2.30353
TCGA-A2-A0YD-01A-11D-A107-01	TCGA	BRCA	2.03474
TCGA-A7-A3RF-01A-11D-A227-01	TCGA	BRCA	0.155317
TCGA-B6-A0I5-01A-11D-A036-01	TCGA	BRCA	4.74096
TCGA-C8-A12N-01A-11D-A111-01	TCGA	BRCA	1.91758
TCGA-BH-A0DT-01A-21D-A12A-01	TCGA	BRCA	3.14903
TCGA-BH-A0DP-01A-21D-A059-01	TCGA	BRCA	4.36969
TCGA-A2-A4S0-01A-21D-A25N-01	TCGA	BRCA	0.0382243
TCGA-E2-A1L9-01A-11D-A13J-01	TCGA	BRCA	2.47201
TCGA-A2-A1G6-01A-11D-A13J-01	TCGA	BRCA	0.0667828
TCGA-D8-A4Z1-01A-21D-A25N-01	TCGA	BRCA	0.256372
TCGA-B6-A0WZ-01A-11D-A107-01	TCGA	BRCA	3.90137
TCGA-E2-A10F-01A-11D-A10L-01	TCGA	BRCA	2.05053
TCGA-BH-A0H3-01A-11D-A12N-01	TCGA	BRCA	1.21652
TCGA-D8-A146-01A-31D-A111-01	TCGA	BRCA	3.30895
TCGA-E2-A15C-01A-31D-A12A-01	TCGA	BRCA	2.77388
TCGA-BH-A0BM-01A-11D-A059-01	TCGA	BRCA	1.9174
TCGA-GM-A2DM-01A-11D-A17U-01	TCGA	BRCA	0.250249
TCGA-E9-A1RD-01A-11D-A160-01	TCGA	BRCA	2.90501
TCGA-B6-A0X4-01A-11D-A107-01	TCGA	BRCA	0.694182
TCGA-D8-A73U-01A-11D-A33D-01	TCGA	BRCA	1.7585
TCGA-EW-A1P1-01A-31D-A14F-01	TCGA	BRCA	0.512876
TCGA-BH-A0E9-01B-11D-A111-01	TCGA	BRCA	3.1052
TCGA-BH-A1FB-01A-11D-A13J-01	TCGA	BRCA	0.685356
TCGA-D8-A1JH-01A-11D-A13J-01	TCGA	BRCA	1.14571
TCGA-A7-A3J0-01A-11D-A20R-01	TCGA	BRCA	4.60701
TCGA-AR-A2LK-01A-11D-A17U-01	TCGA	BRCA	7.20895
TCGA-BH-A0DV-01A-21D-A12N-01	TCGA	BRCA	0.82333
TCGA-D8-A1X6-01A-11D-A14J-01	TCGA	BRCA	4.7381
TCGA-BH-A6R9-01A-21D-A32H-01	TCGA	BRCA	1.672
TCGA-A2-A0EM-01A-11D-A036-01	TCGA	BRCA	2.0657
TCGA-Z7-A8R5-01A-42D-A41E-01	TCGA	BRCA	2.18606
TCGA-A8-A06P-01A-11D-A011-01	TCGA	BRCA	2.27194
TCGA-B6-A0X0-01A-21D-A111-01	TCGA	BRCA	2.20126
TCGA-E9-A24A-01A-11D-A166-01	TCGA	BRCA	1.73652
TCGA-BH-A0B0-01A-21D-A111-01	TCGA	BRCA	4.36067
TCGA-E2-A153-01A-12D-A12A-01	TCGA	BRCA	3.54416
TCGA-AO-A1KO-01A-31D-A13J-01	TCGA	BRCA	0.206142
TCGA-BH-A1FE-06A-11D-A20R-01	TCGA	BRCA	0.065121
TCGA-AR-A5QQ-01A-11D-A28A-01	TCGA	BRCA	1.59364
TCGA-BH-A0BJ-01A-11D-A059-01	TCGA	BRCA	3.56876
TCGA-E9-A2JT-01A-22D-A18N-01	TCGA	BRCA	0.269049
TCGA-A7-A26E-01A-11D-A275-01	TCGA	BRCA	3.53825
TCGA-BH-A18G-01A-11D-A12A-01	TCGA	BRCA	2.45387
TCGA-AO-A03U-01B-21D-A10L-01	TCGA	BRCA	0.434466
TCGA-A2-A0CQ-01A-21D-A036-01	TCGA	BRCA	2.58631
TCGA-E9-A1RA-01A-11D-A14F-01	TCGA	BRCA	3.21987
TCGA-E9-A249-01A-11D-A166-01	TCGA	BRCA	4.68018
TCGA-GM-A4E0-01A-12D-A25N-01	TCGA	BRCA	1.43491
TCGA-BH-A8G0-01A-11D-A350-01	TCGA	BRCA	0.369307
TCGA-A7-A3IY-01A-21D-A21P-01	TCGA	BRCA	0.595522
TCGA-A8-A095-01A-11D-A011-01	TCGA	BRCA	3.4471
TCGA-D8-A3Z5-01A-41D-A242-01	TCGA	BRCA	1.75991
TCGA-BH-A0W5-01A-11D-A107-01	TCGA	BRCA	1.67448
TCGA-AR-A24W-01A-11D-A166-01	TCGA	BRCA	2.62059
TCGA-LD-A74U-01A-13D-A33D-01	TCGA	BRCA	1.69996
TCGA-E2-A3DX-01A-21D-A20R-01	TCGA	BRCA	0.465555
TCGA-AC-A3TN-01A-11D-A227-01	TCGA	BRCA	1.49592
TCGA-AC-A2FK-01A-12D-A17U-01	TCGA	BRCA	0.090278
TCGA-E9-A1N3-01A-12D-A160-01	TCGA	BRCA	1.02042
TCGA-AR-A2LQ-01A-22D-A18N-01	TCGA	BRCA	0.515997
TCGA-D8-A1JS-01A-11D-A13J-01	TCGA	BRCA	1.35527
TCGA-AR-A24P-01A-11D-A166-01	TCGA	BRCA	2.65228
TCGA-AO-A12H-01A-11D-A111-01	TCGA	BRCA	0.15348
TCGA-GM-A5PV-01A-11D-A28A-01	TCGA	BRCA	1.31808
TCGA-BH-A28O-01A-11D-A227-01	TCGA	BRCA	0.19001
TCGA-LL-A442-01A-11D-A242-01	TCGA	BRCA	0.373533
TCGA-E2-A14U-01A-11D-A227-01	TCGA	BRCA	0.412976
TCGA-D8-A27K-01A-11D-A16C-01	TCGA	BRCA	1.99017
TCGA-A2-A4RY-01A-31D-A25N-01	TCGA	BRCA	0.650495
TCGA-D8-A1XC-01A-11D-A14F-01	TCGA	BRCA	1.30123
TCGA-D8-A27P-01A-11D-A16C-01	TCGA	BRCA	0.711545
TCGA-D8-A27L-01A-11D-A16C-01	TCGA	BRCA	1.38074
TCGA-D8-A27E-01A-11D-A16C-01	TCGA	BRCA	0.045829
TCGA-A2-A0EP-01A-52D-A22W-01	TCGA	BRCA	0.551528
TCGA-GM-A3XN-01A-12D-A22W-01	TCGA	BRCA	2.23681
TCGA-GM-A2DN-01A-11D-A17U-01	TCGA	BRCA	1.25349
TCGA-GM-A3XG-01A-31D-A242-01	TCGA	BRCA	0.155443
TCGA-A8-A096-01A-11D-A011-01	TCGA	BRCA	1.07462
TCGA-E2-A1IF-01A-11D-A141-01	TCGA	BRCA	1.52246
TCGA-EW-A1PG-01A-11D-A141-01	TCGA	BRCA	0.728298
TCGA-BH-A0BO-01A-23D-A12A-01	TCGA	BRCA	0.550385
TCGA-BH-A2L8-01A-11D-A18N-01	TCGA	BRCA	1.13552
TCGA-D8-A1XV-01A-11D-A14J-01	TCGA	BRCA	1.59245
TCGA-D8-A141-01A-11D-A111-01	TCGA	BRCA	1.92744
TCGA-AR-A2LH-01A-31D-A18N-01	TCGA	BRCA	1.0103
TCGA-E2-A1IK-01A-11D-A141-01	TCGA	BRCA	0.211176
TCGA-VS-A8EJ-01A-11D-A37M-01	TCGA	CESC	10.9483
TCGA-VS-A8EC-01A-11D-A36I-01	TCGA	CESC	7.54738
TCGA-HM-A6W2-06A-22D-A33N-01	TCGA	CESC	6.64654
TCGA-HM-A6W2-01A-21D-A33N-01	TCGA	CESC	3.67376
TCGA-C5-A7CO-01A-11D-A350-01	TCGA	CESC	6.8829
TCGA-C5-A7X5-01A-11D-A36I-01	TCGA	CESC	9.06784
TCGA-VS-A9V0-01A-11D-A42N-01	TCGA	CESC	6.61404
TCGA-VS-A8QF-01A-21D-A37M-01	TCGA	CESC	6.01514
TCGA-Q1-A6DT-01A-11D-A32H-01	TCGA	CESC	6.80543
TCGA-EA-A1QT-01A-11D-A14V-01	TCGA	CESC	9.73507
TCGA-VS-A94Y-01A-11D-A386-01	TCGA	CESC	7.63251
TCGA-VS-A953-01A-11D-A386-01	TCGA	CESC	7.44012
TCGA-EK-A2PM-01A-11D-A18H-01	TCGA	CESC	8.46118
TCGA-ZJ-AB0I-01A-11D-A42N-01	TCGA	CESC	6.87601
TCGA-VS-A8EH-01A-11D-A36I-01	TCGA	CESC	7.77123
TCGA-VS-A9UT-01A-11D-A42N-01	TCGA	CESC	4.71712
TCGA-DG-A2KJ-01A-11D-A18H-01	TCGA	CESC	6.80486
TCGA-EA-A5O9-01A-11D-A28A-01	TCGA	CESC	9.36044
TCGA-DS-A0VM-01A-11D-A10T-01	TCGA	CESC	5.34558
TCGA-PN-A8M9-01A-21D-A36I-01	TCGA	CESC	6.99608
TCGA-C5-A3HD-01B-11D-A20T-01	TCGA	CESC	7.6392
TCGA-VS-A9UP-01A-11D-A42N-01	TCGA	CESC	6.28168
TCGA-C5-A7XC-01A-11D-A386-01	TCGA	CESC	4.48967
TCGA-ZJ-A8QQ-01A-11D-A37M-01	TCGA	CESC	6.19468
TCGA-IR-A3LB-01A-11D-A242-01	TCGA	CESC	5.86095
TCGA-C5-A7UH-01A-11D-A350-01	TCGA	CESC	8.31806
TCGA-EA-A556-01A-11D-A26F-01	TCGA	CESC	5.44273
TCGA-DS-A3LQ-01A-21D-A21P-01	TCGA	CESC	7.93978
TCGA-4J-AA1J-01A-21D-A386-01	TCGA	CESC	6.25722
TCGA-ZJ-A8QR-01A-11D-A37M-01	TCGA	CESC	5.31353
TCGA-C5-A8XH-01A-11D-A37M-01	TCGA	CESC	6.23092
TCGA-EK-A2RM-01A-21D-A18H-01	TCGA	CESC	8.31942
TCGA-C5-A7CM-01A-11D-A33N-01	TCGA	CESC	6.41821
TCGA-EA-A439-01A-11D-A242-01	TCGA	CESC	6.31607
TCGA-ZJ-AAXB-01A-11D-A42N-01	TCGA	CESC	8.8286
TCGA-HG-A9SC-01A-21D-A42N-01	TCGA	CESC	4.7578
TCGA-EK-A2PG-01A-11D-A18H-01	TCGA	CESC	8.02742
TCGA-JW-A5VG-01A-11D-A28A-01	TCGA	CESC	4.02387
TCGA-C5-A1BN-01B-11D-A14V-01	TCGA	CESC	7.52105
TCGA-C5-A907-01A-11D-A37M-01	TCGA	CESC	1.73301
TCGA-EK-A2H0-01A-11D-A17U-01	TCGA	CESC	5.90365
TCGA-ZJ-AAXJ-01A-11D-A42N-01	TCGA	CESC	6.22746
TCGA-VS-A8EB-01A-11D-A36I-01	TCGA	CESC	9.10317
TCGA-JW-A69B-01A-11D-A32H-01	TCGA	CESC	4.19048
TCGA-VS-A9U5-01A-11D-A42N-01	TCGA	CESC	7.01439
TCGA-IR-A3LH-01A-21D-A20T-01	TCGA	CESC	4.32709
TCGA-IR-A3LA-01A-11D-A22W-01	TCGA	CESC	5.3934
TCGA-JX-A3Q8-01A-11D-A21P-01	TCGA	CESC	7.24282
TCGA-DS-A7WI-01A-12D-A350-01	TCGA	CESC	5.03815
TCGA-VS-A9UO-01A-11D-A42N-01	TCGA	CESC	6.77634
TCGA-EK-A3GN-01A-11D-A20T-01	TCGA	CESC	5.47659
TCGA-VS-A952-01A-11D-A386-01	TCGA	CESC	3.23084
TCGA-MA-AA41-01A-11D-A386-01	TCGA	CESC	6.24184
TCGA-FU-A3NI-01A-11D-A21P-01	TCGA	CESC	7.46485
TCGA-VS-A8EL-01A-11D-A37M-01	TCGA	CESC	3.16429
TCGA-JW-A5VJ-01A-11D-A28A-01	TCGA	CESC	6.39357
TCGA-MA-AA42-01A-12D-A386-01	TCGA	CESC	6.49626
TCGA-IR-A3LK-01A-12D-A20T-01	TCGA	CESC	4.44421
TCGA-C5-A1ME-01A-11D-A13V-01	TCGA	CESC	4.8123
TCGA-C5-A8YQ-01A-11D-A37M-01	TCGA	CESC	8.73578
TCGA-VS-A8QH-01A-11D-A37M-01	TCGA	CESC	4.12209
TCGA-EK-A2PI-01A-11D-A18H-01	TCGA	CESC	6.31535
TCGA-VS-A9UY-01A-11D-A42N-01	TCGA	CESC	3.62753
TCGA-C5-A7CH-01A-11D-A33N-01	TCGA	CESC	6.25993
TCGA-DR-A0ZL-01A-11D-A10T-01	TCGA	CESC	5.35595
TCGA-C5-A7UI-01A-11D-A36I-01	TCGA	CESC	4.31309
TCGA-JW-A5VK-01A-11D-A28A-01	TCGA	CESC	7.66981
TCGA-VS-A9U6-01A-11D-A42N-01	TCGA	CESC	5.83801
TCGA-VS-A9U7-01A-11D-A42N-01	TCGA	CESC	4.12526
TCGA-LP-A5U3-01A-11D-A28A-01	TCGA	CESC	4.81899
TCGA-VS-A8Q9-01A-12D-A37M-01	TCGA	CESC	4.67666
TCGA-VS-A94X-01A-11D-A386-01	TCGA	CESC	6.77809
TCGA-VS-A9UI-01A-11D-A42N-01	TCGA	CESC	5.14902
TCGA-C5-A1MF-01A-11D-A13V-01	TCGA	CESC	6.59657
TCGA-PN-A8MA-01A-11D-A36I-01	TCGA	CESC	6.10328
TCGA-C5-A1MN-01A-11D-A14V-01	TCGA	CESC	5.91649
TCGA-JW-A5VL-01A-11D-A28A-01	TCGA	CESC	5.79702
TCGA-C5-A1M8-01A-21D-A13V-01	TCGA	CESC	9.58544
TCGA-MY-A913-01A-11D-A37M-01	TCGA	CESC	5.83836
TCGA-C5-A2LV-01A-11D-A18H-01	TCGA	CESC	6.88676
TCGA-C5-A0TN-01A-21D-A14V-01	TCGA	CESC	9.35705
TCGA-C5-A1M6-01A-11D-A13V-01	TCGA	CESC	7.33298
TCGA-MU-A5YI-01A-11D-A32H-01	TCGA	CESC	4.51879
TCGA-VS-A8QA-01A-11D-A37M-01	TCGA	CESC	5.0729
TCGA-VS-A8QC-01A-11D-A37M-01	TCGA	CESC	6.45911
TCGA-C5-A1MI-01A-11D-A14V-01	TCGA	CESC	6.66994
TCGA-C5-A7CK-01A-11D-A32H-01	TCGA	CESC	4.22078
TCGA-WL-A834-01A-11D-A350-01	TCGA	CESC	8.11154
TCGA-UC-A7PD-01A-11D-A350-01	TCGA	CESC	3.45913
TCGA-MA-AA3Z-01A-11D-A386-01	TCGA	CESC	3.54482
TCGA-VS-A9UL-01A-11D-A42N-01	TCGA	CESC	7.37672
TCGA-LP-A5U2-01A-11D-A28A-01	TCGA	CESC	5.50947
TCGA-ZJ-A8QO-01A-11D-A37M-01	TCGA	CESC	6.11748
TCGA-C5-A8YR-01A-12D-A37M-01	TCGA	CESC	7.14494
TCGA-EA-A5ZF-01A-11D-A28A-01	TCGA	CESC	9.47975
TCGA-Q1-A5R2-01A-11D-A28A-01	TCGA	CESC	6.07831
TCGA-ZJ-AAXN-01A-11D-A42N-01	TCGA	CESC	4.0597
TCGA-VS-A958-01A-11D-A42N-01	TCGA	CESC	1.95952
TCGA-MA-AA3Y-01A-11D-A386-01	TCGA	CESC	1.70155
TCGA-ZJ-AAXU-01A-11D-A42N-01	TCGA	CESC	2.93081
TCGA-EK-A3GJ-01A-21D-A20T-01	TCGA	CESC	3.56043
TCGA-C5-A2LX-01A-11D-A18H-01	TCGA	CESC	5.99301
TCGA-C5-A2M1-01A-11D-A18H-01	TCGA	CESC	3.53912
TCGA-ZJ-AB0H-01A-11D-A42N-01	TCGA	CESC	5.94051
TCGA-EA-A44S-01A-12D-A26F-01	TCGA	CESC	6.45689
TCGA-EK-A2RL-01A-11D-A18H-01	TCGA	CESC	2.90283
TCGA-VS-A9UB-01A-22D-A42N-01	TCGA	CESC	5.23761
TCGA-VS-A8EI-01A-11D-A37M-01	TCGA	CESC	4.13831
TCGA-VS-A9UD-01A-11D-A42N-01	TCGA	CESC	8.53251
TCGA-VS-A9UC-01A-11D-A42N-01	TCGA	CESC	5.8647
TCGA-VS-A8EG-01A-11D-A36I-01	TCGA	CESC	3.12973
TCGA-C5-A8XK-01A-11D-A37M-01	TCGA	CESC	5.42786
TCGA-UC-A7PG-06A-11D-A42N-01	TCGA	CESC	6.95622
TCGA-ZJ-AAXA-01A-11D-A42N-01	TCGA	CESC	8.38454
TCGA-C5-A1BK-01B-11D-A13V-01	TCGA	CESC	2.25969
TCGA-DS-A0VK-01A-21D-A10T-01	TCGA	CESC	5.29261
TCGA-EK-A3GM-01A-11D-A20T-01	TCGA	CESC	7.23441
TCGA-JX-A3PZ-01A-11D-A21P-01	TCGA	CESC	4.49454
TCGA-EK-A2RD-01A-12D-A20T-01	TCGA	CESC	3.23791
TCGA-JW-A852-01A-11D-A350-01	TCGA	CESC	3.70574
TCGA-VS-A9UV-01A-11D-A42N-01	TCGA	CESC	5.20368
TCGA-C5-A1BL-01A-11D-A13V-01	TCGA	CESC	4.76121
TCGA-C5-A1M5-01A-11D-A13V-01	TCGA	CESC	2.88652
TCGA-Q1-A73Q-01A-21D-A32H-01	TCGA	CESC	4.58366
TCGA-LP-A4AW-01A-11D-A242-01	TCGA	CESC	2.93738
TCGA-ZJ-AAX8-01A-11D-A42N-01	TCGA	CESC	1.55866
TCGA-EK-A2R7-01A-11D-A18H-01	TCGA	CESC	4.86186
TCGA-FU-A3HY-01A-11D-A21P-01	TCGA	CESC	5.56635
TCGA-FU-A23L-01A-11D-A16M-01	TCGA	CESC	6.45484
TCGA-EK-A2RO-01A-11D-A18H-01	TCGA	CESC	4.32914
TCGA-C5-A1BJ-01A-11D-A13V-01	TCGA	CESC	2.76571
TCGA-JW-AAVH-01A-11D-A386-01	TCGA	CESC	3.80894
TCGA-BI-A0VS-01A-11D-A10T-01	TCGA	CESC	5.46829
TCGA-ZJ-AAX4-01A-11D-A42N-01	TCGA	CESC	7.12081
TCGA-RA-A741-01A-11D-A33N-01	TCGA	CESC	3.4451
TCGA-VS-A9UQ-01A-21D-A42N-01	TCGA	CESC	2.52082
TCGA-LP-A7HU-01A-11D-A33N-01	TCGA	CESC	4.49775
TCGA-MY-A5BD-01A-11D-A26F-01	TCGA	CESC	4.10455
TCGA-EA-A3HQ-01A-11D-A20T-01	TCGA	CESC	5.58307
TCGA-C5-A1M9-01A-11D-A13V-01	TCGA	CESC	4.89427
TCGA-JX-A5QV-01A-22D-A28A-01	TCGA	CESC	7.38312
TCGA-ZJ-AAXT-01A-11D-A42N-01	TCGA	CESC	3.49553
TCGA-DS-A0VL-01A-21D-A10T-01	TCGA	CESC	3.46221
TCGA-HM-A3JJ-01A-21D-A21P-01	TCGA	CESC	4.1254
TCGA-Q1-A73S-01A-11D-A33N-01	TCGA	CESC	7.78043
TCGA-C5-A2LY-01A-31D-A18H-01	TCGA	CESC	4.58545
TCGA-VS-A9UM-01A-11D-A42N-01	TCGA	CESC	4.38924
TCGA-EA-A6QX-01A-12D-A33N-01	TCGA	CESC	4.54579
TCGA-VS-A9V3-01A-11D-A42N-01	TCGA	CESC	4.37133
TCGA-EA-A411-01A-11D-A242-01	TCGA	CESC	5.97979
TCGA-VS-A9V2-01A-11D-A42N-01	TCGA	CESC	3.53583
TCGA-Q1-A5R3-01A-11D-A28A-01	TCGA	CESC	7.08044
TCGA-JX-A3Q0-01A-11D-A21P-01	TCGA	CESC	4.53142
TCGA-DS-A7WH-01A-22D-A350-01	TCGA	CESC	3.15467
TCGA-IR-A3LI-01A-11D-A20T-01	TCGA	CESC	2.48893
TCGA-VS-A9V5-01A-11D-A42N-01	TCGA	CESC	3.38448
TCGA-C5-A8ZZ-01A-11D-A37M-01	TCGA	CESC	4.34232
TCGA-IR-A3LL-01A-11D-A20T-01	TCGA	CESC	4.22373
TCGA-UC-A7PG-01A-11D-A42N-01	TCGA	CESC	5.72338
TCGA-EK-A2PL-01A-11D-A18H-01	TCGA	CESC	4.40174
TCGA-EX-A3L1-01A-11D-A21P-01	TCGA	CESC	2.96308
TCGA-C5-A8XJ-01A-11D-A37M-01	TCGA	CESC	4.58245
TCGA-MA-AA3X-01A-22D-A42N-01	TCGA	CESC	5.87881
TCGA-EA-A3HR-01A-11D-A20T-01	TCGA	CESC	5.34005
TCGA-VS-A954-01A-11D-A386-01	TCGA	CESC	5.39945
TCGA-EK-A2RN-01A-12D-A20T-01	TCGA	CESC	6.30041
TCGA-FU-A3TX-01A-11D-A22W-01	TCGA	CESC	4.02348
TCGA-EA-A3QD-01A-32D-A22W-01	TCGA	CESC	3.02862
TCGA-EK-A2RB-01A-11D-A18H-01	TCGA	CESC	3.22284
TCGA-JW-A5VI-01A-11D-A28A-01	TCGA	CESC	4.79835
TCGA-C5-A7X8-01A-11D-A36I-01	TCGA	CESC	7.53222
TCGA-VS-A957-01A-11D-A42N-01	TCGA	CESC	4.54349
TCGA-VS-A94W-01A-12D-A37M-01	TCGA	CESC	3.92597
TCGA-C5-A1M7-01A-11D-A13V-01	TCGA	CESC	3.95534
TCGA-Q1-A73O-01A-11D-A32H-01	TCGA	CESC	0.959383
TCGA-C5-A7CL-01A-11D-A32H-01	TCGA	CESC	4.96062
TCGA-Q1-A73P-01A-11D-A32H-01	TCGA	CESC	1.73155
TCGA-C5-A2M2-01A-21D-A18H-01	TCGA	CESC	3.10876
TCGA-Q1-A6DW-01A-11D-A32H-01	TCGA	CESC	5.71083
TCGA-Q1-A73R-01A-11D-A33N-01	TCGA	CESC	2.06473
TCGA-VS-A9UR-01A-11D-A42N-01	TCGA	CESC	5.83771
TCGA-IR-A3LC-01A-11D-A20T-01	TCGA	CESC	4.41304
TCGA-EA-A50E-01A-21D-A26F-01	TCGA	CESC	2.18572
TCGA-DS-A0VN-01A-21D-A10T-01	TCGA	CESC	4.6543
TCGA-EK-A3GK-01A-11D-A20T-01	TCGA	CESC	4.62607
TCGA-MA-AA3W-01A-11D-A386-01	TCGA	CESC	3.01445
TCGA-Q1-A6DV-01A-11D-A32H-01	TCGA	CESC	0.149287
TCGA-VS-A9UU-01A-11D-A42N-01	TCGA	CESC	4.37195
TCGA-EX-A8YF-01A-11D-A37M-01	TCGA	CESC	4.45452
TCGA-LP-A4AX-01A-12D-A242-01	TCGA	CESC	3.7706
TCGA-GH-A9DA-01A-21D-A37M-01	TCGA	CESC	5.43538
TCGA-DG-A2KK-01A-11D-A17U-01	TCGA	CESC	3.63541
TCGA-DG-A2KH-01A-21D-A22W-01	TCGA	CESC	5.22965
TCGA-UC-A7PF-01A-11D-A350-01	TCGA	CESC	3.4706
TCGA-C5-A8XI-01A-11D-A37M-01	TCGA	CESC	4.94415
TCGA-VS-A959-01A-11D-A42N-01	TCGA	CESC	3.96674
TCGA-VS-A950-01A-11D-A42N-01	TCGA	CESC	5.80324
TCGA-FU-A23K-01A-11D-A16M-01	TCGA	CESC	2.80432
TCGA-VS-A9UZ-01A-11D-A42N-01	TCGA	CESC	1.13881
TCGA-EX-A69L-01A-11D-A32H-01	TCGA	CESC	2.92351
TCGA-EX-A69M-01A-11D-A32H-01	TCGA	CESC	4.53012
TCGA-EK-A2RA-01A-11D-A18H-01	TCGA	CESC	6.08106
TCGA-DS-A5RQ-01A-11D-A28A-01	TCGA	CESC	3.88795
TCGA-VS-A9UA-01A-11D-A42N-01	TCGA	CESC	3.86302
TCGA-C5-A3HE-01A-21D-A22W-01	TCGA	CESC	2.92875
TCGA-C5-A1MJ-01A-11D-A14V-01	TCGA	CESC	3.5667
TCGA-XS-A8TJ-01A-11D-A36I-01	TCGA	CESC	3.52775
TCGA-C5-A2LT-01A-11D-A18H-01	TCGA	CESC	5.83552
TCGA-C5-A1BE-01B-11D-A13V-01	TCGA	CESC	3.46718
TCGA-HG-A2PA-01A-11D-A20T-01	TCGA	CESC	3.02359
TCGA-EA-A5ZD-01A-11D-A28A-01	TCGA	CESC	2.73945
TCGA-FU-A770-01A-11D-A33N-01	TCGA	CESC	2.56692
TCGA-EA-A3Y4-01A-51D-A242-01	TCGA	CESC	1.83267
TCGA-FU-A40J-01A-11D-A242-01	TCGA	CESC	4.94754
TCGA-C5-A7UC-01A-11D-A350-01	TCGA	CESC	3.98845
TCGA-VS-A94Z-01A-11D-A386-01	TCGA	CESC	2.52309
TCGA-ZJ-AAXI-01A-11D-A42N-01	TCGA	CESC	3.91255
TCGA-BI-A20A-01A-11D-A14V-01	TCGA	CESC	5.62143
TCGA-EK-A2RC-01A-11D-A18H-01	TCGA	CESC	2.60501
TCGA-EA-A78R-01A-11D-A32H-01	TCGA	CESC	2.62019
TCGA-EA-A5ZE-01A-11D-A28A-01	TCGA	CESC	4.66056
TCGA-EK-A2GZ-01A-11D-A17U-01	TCGA	CESC	4.5169
TCGA-EA-A3QE-01A-21D-A21P-01	TCGA	CESC	3.01265
TCGA-EK-A2PK-01A-11D-A18H-01	TCGA	CESC	3.87817
TCGA-C5-A7CJ-01A-11D-A32H-01	TCGA	CESC	2.10615
TCGA-EK-A2RE-01A-11D-A18H-01	TCGA	CESC	4.4746
TCGA-EK-A2IP-01A-11D-A17U-01	TCGA	CESC	4.88516
TCGA-VS-A8Q8-01A-11D-A37M-01	TCGA	CESC	5.33415
TCGA-MA-AA43-01A-11D-A42N-01	TCGA	CESC	5.63898
TCGA-C5-A7UE-01A-11D-A33N-01	TCGA	CESC	3.54757
TCGA-LP-A4AV-01A-11D-A242-01	TCGA	CESC	4.1004
TCGA-DS-A7WF-01A-11D-A350-01	TCGA	CESC	0.696579
TCGA-FU-A3EO-01A-11D-A20T-01	TCGA	CESC	2.50103
TCGA-UC-A7PI-01A-11D-A42N-01	TCGA	CESC	2.35775
TCGA-R2-A69V-01A-11D-A32H-01	TCGA	CESC	2.74883
TCGA-C5-A1BM-01A-11D-A13V-01	TCGA	CESC	4.75018
TCGA-FU-A5XV-01A-11D-A28A-01	TCGA	CESC	5.28156
TCGA-C5-A1BQ-01C-11D-A20T-01	TCGA	CESC	3.27344
TCGA-EA-A3HS-01A-11D-A20T-01	TCGA	CESC	3.00607
TCGA-EX-A1H5-01A-31D-A13V-01	TCGA	CESC	8.63036
TCGA-VS-AA62-01A-11D-A42N-01	TCGA	CESC	1.13075
TCGA-VS-A9UH-01A-11D-A42N-01	TCGA	CESC	2.9608
TCGA-VS-A9V4-01A-12D-A42N-01	TCGA	CESC	3.27709
TCGA-VS-A9V1-01A-11D-A42N-01	TCGA	CESC	2.62798
TCGA-EK-A2RJ-01A-11D-A18H-01	TCGA	CESC	4.79753
TCGA-C5-A7X3-01A-11D-A350-01	TCGA	CESC	2.78978
TCGA-FU-A3HZ-01A-11D-A20T-01	TCGA	CESC	0.138711
TCGA-EK-A2R9-01A-11D-A18H-01	TCGA	CESC	2.65366
TCGA-EK-A2R8-01A-21D-A18H-01	TCGA	CESC	2.98528
TCGA-LP-A4AU-01A-32D-A242-01	TCGA	CESC	2.52434
TCGA-VS-A9UJ-01A-11D-A42N-01	TCGA	CESC	0.125231
TCGA-C5-A1BF-01B-11D-A13V-01	TCGA	CESC	3.93097
TCGA-C5-A2LZ-01A-11D-A20T-01	TCGA	CESC	4.71449
TCGA-DG-A2KL-01A-11D-A17U-01	TCGA	CESC	5.3593
TCGA-FU-A2QG-01A-11D-A18H-01	TCGA	CESC	4.39927
TCGA-ZJ-AAXF-01A-31D-A42N-01	TCGA	CESC	2.00124
TCGA-FU-A3TQ-01A-11D-A22W-01	TCGA	CESC	3.28963
TCGA-C5-A1ML-01A-11D-A14V-01	TCGA	CESC	7.506
TCGA-IR-A3L7-01A-21D-A20T-01	TCGA	CESC	2.38908
TCGA-MU-A51Y-01A-11D-A26F-01	TCGA	CESC	1.62383
TCGA-ZX-AA5X-01A-11D-A42N-01	TCGA	CESC	1.40167
TCGA-EK-A2H1-01A-11D-A17U-01	TCGA	CESC	3.05747
TCGA-MY-A5BF-01A-11D-A26F-01	TCGA	CESC	5.48692
TCGA-EA-A3HT-01A-61D-A21P-01	TCGA	CESC	3.09551
TCGA-EA-A5FO-01A-21D-A28A-01	TCGA	CESC	1.65308
TCGA-C5-A1MP-01A-11D-A14V-01	TCGA	CESC	4.56896
TCGA-EA-A97N-01A-11D-A386-01	TCGA	CESC	6.98967
TCGA-C5-A1MK-01A-11D-A14V-01	TCGA	CESC	3.12533
TCGA-EA-A43B-01A-81D-A242-01	TCGA	CESC	4.09231
TCGA-IR-A3LF-01A-21D-A22W-01	TCGA	CESC	1.72317
TCGA-EA-A1QS-01A-61D-A22W-01	TCGA	CESC	2.63014
TCGA-BI-A0VR-01A-11D-A10T-01	TCGA	CESC	2.45331
TCGA-Q1-A5R1-01A-11D-A28A-01	TCGA	CESC	3.21414
TCGA-EX-A1H6-01B-11D-A22W-01	TCGA	CESC	3.27507
TCGA-EA-A4BA-01A-21D-A26F-01	TCGA	CESC	2.01051
TCGA-FU-A3WB-01A-11D-A22W-01	TCGA	CESC	3.41374
TCGA-JW-A5VH-01A-11D-A28A-01	TCGA	CESC	0.121532
TCGA-DG-A2KM-01A-11D-A17U-01	TCGA	CESC	1.62779
TCGA-HM-A3JK-01A-11D-A21P-01	TCGA	CESC	3.71007
TCGA-C5-A3HF-01A-11D-A20T-01	TCGA	CESC	1.55983
TCGA-EK-A2RK-01A-11D-A18H-01	TCGA	CESC	8.57439
TCGA-HM-A4S6-01A-11D-A26F-01	TCGA	CESC	2.47584
TCGA-EA-A410-01A-11D-A242-01	TCGA	CESC	0.179175
TCGA-C5-A1MH-01A-11D-A14V-01	TCGA	CESC	3.06639
TCGA-VS-A8QM-01A-11D-A37M-01	TCGA	CESC	1.38259
TCGA-MU-A8JM-01A-11D-A36I-01	TCGA	CESC	2.92472
TCGA-C5-A1BI-01B-11D-A13V-01	TCGA	CESC	1.85928
TCGA-ZJ-AAXD-01A-21D-A42N-01	TCGA	CESC	5.66663
TCGA-FU-A3YQ-01A-11D-A22W-01	TCGA	CESC	1.14789
TCGA-MY-A5BE-01A-21D-A26F-01	TCGA	CESC	2.33398
TCGA-EX-A449-01A-11D-A242-01	TCGA	CESC	1.09716
TCGA-C5-A7CG-01A-11D-A32H-01	TCGA	CESC	3.31067
TCGA-DR-A0ZM-01A-12D-A10T-01	TCGA	CESC	0.870032
TCGA-FU-A57G-01A-11D-A26F-01	TCGA	CESC	1.60419
TCGA-C5-A2LS-01A-22D-A22W-01	TCGA	CESC	2.18536
TCGA-C5-A3HL-01A-11D-A20T-01	TCGA	CESC	1.27213
TCGA-2W-A8YY-01A-11D-A37M-01	TCGA	CESC	1.20192
TCGA-C5-A8YT-01A-11D-A37M-01	TCGA	CESC	0.0751038
TCGA-A6-2672-01B-03D-2297-01	TCGA	COAD	2.15153
TCGA-A6-5665-01B-03D-2297-01	TCGA	COAD	1.81898
TCGA-AA-3850-01A-01D-1018-01	TCGA	COAD	0.595004
TCGA-A6-5661-01B-05D-2297-01	TCGA	COAD	1.97622
TCGA-AA-3941-01A-01D-1018-01	TCGA	COAD	6.19565
TCGA-AM-5820-01A-01D-1649-01	TCGA	COAD	4.99695
TCGA-A6-3810-01A-01D-1018-01	TCGA	COAD	6.93672
TCGA-CA-5254-01A-21D-1834-01	TCGA	COAD	6.00939
TCGA-AA-3811-01A-01D-1018-01	TCGA	COAD	4.7949
TCGA-5M-AAT4-01A-11D-A40O-01	TCGA	COAD	5.8932
TCGA-AA-3542-01A-02D-0819-01	TCGA	COAD	8.85845
TCGA-A6-6650-01B-02D-A274-01	TCGA	COAD	3.49832
TCGA-A6-3810-01B-04D-A274-01	TCGA	COAD	4.14153
TCGA-AA-3982-01A-02D-1018-01	TCGA	COAD	4.04038
TCGA-AZ-4614-01A-01D-1406-01	TCGA	COAD	7.59299
TCGA-DM-A28H-01A-11D-A16U-01	TCGA	COAD	3.88832
TCGA-AA-3666-01A-02D-0903-01	TCGA	COAD	8.96674
TCGA-AY-4070-01A-01D-1427-01	TCGA	COAD	5.23834
TCGA-A6-A56B-01A-31D-A28F-01	TCGA	COAD	6.71258
TCGA-A6-2683-01A-01D-0819-01	TCGA	COAD	6.98044
TCGA-G4-6626-01A-11D-1770-01	TCGA	COAD	6.81491
TCGA-A6-2677-01A-01D-0819-01	TCGA	COAD	5.03139
TCGA-AA-3488-01A-01D-1406-01	TCGA	COAD	8.49097
TCGA-AA-A00L-01A-01D-A003-01	TCGA	COAD	5.25331
TCGA-AA-3681-01A-01D-0903-01	TCGA	COAD	4.65109
TCGA-AA-3979-01A-01D-1018-01	TCGA	COAD	9.19172
TCGA-A6-2677-01B-02D-A274-01	TCGA	COAD	2.08485
TCGA-A6-2686-01A-01D-1406-01	TCGA	COAD	6.08245
TCGA-AA-3844-01A-01D-1018-01	TCGA	COAD	6.396
TCGA-DM-A0XD-01A-12D-A151-01	TCGA	COAD	2.48205
TCGA-AA-A01Z-01A-11D-A080-01	TCGA	COAD	4.36613
TCGA-DM-A28F-01A-11D-A16U-01	TCGA	COAD	6.10099
TCGA-DM-A1HA-01A-11D-A151-01	TCGA	COAD	8.653
TCGA-AA-3685-01A-02D-0903-01	TCGA	COAD	6.19618
TCGA-A6-2677-01A-01D-1549-01	TCGA	COAD	4.56862
TCGA-AA-3870-01A-01D-1018-01	TCGA	COAD	4.73736
TCGA-F4-6460-01A-11D-1770-01	TCGA	COAD	8.46584
TCGA-A6-6650-01A-11D-1770-01	TCGA	COAD	6.90539
TCGA-CM-6675-01A-11D-1834-01	TCGA	COAD	9.29142
TCGA-D5-6929-01A-31D-1923-01	TCGA	COAD	4.58001
TCGA-AA-3679-01A-02D-0903-01	TCGA	COAD	8.543
TCGA-G4-6322-01A-11D-1717-01	TCGA	COAD	4.05898
TCGA-T9-A92H-01A-11D-A36W-01	TCGA	COAD	6.15938
TCGA-AA-A01S-01A-21D-A080-01	TCGA	COAD	5.23347
TCGA-AA-3867-01A-01D-1018-01	TCGA	COAD	7.20814
TCGA-AA-3952-01A-01D-1018-01	TCGA	COAD	7.9643
TCGA-A6-2675-01A-02D-1717-01	TCGA	COAD	4.32348
TCGA-AZ-4308-01A-01D-1406-01	TCGA	COAD	3.66483
TCGA-A6-5656-01B-02D-A274-01	TCGA	COAD	2.22516
TCGA-AA-3660-01A-01D-1717-01	TCGA	COAD	6.17439
TCGA-QL-A97D-01A-12D-A40O-01	TCGA	COAD	5.68077
TCGA-CM-4752-01A-01D-1406-01	TCGA	COAD	6.47159
TCGA-AY-6196-01A-11D-1717-01	TCGA	COAD	4.99313
TCGA-RU-A8FL-01A-11D-A36W-01	TCGA	COAD	7.39167
TCGA-A6-2671-01A-01D-1406-01	TCGA	COAD	8.80197
TCGA-A6-3807-01A-01D-1018-01	TCGA	COAD	5.38025
TCGA-AA-3664-01A-01D-0903-01	TCGA	COAD	4.90519
TCGA-AD-A5EK-01A-11D-A28F-01	TCGA	COAD	8.39538
TCGA-D5-6535-01A-11D-1717-01	TCGA	COAD	6.23463
TCGA-AA-3848-01A-01D-0903-01	TCGA	COAD	4.00802
TCGA-D5-6533-01A-11D-1717-01	TCGA	COAD	7.55483
TCGA-AA-3872-01A-01D-1018-01	TCGA	COAD	6.50779
TCGA-AA-3544-01A-01D-0819-01	TCGA	COAD	6.48949
TCGA-G4-6299-01A-11D-1770-01	TCGA	COAD	6.28407
TCGA-AA-3560-01A-01D-0819-01	TCGA	COAD	6.60859
TCGA-A6-2686-01A-01D-1549-01	TCGA	COAD	5.22169
TCGA-AA-3955-01A-02D-1018-01	TCGA	COAD	5.24242
TCGA-AA-3841-01A-01D-0903-01	TCGA	COAD	6.53169
TCGA-DM-A1D0-01A-11D-A151-01	TCGA	COAD	5.2773
TCGA-AA-3989-01A-01D-1019-01	TCGA	COAD	4.7833
TCGA-AA-3842-01A-01D-1018-01	TCGA	COAD	7.00131
TCGA-A6-2676-01A-01D-0824-01	TCGA	COAD	1.28388
TCGA-AA-A00O-01A-02D-A008-01	TCGA	COAD	4.59644
TCGA-D5-6932-01A-11D-1923-01	TCGA	COAD	5.90212
TCGA-AA-A00Z-01A-01D-A003-01	TCGA	COAD	3.42082
TCGA-AY-A8YK-01A-11D-A40O-01	TCGA	COAD	6.13116
TCGA-AA-3529-01A-02D-1549-01	TCGA	COAD	3.63114
TCGA-AA-3860-01A-02D-0903-01	TCGA	COAD	8.90907
TCGA-DM-A1DB-01A-11D-A151-01	TCGA	COAD	6.55072
TCGA-A6-2683-01A-01D-1549-01	TCGA	COAD	6.10783
TCGA-AA-3549-01A-02D-0819-01	TCGA	COAD	5.78582
TCGA-AA-A01Q-01A-01D-A003-01	TCGA	COAD	1.33113
TCGA-DM-A1DA-01A-11D-A151-01	TCGA	COAD	7.32335
TCGA-A6-6648-01A-11D-1770-01	TCGA	COAD	4.11039
TCGA-CA-6715-01A-21D-1834-01	TCGA	COAD	5.85512
[truncated: 10,375 more rows]
