# Supplementary material for: A linear mixed model approach to gene expression-tumor aneuploidy association studies
Source: Sci Rep. 2019 Aug 16;9:11944. doi: 10.1038/s41598-019-48302-1 (PMC6697733; doi:10.1038/s41598-019-48302-1)
Supplement: Supplementary file 3 — Supplementary Table 2 [file 41598_2019_48302_MOESM3_ESM.xls]

## Sheet: Table_S2a
Table S2a
Gene expression vs. ICNA score association testing results using a simple linear regression model. Signed -log10 p-values shown for 21 TCGA tumor types, METABRIC, and CCLE.
Gene	ACC_pvalue	BLCA_pvalue	BRCA_pvalue	CESC_pvalue	COAD_pvalue	GBM_pvalue	HNSC_pvalue	KICH_pvalue	KIRC_pvalue	KIRP_pvalue	LGG_pvalue	LIHC_pvalue	LUAD_pvalue	LUSC_pvalue	OV_pvalue	PRAD_pvalue	READ_pvalue	SKCM_pvalue	THCA_pvalue	UCEC_pvalue	UCS_pvalue	METABRIC_pvalue	CCLE_pvalue
A1BG	-2.72271	-6.73986	-4.76307	0.378824	-3.43177	-1.53425	1.27003	-1.74158	0.971754	-5.46247	-0.414783	-5.65004	2.3804	-10.3528	0.890314	-8.03252	-2.21623	3.97366	-8.31135	8.42062	2.55402	-0.321135	-0.885843
A1CF	-0.290796	9.82272	5.69509	-0.0653587	19.108	-0.0254427	2.96413	-0.0511779	-14.3424	0.266779	0.209639	0.275636	-2.58292	0.0525854	-0.80677	9.42079	1.53863	2.43113	-0.312666	0.451201	-0.854919	0.196356	0.272269
A2M	-7.23697	-30.4421	-44.7886	-11.9341	-5.26003	-12.5028	-21.1465	-2.54447	-50.8205	-12.1584	-4.37126	-21.5847	-68.627	-83.9789	-7.76456	-3.30787	-2.41432	-1.22682	0.0702601	-1.49567	0.301772	-21.1983	-5.22829
A2ML1	5.67289	5.62629	42.2567	3.53755	-0.137033	0.675008	-6.24945	-3.14118	1.75473	-0.259029	-13.4202	-2.04668	-3.30394	-2.47754	0.616359	-5.25657	0.962429	-0.064887	16.5338	-1.50028	-0.454861	NA	4.155
A3GALT2	0.296251	3.20808	7.76252	3.07759	1.7984	-0.281009	2.05561	-2.24617	-0.759262	-0.459861	0.391112	-1.11821	3.94473	0.39009	5.9776	6.28511	-0.519795	1.40822	1.06974	1.85713	1.78114	NA	0.519887
A4GALT	-1.77147	-25.3301	-18.3358	-0.667452	-5.75709	-5.60564	11.5681	-5.87685	-14.3955	-11.0736	-3.01217	-11.7968	-1.31944	0.00786511	-8.96308	-36.0416	-0.227352	-27.2972	-8.25877	-7.13688	-0.527444	-4.49011	-0.613196
A4GNT	0.949069	8.59231	-1.59239	0.448406	-6.05087	-2.67595	5.33993	-6.41767	-13.0085	3.14394	3.91054	1.53956	-25.2138	-2.13896	-2.99109	1.26736	-1.34894	1.06564	-3.79363	1.54198	1.77124	0.367494	-2.33051
AA06	NA	NA	NA	NA	NA	NA	NA	NA	NA	NA	NA	NA	NA	NA	NA	NA	NA	NA	NA	NA	NA	0.159757	NA
AAAS	0.850549	1.08291	-0.576235	1.52757	2.28775	8.32762	18.793	18.1864	29.1809	12.9863	30.0249	15.3171	7.87561	44.2347	3.10988	8.51603	0.259922	5.02496	23.4003	1.20187	1.87128	1.96542	5.30336
AACS	1.80607	2.06502	-1.67105	0.261246	-5.93947	0.879146	1.01034	4.29187	19.7298	11.1739	-0.523529	2.35273	12.4731	9.05256	-1.4259	-3.14065	-2.53782	-1.29795	20.3141	-1.13682	-4.99195	-0.103535	4.32183
AADAC	-2.40769	3.38797	-8.4584	2.42964	0.0882871	-2.92649	15.5101	-0.307383	1.49256	2.14442	-0.406043	-2.74745	-36.3667	3.69908	4.90428	-0.991373	-0.149202	-1.88151	-1.77415	0.270344	-1.27095	-0.655168	-0.444278
AADACL2	-1.35576	4.85914	-1.61146	10.5872	-3.73362	-0.591923	1.17009	0.745069	1.68356	-1.30922	0.413871	0.522276	-0.883618	18.0401	-0.294368	-0.154759	2.6855	-3.28749	-1.03092	3.19205	0.22561	0.20856	1.76226
AADACL3	NA	-0.0132596	-0.134879	0.388144	-0.682318	-0.118615	-7.07829	1.53464	-0.177629	0.0380435	1.67839	0.375698	1.09904	-1.30689	-2.97298	3.38186	-0.135521	-1.52127	0.674409	3.38177	3.50064	0.263685	0.787276
AADACL4	-9.28834	-4.44352	-2.0987	0.0786517	-1.37253	0.633572	0.306912	-0.703068	-2.06936	-1.94371	1.26343	0.195149	-0.603862	-2.05492	-0.696514	-3.50924	0.352802	-6.82907	-3.56237	-0.0591406	0.535846	0.130862	0.663766
AADAT	0.356912	8.94118	31.5027	-0.410943	-6.70631	0.0481871	25.0517	-0.320931	13.575	-1.77929	-1.04564	-16.6447	-3.40631	12.309	0.625195	-1.02151	-8.64668	5.64093	1.18977	-6.80697	0.671184	3.31013	-0.173919
AAED1	-0.353464	-16.038	-35.9328	0.117325	-6.16268	-2.2521	-0.909576	-7.18139	-15.9988	-10.0397	14.0313	-5.81035	-15.2953	-6.43512	-2.86139	6.02472	1.78105	-4.2953	-2.76717	-0.65048	-6.78238	-1.25179	0.462745
AAGAB	1.45087	1.70066	-0.804599	-1.15275	-3.72849	0.527466	4.83907	7.14729	22.8843	-1.02751	5.97545	2.25134	8.23182	15.9278	2.07182	0.584732	-3.13631	1.57523	8.7418	-4.41721	-1.10339	NA	7.31465
AAK1	-0.507242	10.9811	-6.79309	3.65218	-0.680189	-3.744	3.47634	-7.15454	0.260406	0.905659	-18.2458	-0.114938	-2.6873	1.26814	-0.615145	-0.742252	-0.180982	-11.0045	1.90408	11.7534	3.53095	-0.365513	0.177814
AAMDC	-8.71344	0.203702	1.52485	3.98178	11.3699	-0.233725	3.59592	-0.129439	1.44433	-1.61171	3.4859	8.10117	0.975857	2.50138	2.45337	-1.33998	3.21663	1.79001	2.38023	1.89307	2.20119	2.96387	0.746431
AAMP	-1.87094	-2.53334	0.643685	1.99123	8.78592	11.2362	8.01529	-9.03679	0.969235	2.39484	0.700148	6.00829	13.2153	14.8913	2.90571	4.89261	8.03663	9.68391	0.0249497	17.2962	2.76069	20.4139	10.1761
AANAT	-0.0847256	-1.9026	6.24035	-0.149663	-1.07315	-8.44157	1.11831	0.882746	0.0856244	-1.20967	-10.3597	4.24113	-2.48544	-1.63811	0.152568	1.48058	0.747827	-4.6446	6.20372	0.954473	-0.343838	-0.210215	2.87695
AAR2	4.39069	12.0983	38.2016	9.26625	60.293	7.3667	13.0324	12.3394	7.84344	11.1964	43.0845	17.8435	15.0168	13.3455	1.06128	-1.97529	8.2132	27.0043	22.3607	16.0274	4.22496	16.9275	20.366
AARD	0.975486	-5.18319	13.9153	1.36334	-1.02018	-0.734368	6.52078	-0.0684058	-3.78118	2.04636	-10.8004	-3.18056	-1.19155	-0.979382	-0.102948	-7.33178	0.382049	4.15793	-5.82289	31.0799	0.961541	NA	5.36339
AARS	-0.24832	3.09961	93.9731	1.74251	7.58277	0.906185	43.0827	4.12826	29.7474	4.34876	-3.08281	0.845021	14.8304	20.7849	-0.106757	-9.62588	-0.62622	5.24757	25.0261	-0.29113	-1.52675	29.314	4.35871
AARS2	0.0611833	17.1711	11.3581	0.640507	2.42051	4.02631	1.26277	0.582225	-0.797557	1.96868	8.31662	11.0974	9.5767	12.5285	0.498161	10.5776	-0.573068	38.5551	0.320502	20.7689	3.51502	11.3769	6.85077
AARSD1	-11.5705	-0.401594	0.0164188	2.39346	1.59012	3.51984	10.5087	-7.78575	1.21872	2.17788	4.7603	16.1306	27.7034	23.3305	-1.66659	-0.394323	-0.725624	7.44853	4.58439	-6.68333	-0.287025	1.1197	1.74845
AASDH	7.09337	0.494295	-4.8377	-4.95779	-1.05911	0.444904	5.55502	4.22202	-1.02953	-3.30951	4.22361	-10.0306	0.809301	4.49276	0.790263	-1.03879	-2.06102	4.17345	1.05719	2.07645	-0.777524	-1.74114	0.00543351
AASDHPPT	1.04984	0.306349	1.14469	0.0254679	2.68675	0.739486	-2.35786	-0.353345	-0.289561	-0.819286	-1.64824	-4.51319	5.4011	16.8349	3.29735	0.96369	-2.96989	7.40213	-3.66279	0.133134	0.688644	1.40881	3.89576
AASS	3.18883	-8.42927	-112.174	-1.44488	-0.124208	2.84804	-0.142807	-0.924824	-12.9004	0.276683	1.84169	-10.8477	-18.5563	0.0906497	-3.40887	0.331345	0.267321	8.28773	2.66303	-0.563918	0.0931913	-37.2605	-1.34773
AATF	-3.13153	6.61793	44.189	10.7686	8.59897	6.35009	14.9422	-13.0564	2.37246	6.45646	25.3225	36.6906	5.93061	29.6333	0.00746498	3.23643	0.521058	5.13809	15.1176	1.21129	-0.0598338	13.8524	4.36141
AATK	0.678521	-0.956231	-4.84011	-0.398867	0.592503	-7.50156	0.43766	-1.27575	-32.823	0.230186	-29.1873	-0.296071	-10.5825	-2.70015	-0.818534	-0.122558	1.12597	6.89439	-7.47166	13.0067	0.305283	1.95952	4.1825
ABAT	4.68825	-0.83787	-90.6961	-1.24543	22.4555	0.776396	0.92232	-0.574672	-2.15938	-0.0507682	-5.18478	-11.4732	-0.316285	-10.3288	1.54626	-19.6519	2.21704	-9.61417	-6.47201	-1.76216	1.6685	-10.1362	0.538863
ABCA1	0.117796	-2.65681	-9.73477	-0.419212	-5.47576	-6.4649	-3.48298	3.04575	2.38035	-4.06133	-5.98455	-16.0242	-27.9377	-7.14441	-7.50923	-0.465112	-1.38374	-21.0062	-5.62363	1.8111	-0.392493	-9.50825	-0.570241
ABCA10	0.276533	-1.26661	-132.592	-1.00247	-8.80951	0.408267	-6.13761	-0.000457976	-0.975003	-1.8601	-1.94372	-4.58997	-42.7614	-8.3034	-13.5518	-1.37176	-0.962967	1.21525	-2.15822	-5.62156	-0.0380776	-8.56672	0.0318022
ABCA11P	NA	NA	NA	NA	NA	NA	NA	NA	NA	NA	NA	NA	NA	NA	NA	NA	NA	NA	NA	NA	NA	-8.38078	NA
ABCA12	2.51471	0.683709	-4.42259	4.75333	-27.7011	0.316943	-3.70761	-3.21973	-1.92097	1.16903	11.1703	-0.251908	-5.95781	2.07276	-0.0135778	0.144731	-4.10491	-0.743381	-9.89684	-3.0494	-3.79087	1.4712	0.89145
ABCA13	7.49983	3.21066	9.55415	0.381208	1.16593	-3.27266	17.4854	9.05042	0.426783	4.07567	5.58538	0.481297	-5.83871	5.91497	-4.14271	2.86757	3.7168	8.32012	-15.8062	5.67547	-2.49251	2.55218	4.69072
ABCA17P	NA	NA	NA	NA	NA	NA	NA	NA	NA	NA	NA	NA	NA	NA	NA	NA	NA	NA	NA	NA	NA	0.966154	NA
ABCA2	2.14812	-1.16463	-12.9155	-1.77602	-0.729367	-3.95892	3.58328	6.55341	0.384269	-0.00272799	-24.4599	-4.85718	-4.68799	-1.30329	-1.50117	15.2851	1.01533	0.0909803	-3.41081	1.89522	-2.4876	-0.242949	-0.150271
ABCA3	6.65644	5.27789	-2.55651	0.355203	-8.71112	-1.03216	5.20764	7.91299	1.41247	0.934299	0.32578	0.982575	-16.9547	-22.6013	0.605533	30.7	-0.398742	0.603336	9.88336	13.4497	0.273676	0.736869	2.95918
ABCA4	-2.01905	-0.519892	-10.0326	-1.11682	-9.25856	-8.81355	-0.708637	-0.464784	-17.3388	-8.29383	4.67285	0.750108	-2.0617	0.239506	0.526663	0.430374	-5.43667	-0.0245612	-17.4704	4.70658	0.102087	3.50789	4.63684
ABCA5	0.366637	0.623237	-10.296	-0.0314404	0.0186014	2.74884	1.80587	1.02921	2.91251	0.303318	-3.54061	-0.104116	-0.991768	15.7045	-1.78136	-2.06032	0.937806	4.18753	0.518186	-1.34028	1.79364	-0.921108	-0.172133
ABCA6	-6.20398	-6.67464	-118.891	-14.4015	-8.58373	-2.86457	-20.5685	-12.2858	-6.76844	-6.58705	-14.7466	-5.28248	-79.9697	-90.0143	-35.5141	-7.31938	-1.45099	-3.80803	-7.28731	-6.63566	-0.334565	-93.9534	-7.69306
ABCA7	1.45025	-4.20824	-42.8131	-10.1954	-0.438321	-0.367796	-6.07165	-1.49985	0.138904	-0.00416881	-1.29283	-7.67931	-1.24341	-6.85569	-8.08663	-3.3003	0.0609278	-21.6769	-0.260052	-7.47317	-5.89019	-16.0051	2.09434
ABCA8	0.646112	-11.0402	-130.624	-14.0323	-2.47435	-0.109541	-12.0621	-12.1912	-31.883	-2.16154	-17.9141	-15.9791	-61.8095	-54.7168	-23.9018	-41.2745	-2.10401	2.04396	-0.546985	-2.72433	1.50397	-87.1122	-2.57869
ABCA9	-1.4491	-7.67311	-118.965	-18.7142	-6.74428	-0.961019	-15.7187	-7.29147	-14.0152	-7.46235	-14.3466	-17.7397	-54.9084	-41.9732	-23.4915	-0.58782	-1.29304	-0.692029	-4.1521	-8.71637	0.280646	-60.3724	-3.87789
ABCB1	3.65589	-18.856	-165.127	-25.0047	4.85281	-5.55064	-33.0046	-10.7424	-1.47722	10.2505	-5.67955	-4.35383	-37.2934	-43.2151	-16.6059	-14.9529	-1.86605	-26.6355	-0.85957	-2.33277	-1.62728	-96.6648	1.47351
ABCB10	-1.58757	2.36917	21.3745	0.26584	4.16033	6.98068	9.34359	-5.42067	-8.52701	-0.276383	15.9263	3.78356	3.53	23.3625	4.48581	1.56438	-1.63738	6.27548	9.889	-1.27795	-0.391108	19.2254	0.332893
ABCB11	-0.962961	-1.20388	-34.41	-2.05432	-6.25549	1.17924	-12.5366	0.810342	1.99779	2.03347	0.0101474	-4.79656	-10.0209	-11.3627	-1.28544	2.43756	-12.6093	-19.0484	-4.74731	-0.11963	-0.862542	-0.744898	1.2844
ABCB4	2.26125	-16.3787	-39.3026	-8.82532	0.0782165	-0.424529	-16.9831	-1.59214	-0.875574	0.842391	10.4948	-9.84316	-0.168725	-44.0588	-14.2515	0.993868	-0.536996	-0.00509037	-0.387664	-1.21818	-0.400464	-13.0677	0.818746
ABCB5	0.783296	-9.09119	-56.2114	3.09881	-5.81778	0.499663	-0.347859	0.0900446	1.34335	-6.56201	4.83657	2.31754	-7.79835	0.029393	-0.102366	-1.36496	0.00960671	11.3367	1.57736	5.3877	0.151565	-2.54415	5.99241
ABCB6	-2.24959	-2.28016	25.0206	2.26208	9.07397	10.7883	22.4137	-1.93041	-4.44807	-0.223646	2.59852	4.81103	9.51444	17.5807	-0.854317	9.27434	5.93498	23.0605	2.06753	1.98576	0.234386	15.9725	3.62962
ABCB7	3.41317	-1.24186	-2.74283	0.535101	8.99458	6.74242	14.3663	2.07097	5.32403	-5.30883	19.5905	-1.70845	2.9747	6.95138	1.39689	6.48214	-0.35635	4.3073	3.07044	3.78761	-1.42029	0.0496809	9.11606
ABCB8	8.17708	-1.04714	-3.45996	0.369673	1.57814	0.108926	-3.2728	-1.91719	21.2467	1.11039	4.94653	-1.90433	0.863196	-0.416172	1.62871	4.69382	1.13081	1.71642	49.8844	-0.841442	-0.227541	1.34453	3.12086
ABCB9	3.41217	9.66456	39.4417	15.5444	2.67642	-0.9498	48.6174	8.9784	24.756	8.78986	0.388577	1.65076	5.01256	13.1275	-0.801599	4.07689	-0.730561	2.23411	-0.960104	2.64805	-3.9605	20.3879	6.5377
ABCC1	1.25566	-2.26319	26.4145	2.2703	5.37553	-0.396294	35.6652	1.40016	0.253649	1.33513	13.7634	-3.66868	-0.356781	15.9821	-0.93858	3.06442	-1.54608	-3.21459	1.08662	1.26119	-3.99219	12.7098	-1.01609
ABCC10	-1.30097	1.37019	10.6686	0.0941675	27.0914	-2.65942	4.0361	-4.17652	-2.47525	0.363712	3.0204	11.1893	3.83886	2.70539	-0.0412987	-4.95072	6.0505	2.44486	-5.45352	6.253	2.43843	1.97239	1.34363
ABCC11	0.583966	0.312439	-51.2035	0.452228	0.364223	0.56251	2.37534	0.27919	9.1119	2.64671	-12.8024	-1.50104	0.946008	7.20788	0.537825	-0.296825	-0.688097	4.49659	-8.9517	-0.95779	0.696242	-8.08354	5.89223
ABCC12	-0.0677109	1.06129	-18.3017	-1.33952	-1.26388	-2.31073	-1.33479	0.943584	13.0326	1.25519	-7.5136	1.68713	-1.20968	-1.5345	0.631977	1.26282	1.04397	0.515277	-0.485515	-1.15923	2.18231	-2.08717	0.652905
ABCC13	NA	NA	NA	NA	NA	NA	NA	NA	NA	NA	NA	NA	NA	NA	NA	NA	NA	NA	NA	NA	NA	0.69815	NA
ABCC2	1.25516	-10.0976	1.83222	-1.89359	14.0075	2.18826	2.13295	1.27847	-0.796608	0.771415	-1.07388	0.0926734	-0.27393	3.52494	-1.67568	7.25605	-0.268169	0.674949	4.69185	-6.00317	-0.415947	-0.312401	3.71296
ABCC3	0.311456	-3.35291	-43.9709	-2.52245	0.411503	-10.4284	1.30056	-3.98924	-4.3432	-0.228752	4.83779	1.28531	-8.32529	-0.985247	-26.78	-29.4755	-0.362236	-64.2539	-48.3372	-8.31307	-3.95545	2.10573	0.582614
ABCC4	-0.108841	-3.53408	-3.14866	-0.0416746	6.66284	-0.378943	8.25486	0.0375891	0.281958	0.168658	1.05238	3.23615	1.00044	1.25357	0.961014	0.383813	-3.03585	0.401641	10.8308	5.7853	-1.00664	-2.44726	-2.39211
ABCC5	3.87824	2.76724	23.9286	5.45729	15.4234	-2.20205	56.4716	3.42507	12.267	6.71453	4.12379	1.75752	3.8697	33.624	2.57535	50.0971	1.80175	5.51773	3.20504	27.0911	7.3406	8.6361	7.65611
ABCC6	-2.13863	-1.25277	-12.2581	-1.58343	16.6558	-1.87916	23.8679	-0.294433	-0.904783	1.07134	-20.0092	-5.28427	-10.3856	-15.7975	0.231779	-8.65951	1.69118	-1.86971	-7.50015	6.79008	-3.62761	-2.28267	2.06199
ABCC8	0.338608	-3.77483	-47.4053	-4.46778	-5.21	-3.02986	6.60448	-0.357943	-0.562738	0.0525689	-12.9068	1.31676	1.62187	7.5556	-0.179305	-14.5028	-2.22271	0.588175	6.68625	0.0218057	2.1864	-7.5819	2.03742
ABCC9	0.635396	-13.3262	-30.5382	-11.0938	-6.47072	-5.00908	-5.63078	-0.731029	-38.2892	0.262599	-24.5178	-19.1877	-25.5603	-52.0534	-5.5745	-22.2294	-1.05349	-3.22546	6.97156	-0.283645	2.97638	-1.32932	-0.905501
ABCD1	1.6435	-0.699733	16.3714	-0.0386549	1.41644	-0.206751	0.791229	1.2158	5.16311	-1.97233	6.64154	4.5287	6.28234	-0.0364126	-4.03005	7.20889	1.37931	-1.95764	1.52241	10.2216	0.735114	8.60337	6.31318
ABCD2	2.55015	-22.6569	-43.6249	-18.5253	-24.2451	-0.749361	-55.6315	4.89637	-13.2353	-3.00509	-0.0940966	-23.0366	-82.929	-70.6442	-37.0574	-22.0034	-6.13119	-52.2152	-5.4877	-4.32315	-0.473882	0.307119	1.63564
ABCD3	-2.08213	24.6445	-3.63803	-0.433341	-6.51938	1.15398	-3.71112	-1.43189	-4.1088	-1.85507	-1.77278	-1.92518	-0.456536	-6.84877	1.58744	-7.72956	-2.64503	9.40662	-6.45646	-0.72018	-1.56574	1.53113	0.387008
ABCD4	-0.0666716	-5.51062	-106.752	-1.73924	-6.93447	-5.91926	3.98494	1.33585	-8.08106	-3.94271	-0.852527	-1.68955	-6.78189	-2.41697	-0.656111	-1.23904	-1.38183	-0.181738	-1.20814	2.85337	-2.78354	-3.47746	0.195468
ABCE1	1.39396	1.46158	29.2217	-2.25163	-2.22879	0.58844	2.15854	0.642669	-0.706782	-1.02464	0.886288	-11.7044	3.35112	8.95757	-0.0907404	9.36955	-3.52267	6.79025	-0.160713	0.521977	-0.691409	19.4371	0.718209
ABCF1	-2.52203	6.82276	66.1244	4.45983	11.2926	5.03135	4.1309	-10.2813	-19.4691	-9.2533	22.5553	25.6959	24.7217	5.72632	1.06673	-2.04082	-1.10495	16.9709	14.7609	20.9509	3.35008	11.2841	14.4381
ABCF2	6.55778	-0.714213	28.9626	2.38072	20.1789	7.59007	3.09118	11.1693	35.5113	18.73	15.3677	3.38799	6.48272	16.1183	5.32635	25.6493	0.56273	16.4792	40.8575	7.08228	-0.51991	23.6488	1.78933
ABCF3	1.92886	17.4795	22.2872	11.3793	8.33386	2.61903	50.6703	2.68829	3.57746	2.98201	3.387	4.20116	12.7423	33.2381	1.50204	3.20027	0.648877	1.39943	11.2703	42.0806	7.09582	21.0328	14.3811
ABCG1	-0.516387	-5.47666	-11.075	-0.385139	0.229782	-13.8745	-2.40632	3.46999	0.309134	-16.5571	-0.548937	-2.90988	-10.3008	-6.76011	-9.01626	6.79721	-1.32258	-23.2229	0.606782	-0.183763	0.747728	-1.05781	3.03586
ABCG2	0.763665	-1.18392	-106.643	-5.79289	-3.04966	-3.41263	-0.16574	-1.7511	-41.1539	-6.55642	-4.7742	-6.99798	-18.254	-0.55289	-0.337983	-19.9229	-0.218609	-0.0425149	0.601009	0.648658	0.800073	-15.4931	0.95541
ABCG4	-5.64784	0.520553	-0.0298535	1.06389	-3.35627	-6.27883	-6.63047	-4.13952	-4.06131	1.98896	-16.8157	-16.5352	-0.611866	0.319932	1.86766	-5.35855	-2.27833	-5.51233	-4.96456	21.3222	1.06052	-0.0558369	-1.00622
ABCG5	-2.05366	14.8912	9.25723	3.8903	-12.5294	0.296035	31.3689	-0.539036	-1.09855	4.86472	-2.45206	-0.569698	0.658096	19.6684	16.753	-0.173656	0.624189	5.91545	8.3103	9.29453	2.22852	8.73838	2.71397
ABCG8	-2.41741	16.7	10.7017	5.68857	-10.5234	-0.652172	29.8333	-0.427706	-0.366962	3.61687	-8.21067	-2.26918	2.79108	23.9544	13.0176	0.847314	-0.647299	2.75209	5.09441	18.1437	2.20884	0.304407	2.6636
ABHD1	-0.0348623	19.298	-13.4184	7.46279	4.7071	-1.6418	30.4274	-2.76952	-1.51128	2.41766	-15.119	-1.20709	8.55894	33.8116	21.9483	-0.21636	2.27826	2.52526	0.654786	23.149	0.735449	-0.212603	15.0177
ABHD10	0.380243	17.4252	1.78477	1.21567	-6.13529	-0.385932	43.0861	12.1983	8.00088	5.09586	-2.69829	-2.52835	2.93873	22.6961	2.79447	0.799582	-1.69605	1.84352	12.443	-2.00227	3.53042	NA	0.0668757
ABHD11	5.90426	9.66346	19.922	-0.979723	5.49628	0.394533	43.9163	3.78827	16.5616	3.1628	2.87443	13.5469	15.3424	27.3626	0.52079	21.7778	8.39257	2.58515	19.9428	5.59267	-4.04897	19.9743	10.2428
ABHD12	-1.42562	12.3926	17.0904	6.71833	33.612	-4.99175	8.7791	12.5085	33.3989	-1.88314	-5.98624	16.4428	8.93232	6.28558	2.092	16.6288	2.92071	3.11168	-0.982037	3.85702	-1.52737	10.3528	2.68507
ABHD12B	-0.280621	-0.203233	-7.2057	0.892506	1.51077	-13.2687	8.9943	-8.62947	-2.18669	2.35747	-23.8938	2.39579	-8.58297	-2.2955	-0.0563135	-2.44006	0.241423	8.03812	-1.39616	-9.31973	0.0586359	0.0500219	0.184995
ABHD13	-1.5377	-1.79859	-11.4553	-2.33923	3.76741	-2.29616	-2.09493	-5.40487	-15.2205	-2.44132	-3.93324	-4.30865	-4.88644	-5.38186	0.0373603	-8.55735	1.2418	2.32873	-11.8938	-0.324279	-0.458047	0.167928	0.0115829
ABHD14A	0.643987	-0.313977	-27.1967	-1.40446	-12.1757	0.135724	-1.25072	1.42317	4.95383	-0.863825	-5.75719	1.30163	-0.486761	-12.2229	3.90419	-0.852996	-0.530949	1.15131	4.9988	-0.884233	-1.4323	-30.1546	-0.188281
ABHD14B	-1.00943	-5.5756	-41.5458	-2.17004	0.210659	-1.332	-0.295354	-3.63082	7.9268	-0.982892	1.50171	-8.64837	-8.44452	-2.88948	-2.68408	-7.90874	4.05918	0.272366	8.454	-8.94716	-5.30164	-12.6502	-0.55868
ABHD15	-1.32571	7.67786	-15.946	-0.292735	0.549349	-0.217639	12.7496	-18.7475	2.20167	1.96747	-1.44253	0.960104	-2.97515	7.31647	-8.62627	-0.353396	-1.67438	-4.94912	9.36379	-3.87065	-3.17895	-1.33136	-0.350145
ABHD16A	0.190748	-2.22683	-1.90825	-1.39362	2.92465	0.0228321	-3.83485	-8.06731	-9.53347	-15.9138	6.72968	1.94379	1.37254	-1.94732	0.299919	-3.36245	2.76229	2.29796	-5.01758	3.58501	0.0480508	-1.36159	3.32412
ABHD16B	-4.20351	-2.66236	-0.395335	3.74497	1.88349	0.124705	0.459524	0.336334	2.23635	-0.832896	2.34234	1.92372	0.624722	1.57613	1.0519	0.161443	2.66106	-1.20488	0.0918348	-1.22887	0.333324	1.08332	NA
ABHD17A	0.555657	-1.53066	-15.028	-0.491566	3.37109	-0.479645	-0.211354	8.2223	0.0296371	-0.304752	-0.497081	0.903578	-2.44157	-0.223218	-1.8772	5.26614	1.76871	0.90928	0.943962	-10.3402	0.413145	-2.72653	-3.95408
ABHD17AP3	NA	NA	NA	NA	NA	NA	NA	NA	NA	NA	NA	NA	NA	NA	NA	NA	NA	NA	NA	NA	NA	-2.29413	NA
ABHD17B	6.58175	8.28444	1.63686	-2.62647	-5.11341	-1.59245	-1.17642	3.49286	-21.1819	-2.43675	-8.89652	-13.0961	-3.1909	13.1699	0.561829	12.8596	-0.49369	9.25932	0.560122	-4.13776	-2.26401	3.09616	-1.00397
ABHD17C	0.555105	1.00117	23.6244	-0.703775	-10.0539	-1.09274	3.22599	1.18279	21.4807	-0.0509283	-23.227	0.838399	-4.72025	2.21986	0.913749	-26.0077	-2.79071	1.83464	-12.1768	-2.0997	-1.59505	13.4172	2.1072
ABHD18	NA	NA	NA	NA	NA	NA	NA	NA	NA	NA	NA	NA	NA	NA	NA	NA	NA	NA	NA	NA	NA	0.104266	NA
ABHD2	2.07234	-1.21926	-3.94387	-3.29923	-4.34243	-3.84882	4.47774	12.2721	6.16246	0.209849	10.4139	-10.759	-6.81201	-0.839899	-5.85401	2.05347	-1.0798	-0.292483	-2.42199	-10.5184	-0.267609	7.1335	3.92879
ABHD3	-2.52784	3.16923	-0.856446	-0.289554	-27.3705	-0.00233945	16.7314	-2.02972	26.2306	0.341871	-0.233216	7.86064	2.21279	29.4113	-1.87167	1.49226	-11.6581	-3.72802	-2.46929	0.829322	-2.48679	-1.51715	8.12013
ABHD4	0.752277	5.78804	-2.75699	1.42842	-5.2926	-2.09815	15.7343	-1.13772	0.77241	-0.612428	2.94514	-0.131575	2.29218	10.3756	0.0280646	15.6257	-0.800815	-0.252279	-0.908753	7.07267	0.52646	0.00711647	1.21542
ABHD5	-0.735899	2.8452	6.13477	-0.57279	-29.6821	-3.15791	-6.83232	-1.92889	0.262824	-2.74885	-0.543411	-3.0519	-0.920079	0.718462	1.20457	10.6568	-4.87191	-0.479043	3.91736	-3.05483	-1.6684	7.08382	-1.92872
ABHD6	3.30848	-1.43547	-27.488	-1.82268	-4.94796	-10.1114	-9.99343	4.78803	0.142291	-0.894582	-29.8823	-11.5813	-29.7287	-1.19559	-2.40743	-1.7297	-6.88411	-4.55098	7.79951	-6.67506	-0.534237	-10.0687	-1.33633
ABHD8	0.700579	6.28332	-4.30234	0.23332	2.22009	0.689503	20.4086	4.19928	7.43816	0.122441	-35.0427	0.841188	2.2292	5.06155	3.37947	-2.38526	0.258713	-2.66748	2.09618	3.23906	9.65837	-0.17486	2.00906
ABI1	1.53306	3.22857	17.8984	-0.845583	0.835788	-12.8546	-0.0202031	-7.19157	-7.45106	-1.18528	-20.8988	3.24709	0.208521	1.52719	-0.170388	0.901383	2.41803	-10.429	-16.362	1.66312	-2.02779	8.03008	-0.0463177
ABI2	-1.64107	-0.174029	-1.06464	-2.51244	1.55959	0.720333	22.4603	-6.1075	-9.19054	9.48018	-12.326	0.694111	6.50745	8.03043	7.836	-5.68887	0.207823	16.6496	-20.9175	5.95451	2.26792	11.6862	0.581201
ABI3	-4.96432	-45.6939	-87.5353	-5.93788	-21.7742	-14.736	-56.757	-2.24374	-56.6072	-8.36035	-2.92784	-42.1947	-56.3425	-90.5825	-29.8064	-8.91547	-1.9409	-71.3023	0.376564	-10.3954	-3.18826	-28.3605	-5.55278
ABI3BP	-0.166995	-15.756	-103.566	-13.2421	-7.90712	-3.14572	-11.0279	2.62559	-10.5087	-0.274182	-31.2085	-30.8283	-84.6558	-64.5353	-6.17213	-3.98071	-0.973602	-39.6967	0.175507	-0.401084	2.90616	-91.8557	-7.20639
ABL1	1.62093	-4.23349	-18.1185	-6.00147	2.84675	1.80788	-0.940111	-1.05712	-12.2358	-4.00072	0.724634	-2.04536	-1.16647	-0.529958	-2.31884	3.30861	-0.193485	1.0408	-12.92	-4.07935	-0.138804	-13.1482	-5.4181
ABL2	-3.3752	-2.61824	4.60081	2.58288	0.951856	-1.366	3.19039	-3.82857	-5.47016	0.581871	-0.285434	3.01743	-0.399189	-0.149046	-2.18373	6.84238	-0.258189	6.57965	-6.37402	4.6007	1.07655	-2.93696	0.165443
ABLIM1	-0.135789	-2.7924	-18.5905	-5.27622	-10.2781	-1.23127	-5.84902	-4.38775	-15.6107	-1.2136	-67.3441	-0.753409	-5.42121	-0.12823	-1.47235	-8.42798	-1.94665	-11.494	-2.59692	1.15058	1.26469	-39.1391	4.20916
ABLIM2	1.91592	-2.08242	-21.9534	-4.00411	21.6587	-0.859911	-1.45848	-3.01791	-7.31821	-3.15509	-5.10708	-1.27667	-0.688747	-10.7097	-3.88233	1.48237	4.55725	-8.80875	3.35998	2.18874	0.742559	-5.04041	4.30763
ABLIM3	7.57732	-9.2803	-93.8871	-1.45163	-7.97847	-8.08806	-26.5189	-0.822668	-2.35476	0.3009	-76.2705	-9.14238	-65.0877	-79.6995	-21.3419	-2.56217	-1.15027	-3.62341	1.52974	2.2175	1.59461	-11.8653	-1.05695
ABO	0.0608778	0.575694	-33.2552	0.16713	0.655174	-2.95672	10.0631	-9.17951	-21.0418	-3.3496	-11.2771	-10.6575	-3.66294	0.310006	0.666085	-46.9274	1.0214	-9.76524	1.74708	10.3163	-0.0424494	-0.499418	3.89748
ABR	0.169496	-9.85437	-60.1695	-9.42024	-1.26259	-3.27651	-9.16091	-3.75333	-7.25561	-4.0683	-62.5636	-21.5916	-8.99597	-18.7547	-14.9556	-12.5429	-1.33557	0.230852	-1.28751	-10.3736	-3.09638	-34.7639	-3.52628
ABRA	0.0822051	-6.77493	-2.38031	-0.190185	-2.81455	-3.34527	-3.33918	0.15206	-0.928545	1.53475	-7.16698	-1.11205	-6.56115	-2.94901	-0.190235	-6.21807	1.04335	-0.415126	0.230262	0.287396	3.99559	0.963307	1.97462
ABRACL	1.59915	2.40647	28.0592	-2.52864	18.3185	-4.60374	15.4197	-11.464	2.38693	-3.94544	4.74553	-16.4799	2.93837	10.8738	0.506533	7.21582	3.25759	-28.1269	1.26631	-0.272992	-2.55098	10.6827	1.50058
ABRAXAS1	NA	NA	NA	NA	NA	NA	NA	NA	NA	NA	NA	NA	NA	NA	NA	NA	NA	NA	NA	NA	NA	0.413981	NA
ABRAXAS2	NA	NA	NA	NA	NA	NA	NA	NA	NA	NA	NA	NA	NA	NA	NA	NA	NA	NA	NA	NA	NA	1.61322	NA
ABT1	-3.02687	5.39871	45.3452	8.27156	19.0175	2.21906	10.6201	-5.21183	-26.9426	-7.49307	17.1865	23.3671	15.7299	9.66979	4.41122	6.67848	2.92969	4.79804	-3.18475	12.4792	4.85962	7.08447	7.65005
ABTB1	-3.05839	-8.96983	-22.5905	3.75156	-0.780656	-5.37961	0.239178	-0.249958	-14.4231	-1.05803	-19.3448	-0.641099	-14.9386	-6.31481	-1.14733	-0.812789	8.348	-15.8201	-13.3655	9.58706	6.55338	-11.0848	-0.5456
ABTB2	4.13077	0.392801	56.5806	0.782467	3.90402	-0.0573159	0.145977	6.91233	34.7924	1.15183	-2.98565	-1.05159	5.19559	-3.61395	0.385461	1.65072	-0.0959744	26.7146	-13.2368	2.42418	4.50489	37.6411	2.4034
ACAA1	-8.973	1.371	-51.0122	-3.62421	1.17022	-6.49481	-37.6352	-0.879682	0.299772	-0.576229	-14.5489	-8.02547	-19.6325	-20.244	-0.90349	-3.304	2.26032	-2.47699	-0.186827	-2.26494	-2.64334	-31.4005	0.381096
ACAA2	-5.2791	0.659139	3.2058	-0.801937	-0.945343	-0.734098	-6.15142	0.0424201	-13.2294	-5.26922	-3.33181	-18.9641	-4.81614	-10.023	-0.353689	-6.04309	-6.257	0.276486	-5.18329	4.41926	0.885135	2.69726	0.781258
ACACA	-1.65581	21.4897	6.18728	1.16434	1.13335	3.89513	6.22118	6.36325	28.4397	27.7211	0.141668	6.36971	4.67153	16.1311	-1.43974	23.3179	-3.06274	19.3424	14.8728	0.00499222	-1.89932	-0.0818848	0.928719
ACACB	1.60215	-7.00042	-65.9939	-2.03075	3.03026	3.86869	0.801814	5.3379	9.61635	5.15928	-11.3478	-7.79282	-9.89618	-0.374015	-3.40719	-42.1926	1.26333	0.192246	34.5374	16.4757	0.632593	-40.4819	4.15296
ACAD10	-4.75039	0.278113	1.14713	0.548507	3.49355	1.51172	13.305	0.513268	6.63565	8.74613	36.8775	-3.67932	4.44728	5.2646	-0.467396	0.859762	0.469885	0.350595	35.5787	-3.97499	-0.55927	1.97753	4.45356
ACAD11	-0.28541	0.3741	-9.30374	3.31639	3.20243	-0.936549	13.972	-8.45551	-15.9412	-0.500528	-0.19995	-11.9119	-6.03717	3.44582	0.691465	28.0699	0.374684	0.26465	-0.49585	0.70204	0.686675	-4.69872	-0.72056
ACAD8	-1.07594	2.05857	-33.8259	-6.61491	-1.536	0.625293	-4.41244	2.36806	3.64692	-3.1316	0.487	-14.2793	0.500969	-7.10688	2.58997	-6.97707	-6.17693	-5.30956	21.461	-3.13915	-0.486085	-17.7687	1.10553
ACAD9	-0.653973	22.5299	70.4132	15.3375	9.70562	-0.313559	16.0018	1.23649	0.542293	1.95598	-0.228525	0.0585285	5.52159	10.5302	1.18511	32.048	2.18589	-2.63734	1.51166	14.1039	0.668397	17.3206	4.2387
ACADL	5.352	6.8228	-20.8829	-0.538069	-3.57162	-1.1075	6.38348	3.77939	-6.41512	0.00732522	-11.404	-11.116	-33.5427	-4.54142	-14.9251	-2.48099	-1.2134	1.84611	-4.57279	1.14212	1.69416	NA	2.93593
ACADM	0.0885775	5.09305	-7.93237	-4.82174	-11.805	3.03828	-0.747649	-7.16402	-8.14162	-4.56528	-3.58064	-14.939	2.3226	-0.831414	3.27629	-2.93588	-5.21983	2.15297	15.146	0.154908	0.245472	-4.41353	0.935169
ACADS	-0.0339318	1.28579	-22.7812	0.0950544	-6.05768	-0.632887	12.4613	1.3029	7.60529	0.930705	-12.0299	-16.0399	0.0850141	-1.76123	-3.45552	-8.75008	-2.57818	-0.266011	14.3292	-9.42567	-3.40539	NA	0.430184
ACADSB	2.48047	2.0904	-26.6707	-0.193424	-6.72065	-3.05277	6.48194	-12.1377	-4.95768	-0.653315	-29.231	-3.96217	-1.26588	3.18253	1.19612	-6.36257	-5.99666	1.07764	27.0839	-0.209332	1.61283	-1.1255	-2.56155
ACADVL	-0.664942	-0.0979007	-30.0986	-3.34699	-6.02213	-2.17797	0.18433	-9.14542	-2.4062	0.852311	0.304203	-15.5944	-0.474436	-0.502328	-2.38095	-10.4068	-2.15057	-4.13248	7.97612	-1.97163	-6.1638	-17.2329	-1.67785
ACAN	-0.269945	-3.20047	9.43345	-0.622346	-0.681853	-1.26001	1.289	1.61092	-8.62031	0.266253	3.61841	-1.12484	-0.706041	-3.47112	-4.98247	6.6638	-0.519847	3.35555	1.65829	0.0370714	1.07052	3.2688	-9.49207
ACAP1	-5.26444	-40.5661	-60.3133	-11.2313	-28.9394	-3.28973	-41.0504	0.213509	-6.37076	-6.09768	-2.07664	-31.5945	-76.2071	-77.4923	-16.788	-0.821219	-1.23645	-106.632	-3.3077	-10.8285	-3.29473	-32.0747	-2.35029
ACAP2	0.666429	16.2692	0.745038	1.94334	-2.68126	-1.47811	28.9348	-2.61084	-3.97514	0.99688	-0.710869	-3.56299	-1.75855	39.8332	2.14963	1.61994	-0.60326	0.445265	-1.19935	9.90072	2.13782	2.41401	1.22702
ACAP3	-0.147348	7.5048	-1.37022	1.87299	1.01349	0.199153	-0.021698	-2.10858	-0.986356	-1.9043	-0.328562	1.68927	2.93157	-0.425905	-7.28665	22.8829	0.745815	1.16872	0.513744	-1.04139	-0.22983	0.589226	-0.217956
ACAT1	-0.666619	-3.98086	-5.24141	-1.00561	-2.91242	0.237665	-0.343152	4.20902	1.6433	-1.23715	2.33592	-29.2695	1.20675	2.18018	0.681714	5.34936	-6.35428	1.10125	20.3993	-5.47592	-1.54393	-10.0273	-0.181059
ACAT2	-0.792188	12.0622	40.1862	2.646	0.969191	0.973472	14.8245	-1.87396	-5.9829	-5.19986	2.16443	-0.39353	6.80881	31.3196	0.596036	-10.8716	0.138682	-3.40491	0.762374	0.47229	1.08396	26.6141	0.976737
ACBD3	-0.0643646	5.25116	17.5977	-0.469541	-9.94303	4.99534	5.91787	-1.91504	-0.0679899	-0.156098	14.4552	2.972	5.1893	9.76667	0.413901	3.08526	-0.959447	12.1367	-0.44495	1.39535	1.36422	31.8972	1.34716
ACBD4	-0.397078	0.315952	-41.4699	-0.956753	9.45038	0.464157	1.11413	-0.766232	-3.35776	4.38362	-11.2967	-2.51056	0.0283052	-5.00315	-0.663447	-1.8857	0.713465	-7.54955	0.969806	-3.10346	-6.40494	0.0408981	0.592645
ACBD5	1.49494	16.5179	13.2006	-10.5214	-15.1414	-3.24046	-0.557011	-4.08673	-3.14254	0.494885	-16.1844	-2.63461	1.81932	1.10442	0.192112	1.30482	-1.65592	-6.32494	10.2722	-1.09371	-1.33112	5.39984	-0.299832
ACBD6	-3.38348	6.88306	28.2432	10.7661	24.7278	11.3605	61.3398	-4.34437	1.80041	0.159428	29.1124	44.8637	11.9782	41.7812	3.69308	14.4039	3.54706	11.305	8.15922	7.40199	5.5003	31.0607	4.42623
ACBD7	8.59332	39.3194	32.1472	-2.19719	1.94846	0.397901	12.1201	-0.538571	6.13853	4.0964	-18.9399	1.44507	18.063	8.74617	8.65452	13.5632	-0.686687	1.68405	-16.5971	7.64442	-2.2776	NA	2.68095
ACCS	-2.77177	-7.43179	-21.3196	-6.47016	4.68064	-2.61797	0.396069	3.35878	0.0343842	-1.00109	-0.0817108	-7.67142	-6.7037	-0.806459	-0.511195	-5.21781	0.80471	-2.15382	0.907256	-0.692345	-1.9865	-14.6351	1.98909
ACCSL	-1.75184	0.730732	0.0907015	-0.419073	-0.166926	1.52666	2.15184	2.58564	-3.17359	3.12793	0.789824	-8.00513	0.672562	2.07005	0.449176	4.65635	-0.631613	12.494	-0.705539	1.01798	6.21546	1.86468	1.74062
ACD	0.0117012	2.58168	11.151	3.18851	11.7844	8.34337	26.08	4.00057	4.82138	8.99295	13.4891	9.29702	1.80656	16.2732	-0.196767	-3.44463	3.96692	1.36417	-1.15911	-7.99352	0.720088	7.48681	1.30882
ACE	-1.72071	-20.3966	-10.875	-5.10469	1.77286	-8.84744	-20.1133	4.25176	-9.24072	5.22433	26.966	-12.2617	-31.3908	-26.8994	-2.95972	-20.136	3.8445	-25.4315	7.94538	1.3137	-2.82752	-0.423283	-0.519584
ACE2	7.12852	-2.78694	0.343476	-1.37001	8.37724	2.25456	-5.20176	-0.781223	-18.2934	3.87624	7.91041	-10.8251	-7.33222	-2.25739	-1.65955	1.05217	0.324668	2.58147	-1.86451	-2.44178	-2.39515	0.375054	9.229
ACER1	4.37237	-4.3585	-6.72974	0.317176	-0.468824	0.267792	-15.9361	2.80833	0.539246	-5.75692	-0.0871509	-17.4245	-25.0601	-5.88846	-9.21848	-38.2442	0.770812	-20.9465	-6.86049	-8.4787	-0.325609	0.0333881	-1.52818
ACER2	2.82395	10.8088	-19.3934	-1.54226	-3.31652	-3.12412	-1.14628	0.597326	-19.7827	-0.0365721	0.0312937	-9.18416	-1.96946	0.0755256	2.24247	0.246835	-2.80607	-2.29984	-5.38932	1.07629	-1.80505	-0.0693128	-3.06158
ACER3	-0.678753	-2.54993	4.31076	-3.33479	-12.9486	-12.6263	-6.0993	-1.21048	2.83528	-0.189335	-4.53069	-2.41103	-2.14035	-4.30753	-0.677937	7.02844	-3.04008	0.968073	1.68989	0.75753	-3.371	-1.74561	1.78778
ACHE	1.19477	-4.10641	-6.01421	-1.21317	0.497409	-3.71785	0.0895526	0.486342	2.35019	4.94785	-8.07673	0.973162	-1.14542	-4.20865	-1.07002	-7.40001	3.95548	-9.75908	7.23707	3.36215	4.30754	-1.03619	8.85338
ACIN1	0.956935	4.49725	-10.7818	0.0848221	-2.41328	0.625277	7.0494	13.3354	-4.67933	0.31664	9.59737	6.58906	3.90056	5.44417	0.746048	1.47271	-0.915597	0.50379	-2.58655	3.67716	0.541174	-6.04757	1.01865
ACKR1	-3.338	-21.6213	-142.078	-11.8597	-9.22663	-6.51141	-24.9151	-0.553224	-15.2168	-8.64293	-2.61804	-43.5075	-67.9954	-59.5724	-29.1612	-27.3876	0.0542944	-56.6281	-16.1299	-5.22995	-1.28122	-110.552	NA
ACKR2	-2.51562	0.394606	-22.5459	-5.0375	-16.5576	-9.85926	-35.0251	4.77345	1.02331	1.14944	-38.3256	-7.61865	4.08059	-35.0822	-5.99312	11.9136	-0.657851	-16.0154	2.1107	0.921191	-1.97887	NA	4.24129
ACKR3	-0.977793	-5.2875	-1.47267	1.51283	3.04087	0.0248329	11.7829	1.06109	-6.55355	0.841542	-6.56048	-7.98975	0.242567	1.36832	0.413268	6.41794	0.599395	-10.9065	18.8292	20.9997	5.35489	0.125101	0.665433
ACKR4	-5.89101	-13.9277	-8.86151	-13.851	-29.3793	-0.0847839	-47.2386	3.64191	-6.3303	0.202803	-15.1623	-6.54245	-60.7345	-15.4424	-13.4846	1.92044	-1.50164	-28.7362	-2.26856	1.51344	-1.20229	-1.85374	-9.35591
ACLY	-2.97963	25.1054	10.0187	-0.00634681	1.06614	1.7626	6.72375	-2.78267	-11.0936	0.434052	10.5342	2.91012	20.5074	19.9731	-1.84809	3.08186	-4.63717	10.6527	9.10222	-5.57006	-0.959892	0.460193	-0.46803
ACMSD	-0.199784	5.5124	-30.319	1.82491	4.97732	1.56734	0.660101	-5.28965	-16.7775	-1.13268	10.7055	-2.79688	-2.04995	-0.797776	1.29146	2.03835	0.0968867	4.73146	-2.46198	0.721267	-1.49874	-10.7637	1.58907
ACO1	-3.19844	-2.33708	-32.8956	-3.39455	-7.87324	0.0680526	-1.55116	1.43807	0.523532	-13.0296	-3.72714	-11.0297	-0.118521	-3.79953	-3.74125	-21.5209	-5.33597	-3.22821	-0.519108	-0.429522	-0.383931	-32.6201	-2.5007
ACO2	-0.54482	-3.54303	6.4944	0.281498	-5.49934	-3.87737	13.3335	3.21583	7.14371	-2.61793	-33.2143	-0.897127	0.838383	6.10582	-3.4585	-1.8029	-5.78993	9.38649	4.02366	-2.54639	0.330111	1.91261	0.598895
ACOD1	NA	NA	NA	NA	NA	NA	NA	NA	NA	NA	NA	NA	NA	NA	NA	NA	NA	NA	NA	NA	NA	1.06359	NA
ACOT1	-1.11879	-2.63842	-13.4929	-0.917876	1.68262	-6.17573	4.22637	-0.813064	8.4194	-5.33415	-8.23196	-9.73356	-2.57918	-2.06964	-1.37978	-3.89217	0.297005	-5.15698	3.16245	-1.66392	-0.783533	-5.29898	1.36865
ACOT11	1.92988	1.40254	8.36835	-1.10737	2.10006	0.897607	-33.7394	-2.04787	13.3268	-1.71293	-3.83438	1.18094	-4.92904	-3.98369	-0.10836	-39.2618	-0.110444	3.11938	29.1669	5.05197	-1.42273	15.9038	2.24747
ACOT12	2.8156	-3.20414	0.123358	1.3079	-1.78341	-2.03467	3.07222	-8.3655	-0.188903	-4.79022	0.466001	-5.49838	3.34568	7.83777	-0.77605	-3.98398	-1.01235	2.53522	-3.41603	-0.406594	-0.175148	1.32372	-3.67367
ACOT13	0.513315	7.33819	71.9408	0.699415	2.77401	-0.236537	-0.231723	-2.88963	0.928091	0.090648	-12.4201	3.18447	7.32364	11.5533	1.14709	-2.36824	2.49995	2.15404	10.1082	0.111408	2.66438	21.8653	3.33832
ACOT2	-1.74626	-3.3246	-24.3775	-0.0299412	2.67771	-5.14509	17.4785	-3.61957	6.11828	-6.66841	-6.06385	-11.0801	0.429314	-2.91856	-0.825299	-7.04257	-2.60844	-1.56905	10.5206	-0.874611	0.077918	-1.39635	1.46524
ACOT4	0.47063	6.83535	-25.3717	1.47785	2.55315	-6.4399	7.50209	1.70038	2.77617	-12.0118	-10.6674	-2.13976	-0.154094	-2.69418	-2.63583	-5.56443	0.256822	-1.70486	2.56111	0.0109287	-2.62001	-5.75868	4.91487
ACOT6	3.4253	3.30487	-3.12696	1.37108	-0.130231	-0.694618	3.7784	2.10018	4.78598	-2.83068	-6.20806	-3.02207	4.05752	9.22887	0.698655	7.69863	-0.84563	9.49106	23.1964	7.83928	0.144809	-0.588574	6.57551
ACOT7	-3.01845	0.66743	36.0458	9.98987	-2.00607	-1.43698	-2.66673	-3.84548	-1.89924	-0.604642	-2.51012	2.86842	0.596559	-0.352962	-0.505225	6.19675	1.03224	-0.769446	-11.6876	1.93331	0.124077	20.1475	-1.07512
ACOT8	-0.593903	7.20672	50.2763	9.80177	67.7892	1.38737	5.93857	7.81817	49.2682	5.19897	8.00915	14.1176	18.5059	8.49135	4.28688	13.7977	10.3481	10.52	9.84967	10.286	5.53388	29.633	18.2234
ACOT9	0.494585	-18.1745	-0.844839	0.201879	1.96607	-1.10408	-0.299702	0.799683	3.61645	1.56042	-2.55867	-0.797478	-3.78757	-4.29293	-4.01942	-3.13391	1.47721	-3.65462	-6.00625	-1.83529	0.817912	1.66679	0.0169819
ACOX1	-1.6963	18.7602	8.22087	-0.0268976	6.7311	-3.25753	-0.967101	-9.48075	-0.345735	0.285069	-0.585231	-2.67095	1.05118	0.101391	-2.52448	-9.31827	-0.886225	0.8469	6.0319	-2.212	-0.828878	13.9502	2.66567
ACOX2	0.147057	-21.3167	-39.8925	-5.99081	3.3979	-2.30646	-11.9399	-0.299107	-7.61943	-5.10341	-37.897	-5.55066	-10.1269	-79.4599	-0.785698	-89.4614	1.48612	-3.95377	6.778	-7.25484	1.52794	-8.14592	-3.67219
ACOX3	1.05869	2.75532	-21.2748	-4.77255	-1.447	0.6196	-39.196	2.5195	3.36076	-7.1135	2.90172	-15.5846	-0.430347	-24.5604	-3.23772	-5.50008	-2.02152	-1.75482	7.02073	-8.64677	0.11581	-6.90248	-5.26082
ACOXL	-2.01212	5.86213	-1.81978	-2.18689	-19.804	3.12646	-1.80681	-4.33307	1.6155	0.399383	-1.91025	-0.176831	-8.21022	-39.8499	2.73717	-2.06769	-0.405359	-14.4708	-6.22814	22.9621	-0.23933	0.159049	7.95273
ACP1	-1.10838	27.0334	58.1952	8.27899	14.6009	5.73633	39.6498	-3.99901	18.2197	12.0944	6.13688	18.0516	18.1738	50.6332	9.31135	33.0555	1.63124	4.77807	-0.286222	5.54356	3.88684	7.44309	11.2459
ACP2	-6.13454	-16.2144	-6.80025	-11.1845	-10.336	-6.49932	-10.2843	-2.07784	0.684249	-20.8087	0.48652	-2.16272	-3.03335	-49.9321	-3.58323	-32.1377	-2.73985	-32.4878	-4.81981	-0.470616	-1.76131	-2.42478	1.34857
ACP4	NA	NA	NA	NA	NA	NA	NA	NA	NA	NA	NA	NA	NA	NA	NA	NA	NA	NA	NA	NA	NA	2.93701	NA
ACP5	-5.70395	-13.0826	-20.7778	0.789058	-7.80572	-8.13187	-29.2036	0.458896	-6.70982	-9.35414	6.87625	-2.60575	-33.9139	-57.7121	-8.44553	-14.7762	-0.323961	-3.80304	-22.8219	0.251244	-4.52571	0.281884	2.35318
ACP6	-0.867378	12.1912	-11.1747	-0.0948811	1.59667	-2.56028	21.6443	0.287304	5.82031	3.13935	1.97892	19.5359	-0.523392	4.2668	3.79139	6.22514	5.42957	6.41218	0.441835	0.875042	-0.985833	-2.19762	15.5734
ACP7	NA	NA	NA	NA	NA	NA	NA	NA	NA	NA	NA	NA	NA	NA	NA	NA	NA	NA	NA	NA	NA	5.73069	NA
ACPP	0.402208	5.66275	-8.97386	2.66915	-17.1228	-12.3773	-0.126163	-0.740461	-0.712458	-5.97785	-0.272749	-6.3708	0.278116	6.87446	-0.359839	-59.4598	-1.68767	-11.0422	-8.60652	6.31255	-0.344115	0.0268436	5.45848
ACR	-3.36411	-0.501383	-0.394554	2.86247	30.8734	-0.660565	25.4016	-1.77728	-20.5497	-3.07712	-1.14168	-0.705406	-0.858883	3.50318	1.11628	4.75177	6.21338	1.91272	-2.96845	5.50513	1.44303	1.50884	4.62713
ACRBP	-1.18113	7.09638	-5.12016	-0.0317616	-9.50605	-4.41683	0.669389	-4.12529	2.30808	2.49718	0.64763	-0.314519	-1.55644	3.18129	0.786834	11.8972	-0.52545	-16.1366	6.94266	4.2701	-0.20727	0.158414	0.321587
ACRV1	0.157832	13.9706	57.8396	0.263123	0.20097	0.294625	-2.01846	1.67604	10.5734	2.53665	8.21303	8.0291	12.6044	11.6161	13.5181	6.33255	-0.512044	-0.314854	0.701859	2.93641	1.72861	2.20959	2.20122
ACSBG1	3.9564	1.42448	-0.673084	-1.94607	-0.757277	-1.8951	0.546607	9.27605	9.00861	-0.47529	-41.4336	-0.662577	-14.9088	-1.13996	1.48305	-2.76202	-0.0301298	4.21566	1.19094	-0.800651	0.237651	0.274499	4.45057
ACSBG2	5.85421	9.83681	-14.898	0.166075	4.41321	1.2981	6.8372	4.74863	2.2446	0.297304	-2.69805	2.62514	0.895468	5.17427	2.59085	3.62971	-0.0910596	0.898971	0.030601	2.74677	1.0449	-0.146373	2.92257
ACSF2	-1.31571	9.93728	-35.8496	0.758003	13.3649	-0.122343	-1.36247	-1.10583	4.88621	-1.76374	-34.5155	0.826569	1.00484	-5.82062	-3.46979	-31.343	1.00504	-6.26488	28.8641	7.68573	0.929097	NA	2.78731
ACSF3	-0.0249163	-1.45846	-6.58414	0.0941586	5.12712	-0.340595	13.7252	-0.273238	1.16259	0.530264	7.80922	-7.86866	-3.41854	-2.80083	-0.90798	-22.4075	2.39096	-1.71143	14.361	-2.7781	-0.0570169	5.45896	-0.576836
ACSL1	-0.331957	1.70495	-1.85702	-1.07833	-15.2863	-17.99	-3.72335	1.07397	-0.435005	-8.73576	-12.4631	-22.509	-4.98523	-7.47648	-23.184	3.6231	-2.94782	-5.43217	14.454	0.735255	0.0231931	-0.19532	-0.0876171
ACSL3	2.43438	-0.589117	0.506935	-0.365823	-0.557265	0.641566	-0.701076	3.06765	17.0568	5.34266	-10.3217	0.204548	2.87403	0.913723	0.263417	-6.82313	-2.49039	4.04701	19.2575	0.229026	1.15257	-1.14726	3.70269
ACSL4	1.05155	-3.23201	-10.9286	-11.3265	-1.41995	-11.2133	-1.61175	-5.03142	1.09712	-0.740352	-7.49071	0.513111	-19.0288	-15.7202	-2.47326	-25.6075	-0.936376	-1.96367	-0.559563	1.4466	-6.36523	-6.6665	-1.52744
ACSL5	-6.32099	0.116395	-47.996	-30.3249	20.2814	-12.4282	-59.8579	1.29109	-10.8899	-3.54438	-10.197	-5.25575	-9.06529	-91.5206	-5.0269	-0.311332	1.97977	-38.2269	-21.0337	-17.6192	-8.27487	-41.3927	0.458441
ACSL6	0.447939	-2.1251	0.309593	-0.585288	7.78639	0.155143	-1.99555	-0.647656	-0.534211	0.478779	-4.40558	3.55602	-1.8544	-3.55694	0.916541	-0.209773	1.69408	-1.98937	-1.40701	-0.552326	-0.448942	0.663326	3.63894
ACSM1	-0.00971254	-1.81816	-49.2371	-3.59322	-7.55541	-0.809627	-4.03238	-0.174062	2.1492	0.405105	-2.56287	0.687023	-25.0839	-9.79107	-3.40406	1.26102	-3.92696	-28.9707	-2.18962	-20.2203	-4.50522	-2.55005	2.74347
ACSM2A	-1.75732	-0.0500303	-13.8517	1.61844	-2.91488	-0.498632	-1.56365	0.140878	-20.0488	0.497597	-8.98139	-6.45995	-2.69031	-9.39955	-7.46364	-2.13716	-2.22659	-4.22545	0.157216	-0.581285	-1.68334	0.103536	0.0489015
ACSM2B	-4.94553	-0.430412	-13.2765	0.79098	-0.960649	-2.05644	-0.463809	0.434956	-19.7225	-0.233003	-3.78743	-3.35282	-0.329748	-5.13766	-7.16435	0.842878	-1.32757	-2.88032	-0.270001	-0.389783	-0.666668	1.10034	0.0969935
ACSM3	0.470045	5.19421	-12.8433	-5.49859	-0.518001	-0.975554	0.437983	-2.82344	13.1001	0.913751	-0.0101881	-4.88483	-9.033	-10.9381	0.578678	-0.44271	-1.3061	-8.36595	1.91144	-1.65787	-3.30337	-8.9348	6.59666
ACSM4	-0.179149	-0.227397	4.85631	3.02082	-2.74426	-1.75626	4.57925	-1.64168	0.0911367	6.45871	3.93396	-0.917579	-1.01621	3.74142	0.310585	4.58796	-0.359908	-0.831778	-1	-0.336898	0.212504	0.772075	0.824856
ACSM5	-0.710946	-13.8952	-110.193	-1.5644	-3.85534	-7.55264	-23.3928	-6.0208	-12.4107	-1.25322	-49.5572	-14.0052	-41.6605	-42.9813	-21.3758	1.47877	-1.21787	-26.1868	6.53897	0.550563	-0.901287	-32.3451	1.35558
ACSM6	3.09714	8.75205	-13.2952	0.0720902	-4.90333	-2.37757	1.01787	1.11612	0.349694	0.164581	1.99857	1.6578	-0.57227	-0.166328	3.89918	-1.14091	-0.0259647	-2.25183	4.42615	4.5211	0.745125	NA	NA
ACSS1	-4.34248	0.376933	-3.09327	1.68136	28.7948	3.65697	24.7625	-2.71005	1.54639	-2.71143	-8.706	-1.03043	-0.653564	18.1488	-2.58109	0.345413	6.19792	6.19352	11.614	2.71893	1.9266	0.117068	6.52109
ACSS2	-0.809135	9.99376	-0.352033	3.21518	8.69506	-1.11868	11.9824	1.32111	21.9584	8.4298	3.19335	0.062792	-0.209585	12.9803	-0.495299	-5.27331	3.0633	5.67794	16.5103	7.29729	8.54373	-8.73649	3.28177
ACSS3	3.42501	-0.786627	-15.3379	-17.5881	-2.10531	-2.52847	-3.55407	6.22339	1.64554	-0.626721	-14.8683	-12.2226	-7.32844	-29.2464	-13.5238	-56.786	-0.771624	-5.67418	4.1392	2.35152	3.02885	0.0416095	0.251041
ACTA1	-2.23102	0.00494834	0.980788	3.52089	0.625899	-3.3684	-3.41775	-3.06928	-7.83464	-1.24557	-1.36505	8.26649	3.77468	1.08	0.77723	-14.1432	2.61189	1.25691	6.56036	1.44311	4.27753	4.57243	3.92753
ACTA2	-1.57335	-20.4517	-41.2058	-4.43405	-3.35723	-10.675	0.00179912	-0.145706	-16.6437	-3.1575	1.74083	-22.4737	-18.5318	-70.5222	-24.0962	-62.0754	0.995758	-13.6522	1.13281	-9.22849	-0.651968	-20.4279	-22.8183
ACTB	-0.22212	-15.3024	1.24072	-0.821027	-10.7133	-11.0685	-13.3849	1.78995	1.85317	-3.64545	1.67958	-0.250384	-6.07085	-38.9637	-5.49089	-13.0179	2.50292	-15.0565	2.53508	-7.91473	-2.4687	2.04439	-8.53305
ACTBL2	-1.29867	-7.84571	-3.45462	-1.66738	-13.6137	-2.09441	-10.5069	2.19853	24.7077	-1.33048	-0.432158	-0.215849	-19.1277	-21.3749	-10.0212	-3.41195	-3.92078	4.77577	-25.9499	-0.475525	-7.17944	1.64975	2.26218
ACTC1	-1.10783	-12.1168	-6.24913	-2.79052	-0.907553	-5.79526	-2.8615	5.95821	-4.1816	-2.65377	2.09034	-13.9283	-7.51209	-8.0102	-2.24416	-58.759	2.36223	-5.56492	10.0783	2.98847	3.49884	-0.415936	-2.05438
ACTG1	-3.67401	-4.38464	16.6	-0.350419	-7.18082	-2.32571	-1.73837	-2.89004	-0.206064	-3.9429	7.28221	0.768271	2.14565	6.04607	-2.48025	8.73807	-6.93197	-0.798615	-2.80876	-2.83009	-0.492411	1.43201	-10.1969
ACTG1P20	NA	NA	NA	NA	NA	NA	NA	NA	NA	NA	NA	NA	NA	NA	NA	NA	NA	NA	NA	NA	NA	0.0679253	NA
ACTG2	-0.122596	-12.9654	-6.60384	-2.92442	-1.01178	-4.05403	2.04312	1.42987	-2.13045	-0.930621	2.5897	-0.892379	-24.1358	-39.4031	-19.1254	-98.9193	1.46544	-2.03035	4.22277	-5.90896	-0.435678	-14.4655	-4.57784
ACTL10	-1.80422	2.18705	-0.0718577	0.661916	26.4492	-0.961075	-0.0403279	12.6936	5.97634	0.286352	0.563227	1.22958	1.94247	-1.8065	-0.253315	3.15332	6.61516	0.760968	1.01189	3.62633	-2.3018	7.55964	NA
ACTL6A	1.09091	49.5551	153.604	11.7801	26.1382	3.63516	66.8024	0.334504	9.28764	6.85482	48.2835	19.2609	26.2496	75.046	10.1066	41.1733	3.97073	13.9396	-6.94281	24.3281	8.45196	51.9074	23.3869
ACTL6B	0.812222	5.1401	1.01645	1.93064	-2.87666	-1.76875	2.9929	1.21915	3.43993	2.91689	-3.25384	14.0089	9.11711	9.42585	9.65403	4.85089	0.341402	0.476531	-1.08254	0.527742	1.40196	-2.17342	0.844686
ACTL7A	2.17712	4.74409	-1.68568	-0.0465733	-0.12293	1.41942	2.82556	0.88991	-2.64336	-0.652321	-0.384825	1.70011	-1.87726	1.26867	-0.790277	1.3694	-3.36388	0.53023	-0.68564	-0.0942441	-0.0946585	-0.361578	0.273389
ACTL7B	6.51093	0.745562	-11.5049	2.74755	-1.15339	5.29322	1.30557	2.6354	-0.731253	-1.27695	2.24952	0.994601	-0.169634	2.26248	1.79882	3.04121	1.90562	-1.42084	-0.484067	0.328855	-1.37294	1.92508	0.765794
ACTL8	0.0540591	6.16626	44.2609	3.04474	0.290971	0.595631	6.19131	-1.50546	2.11667	0.595264	0.79983	0.513709	4.13417	5.9118	0.0385076	6.66829	-1.0926	4.01492	0.202243	19.4146	-0.151746	8.04812	3.74588
ACTL9	-0.489086	-2.46558	-2.47133	-1.92266	-1.0693	-0.58534	1.1166	-0.859617	0.215642	-0.401685	-0.0116524	-1.26612	1.39508	0.000964788	-1.95079	3.96639	4.58106	-0.647128	-1.39989	2.74634	0.482626	-0.0835061	-0.136902
ACTN1	-0.202114	-18.8019	-8.148	0.00359801	-10.9111	-5.40652	-3.5129	-1.49679	-5.87726	-9.61084	4.07	-6.88092	-3.11555	-20.2287	-3.38571	-44.0047	-0.0300635	-4.86204	-26.6985	1.28446	-1.47119	-4.79536	-1.33834
ACTN2	-4.1224	-1.73522	11.5578	2.38775	-1.82063	-3.09843	-2.91138	0.302236	1.69692	-2.05283	-12.6793	6.674	-29.846	-6.27326	0.329949	-4.9237	1.92341	1.24026	5.06027	11.7847	4.1441	10.4818	9.25361
ACTN3	-7.87299	-3.46814	-4.99791	0.247606	-9.60807	4.58055	-1.19259	-0.211999	-2.76575	0.864973	0.87095	0.74604	-0.368216	-3.21782	-0.149402	-5.18837	-1.55172	-9.41101	-1.30086	2.15982	3.55501	-0.106351	0.0928078
ACTN4	-0.240606	1.12724	18.3309	1.60642	4.34745	-1.12132	-0.178834	8.43745	-3.45126	-1.00072	1.83321	4.15448	-0.289376	-0.285018	-3.4889	-1.64383	1.61473	-0.116979	-11.3601	3.53284	-0.336049	3.77919	1.74461
ACTR10	1.93543	-7.05098	-0.854874	4.93967	-1.93682	-7.26072	0.207488	2.05154	-1.04782	-11.7068	-9.91911	-0.475551	2.70671	1.77108	2.28983	-4.94026	-0.355031	1.20738	1.49315	2.41844	1.74974	-0.514727	-0.22611
ACTR1A	2.05933	-7.96282	-0.488975	-8.30154	-7.20516	-3.66176	-34.8145	-6.35716	-5.13649	-3.99756	-12.0172	0.105076	-0.338801	-28.5753	-4.48973	-7.16475	-2.7502	-24.5573	3.45412	-8.4867	0.536888	-7.31119	-6.9793
ACTR1B	-1.73705	4.32058	-8.83889	-0.0168569	11.2982	-0.127891	21.3521	-2.25876	0.440984	-0.186035	-16.2861	0.311482	2.93673	16.5941	3.73195	4.66524	5.57178	-4.23458	-31.7374	4.40456	-0.0505785	-0.940719	0.242048
ACTR2	-3.57202	3.44565	9.92597	0.262923	1.23255	-4.30042	-1.99741	-9.29029	-5.29755	-0.35095	-5.02661	-2.45046	-0.688034	3.12142	-0.531837	3.42099	-0.594252	-5.70395	-10.4916	3.95391	0.900009	-0.0971484	-1.29689
ACTR3	-5.75243	-8.65565	10.5544	-0.244409	-0.719752	-2.96556	1.00237	-9.89399	0.0132899	-0.327863	14.0814	-2.1063	-0.200093	7.16103	-1.58447	0.340491	-0.104832	-10.3041	-14.7294	6.70572	-2.513	1.94328	-1.5928
ACTR3B	9.51511	13.5543	45.1683	-0.998041	8.91088	5.06391	58.377	8.32692	60.1749	6.14854	0.773732	5.69766	22.2575	54.3	12.7799	39.5903	2.43051	23.7887	13.4394	6.70064	1.53887	22.5079	6.13882
ACTR3C	-0.491058	1.91637	7.20999	0.0100677	4.65969	-4.48692	-0.73915	2.08371	43.716	1.97449	-1.1391	-1.65433	-2.10085	-4.46758	2.23809	0.840483	6.2622	-12.3479	1.85072	0.551731	-1.06194	NA	16.7541
ACTR5	2.32862	12.6713	41.0853	15.272	47.6325	5.41337	11.7933	6.54044	13.232	10.7833	38.5603	16.439	19.425	10.7409	2.73682	7.18673	7.01229	18.8936	6.26433	5.82865	4.82808	30.53	14.0945
ACTR6	12.59	8.63177	32.1885	0.939676	-0.705197	-1.00475	17.1275	5.13566	2.29592	4.52305	2.88052	1.77026	8.30667	36.2984	-0.203949	10.3686	-1.4058	0.699242	7.41567	-0.108389	-0.325179	17.4361	2.99372
ACTR8	-4.16118	-1.05033	-17.6035	-5.63148	-0.0303505	3.25738	-9.68984	0.500358	0.0892544	3.04035	-0.00479361	3.55064	-4.9836	-1.52074	0.825713	0.408431	-0.3287	11.0026	-2.45725	2.27641	-1.38623	-1.0706	-5.89258
ACTRT1	0.160274	1.15564	3.12819	-1.72072	0.0672857	-0.927123	0.598953	1.04128	0.539216	0.110854	0.52106	0.661393	3.06841	0.570388	1.76769	5.22875	0.407828	0.139227	3.33366	4.32149	0.991374	6.49917	0.716668
ACTRT2	-0.489086	3.72851	0.679027	-0.690008	-1.27104	0.890941	0.568125	NA	3.92332	-0.739586	-0.0109399	1.25762	2.20411	-0.129515	2.0384	-1.34354	NA	1.05942	3.89898	1.71093	0.838431	0.109286	-0.145158
ACTRT3	0.669105	-11.6788	3.22511	1.11224	8.68493	-3.71731	9.74362	-1.51116	1.55755	-1.00063	-17.9492	-0.982354	-2.93152	8.64135	1.7218	0.253877	-1.33655	0.127525	-4.02706	8.50729	5.64756	4.12836	-1.45309
ACVR1	-3.49735	-18.2135	-51.0778	0.547825	-0.0976167	-1.05964	7.94551	-2.02948	2.63347	2.14103	2.49776	-0.583297	-0.453419	-1.63742	-1.54353	-2.6813	-0.419253	-0.230426	-45.7349	-1.0837	0.780572	-21.7705	-0.0130979
ACVR1B	2.35644	5.36812	-2.15037	2.02915	29.9839	-4.3156	8.30394	2.91324	14.7473	2.71199	-4.81518	-1.93972	3.86405	10.4534	2.20066	-3.5172	4.48249	4.55388	24.85	17.3005	0.418235	-0.726645	3.12009
ACVR1C	2.35962	1.35832	-63.5109	3.53282	-2.82242	-0.895037	4.78439	2.71536	16.9583	-0.617229	-9.8735	-5.212	-1.92512	7.37147	-0.396752	-1.5682	-1.74683	-0.369104	-21.8186	0.825109	1.39284	-1.68985	3.48165
ACVR2A	-1.65294	5.59488	-16.3476	2.00688	-1.19857	0.900741	15.0915	-1.15592	-10.8535	3.83591	3.62731	0.277399	-3.22164	2.50646	0.228661	-2.83494	6.81119	8.53695	-7.97172	2.87253	6.91226	-7.3616	4.85784
ACVR2B	0.619295	26.4447	5.70999	-0.045979	2.95338	4.17013	23.9093	6.89262	-0.758927	7.52961	-1.67713	9.8248	14.4121	35.0006	9.98393	10.9653	1.03991	26.6739	-3.49573	13.2617	4.00736	5.65608	10.1126
ACVRL1	-5.54612	-36.5543	-92.0381	-7.69079	-0.835698	-9.95316	-19.0866	-0.753395	-47.7107	-2.90308	3.1283	-29.77	-48.9113	-76.8555	-19.4685	-6.02093	-0.180941	-35.1802	6.3385	-1.2459	1.70729	-65.9554	-5.42959
ACY1	-7.06668	-2.08928	-10.6677	-1.20627	0.517384	-1.00527	-1.45986	-0.929716	2.89722	-0.5751	1.29671	-7.42746	0.296487	-0.631311	-1.53224	3.38538	0.723497	5.21761	0.110231	-0.305236	-5.97984	-3.43944	1.2088
ACY3	-5.54241	-14.7494	-15.1903	-10.6014	-2.94919	-1.14337	-12.1712	-1.9385	-5.19075	-0.89857	-40.271	-2.53844	-10.0261	-20.3613	-2.9515	-4.22926	0.874303	-31.4282	-7.65149	-11.5489	-10.4586	-3.43747	0.428263
ACYP1	1.67478	17.382	13.3135	4.93684	1.28072	2.68232	23.8616	1.7472	-0.239838	-1.89497	0.293405	8.04201	12.7631	34.9251	12.0382	29.89	3.36022	1.22751	5.91274	-0.368056	0.518966	4.30936	4.38405
ACYP2	0.650905	-0.107367	-9.26854	5.54363	0.19216	-3.61871	1.59288	-0.284852	3.47315	-2.67223	-22.632	-16.0789	-6.68308	-0.377486	3.44271	-8.26416	2.05073	-1.97485	0.789786	0.672524	1.60632	-14.0489	-0.691266
ADA	-2.89034	-5.58526	2.24654	0.200008	-1.08077	-3.83749	-0.40515	-2.8379	0.00340418	0.502623	0.868765	-0.880605	-4.54429	0.346827	0.236104	-0.541231	-2.39679	-4.47455	-3.89402	13.2121	2.83755	-0.710058	-0.425329
ADA2	NA	NA	NA	NA	NA	NA	NA	NA	NA	NA	NA	NA	NA	NA	NA	NA	NA	NA	NA	NA	NA	-6.00142	NA
ADAD1	0.392905	1.54251	12.8535	-0.177396	-1.35521	0.585825	-0.435786	-0.846569	6.53625	-1.62504	1.12059	0.34309	5.23312	0.385191	0.830094	-3.18781	0.238866	-0.157087	0.096805	0.540186	1.30909	0.116321	1.37027
ADAD2	-7.11285	0.267918	-35.7651	3.47315	-0.490762	-4.95392	11.3729	-1.29936	-7.46201	0.366566	-0.729014	-10.8582	-0.940962	1.69444	-4.24874	-51.6521	-0.179383	-6.79219	-0.449165	2.28271	0.625778	-2.18842	0.0504359
ADAL	0.0887521	0.161443	-9.44575	0.373818	-0.0551413	3.95571	11.6789	0.645044	23.1419	2.30953	11.9599	-4.44892	-1.06981	20.6016	0.984836	-3.06595	-1.3792	7.24194	17.6635	4.97259	-0.0275778	-10.74	3.21982
ADAM10	-1.61721	3.58903	-5.6423	-2.64178	-17.8804	-9.97758	-0.879427	3.54622	-3.23026	1.63667	0.311342	0.179216	-2.14406	-1.14178	-1.12335	-4.141	-7.58857	5.23794	-8.18169	-1.03796	-2.09183	-0.192358	-1.52162
ADAM11	1.61654	22.3939	12.6434	6.50635	-1.51693	-0.210802	29.064	-3.3851	0.339573	13.6632	-9.41008	8.93358	5.78469	59.3018	5.905	0.463055	0.18792	10.0713	0.276081	9.03185	2.57316	2.06249	4.03849
ADAM12	0.933842	-7.84084	-29.2834	-1.13258	-9.87579	-4.33504	-0.243716	-0.833755	4.81073	-0.911204	12.3946	-8.21652	-3.71566	-9.30491	-18.0258	18.6437	-0.398978	-4.23324	-2.99768	-0.903609	2.32899	-1.78484	-3.38799
ADAM15	-5.90171	3.59797	4.19841	6.07572	-2.89019	4.41276	2.30435	0.118765	-2.804	0.411542	5.80602	-0.0959048	2.00004	-1.61976	0.447101	10.8693	2.47365	2.01332	-1.68334	2.85186	-5.27582	0.318029	3.61215
ADAM17	-1.09578	10.3313	8.12288	1.52317	3.19742	3.24036	5.5031	-9.26893	-7.01148	3.01623	2.00813	-1.04673	10.773	17.4873	2.20674	4.25539	-1.20878	2.89764	-4.65698	9.53411	0.808397	9.38826	4.44303
ADAM18	-0.502837	2.70635	9.98942	1.43308	0.650281	-0.565331	2.64508	-0.571559	-2.70587	0.767749	0.79096	2.26352	3.95146	1.84904	1.63833	10.6153	0.252615	-0.317318	0.737011	4.20688	-0.161167	-0.489389	0.904933
ADAM19	-0.853075	-15.8133	-5.42406	-2.34416	-3.77544	-0.0617021	-12.9653	-1.62308	-10.0204	-2.65619	4.69794	-12.5788	-46.8837	-62.4886	-20.3288	-12.87	-3.6445	-50.4601	-2.42414	-3.11714	-0.565055	-5.68108	-2.05802
ADAM2	1.16829	4.50056	2.6375	-0.24142	-2.69507	1.32704	1.25561	11.578	50.5672	3.84121	-0.395227	0.843464	24.2084	0.727803	2.46656	0.42135	-6.27135	-0.845454	-0.186232	-0.129278	-1.16709	0.869719	0.261792
ADAM20	-0.0603235	-0.985999	-13.3666	-0.0817553	-1.63174	-2.15629	9.93243	8.42436	-0.125244	0.48445	-4.65417	-7.64484	-5.01833	10.8092	-0.760211	0.46188	0.164993	0.211039	-0.544026	1.55866	-0.723697	-0.0321393	-0.184913
ADAM21	-0.0503985	2.24331	-3.48494	-1.39902	-12.53	-1.22732	-0.199912	-3.83719	-3.9134	-0.109138	-1.89309	-2.46813	-4.13113	-0.367798	1.6445	-0.47748	-2.31533	0.429925	8.43674	19.703	3.32161	0.6679	-2.63094
ADAM22	2.0727	10.2738	-20.3472	-2.79115	-1.22892	3.99122	4.0264	11.1074	6.10171	1.76821	-11.0307	-0.445217	-2.87627	-4.38708	-2.97405	-24.6912	-1.45135	2.83057	27.0265	-0.75292	-1.40513	0.538759	7.34812
ADAM23	3.55098	-2.65425	-74.6847	0.908156	-2.84797	-5.11954	4.2686	-0.116099	-9.96517	-1.61057	1.33377	-1.15777	-19.0364	15.8138	-7.98346	-8.29707	-0.590545	-0.0387065	-3.68732	0.0277424	5.14342	-1.83698	-0.224765
ADAM28	-1.90479	-44.1972	-97.0053	-22.4262	-26.8903	-21.3192	-17.5944	-3.44383	-22.3068	-6.18386	-15.8856	-16.6616	-18.2577	-61.4651	-3.00151	-1.34135	-2.3381	-57.6067	-3.23538	-10.2846	-6.44573	-21.8012	4.87925
ADAM29	0.388004	-0.648388	-19.5718	-3.6338	-3.99376	-0.171926	-3.28652	1.22747	-0.830564	-1.03062	-5.73129	-1.03144	-0.619367	-21.7305	-5.30317	1.95263	-2.76971	-11.1794	-0.291189	0.00857625	0.860379	0.129388	1.61233
ADAM30	0.0321093	0.106322	0.295187	-0.18299	-1.21613	1.97029	3.64958	0.118526	0.139467	-0.327176	0.470188	0.469685	0.0961495	0.645225	0.231128	7.63012	0.847717	0.110033	-0.11122	0.196194	-1.67689	-0.0918777	1.8325
ADAM32	8.77879	0.457387	4.96518	-0.26609	9.87794	-8.14715	17.5831	8.00023	3.01596	1.18644	-8.49274	-1.19917	0.302124	6.86516	3.12526	-5.29656	1.13309	-0.444699	0.00482725	7.07445	0.222903	6.26956	0.352287
ADAM33	-1.66477	-10.3794	-130.018	-7.93122	-2.8242	0.0669022	-12.6634	-2.39533	-1.1445	-0.583272	-0.646964	-15.4153	-25.6901	-13.743	-2.09314	-35.8645	1.37701	-9.76004	1.21916	9.29148	3.88061	-0.62275	-10.8817
ADAM3A	NA	NA	NA	NA	NA	NA	NA	NA	NA	NA	NA	NA	NA	NA	NA	NA	NA	NA	NA	NA	NA	-0.870839	NA
ADAM5	NA	NA	NA	NA	NA	NA	NA	NA	NA	NA	NA	NA	NA	NA	NA	NA	NA	NA	NA	NA	NA	-0.242987	NA
ADAM6	NA	NA	NA	NA	NA	NA	NA	NA	NA	NA	NA	NA	NA	NA	NA	NA	NA	NA	NA	NA	NA	1.71338	NA
ADAM7	0.808463	-1.40337	-0.549654	-0.219586	-0.449456	0.906619	1.98259	-0.909299	7.08956	0.104703	0.827169	-0.297357	-1.63157	0.0866971	1.68384	7.63081	-5.40281	-1.40057	0.291144	2.14738	-0.315639	-21.5173	-0.505965
ADAM8	-2.37852	-5.8133	-2.22344	-3.06168	-11.5009	-6.02527	-18.7643	-1.55185	-2.21397	-1.31416	1.89149	-8.46009	-16.6892	-59.0998	-10.9583	0.361496	0.835607	-55.5988	-13.1123	0.281275	-5.73979	0.774528	2.67192
ADAM9	-1.93457	-0.650096	6.682	-4.09476	-22.0265	-4.93712	1.01379	0.429163	-1.07649	0.63056	1.11722	-1.42839	0.424075	-4.44539	-7.44509	-0.923052	-3.77219	-0.682916	-0.161771	-6.09525	-2.9396	10.9723	-2.49055
ADAMDEC1	-3.0785	-15.5943	1.84475	-1.77382	-5.88125	-1.1925	-26.1437	0.661378	-0.551133	-3.4417	19.9855	-14.4247	-10.4471	-26.7993	-9.4225	-0.188674	-3.70127	-54.0456	-10.9768	-0.614905	-2.68309	1.31648	0.0613142
ADAMTS1	-3.1505	-12.2683	-25.9949	-1.28134	-9.78127	-3.20788	-0.747587	-5.72809	-31.057	-0.662407	-0.0563696	-48.341	-23.2493	-7.8202	-5.07836	-2.50301	-0.583084	0.69699	-1.96584	2.58539	0.709804	-0.798875	-2.81923
ADAMTS10	-1.64876	-27.7814	-40.2096	-10.1208	-5.03632	-0.905294	-8.85786	-3.17715	-9.13316	-5.79539	1.20614	-4.30034	-11.7645	-47.3978	-15.7204	-12.1788	-0.114398	-16.0706	-10.7225	-1.25115	4.39419	-1.17569	-1.92003
ADAMTS12	-0.131153	-6.78526	-3.78688	-0.87536	-4.81524	-2.05917	-1.08631	0.457036	0.608107	-2.88599	-6.08734	-20.8636	-6.83179	-29.2521	-14.5846	7.16102	-0.787773	-9.10174	0.667261	3.39881	3.71409	0.349104	-1.41458
ADAMTS13	0.242759	2.89577	-7.43546	-1.83346	9.7201	1.16968	5.27098	1.54586	3.00976	2.76369	-1.95854	-3.59982	-1.22819	11.7426	1.04192	42.0526	0.963273	1.44637	3.76452	0.265184	0.0613844	0.642393	-0.0380969
ADAMTS14	-1.35226	-24.9636	-4.00297	-1.52467	-4.07772	-13.5612	-3.06001	-0.482451	4.39756	0.104393	0.590898	-1.68263	-18.94	-23.6381	-15.1401	6.73394	0.390316	-9.88063	-12.1495	2.20082	0.514006	-0.811312	-0.405372
ADAMTS15	-2.92666	-32.9277	-63.041	-2.89066	-15.2938	-4.81129	-6.55679	-1.22215	-7.21085	2.8809	-3.25605	-29.4495	-29.2617	-32.7479	-1.64071	-11.4139	-8.82498	-8.56915	-12.2431	18.5557	-0.152763	0.0431174	-0.323096
ADAMTS16	-0.509729	-12.6525	-30.7215	-0.675501	-1.83294	-6.47342	-0.594117	-11.4693	-0.383054	0.64766	0.644074	2.96492	-4.92872	-71.5049	-12.1214	25.7553	0.0760061	3.69557	13.5909	7.05798	-0.587594	0.848592	3.50876
ADAMTS17	4.55341	1.51278	-7.92636	7.82607	-0.59906	0.389543	14.6072	5.06489	-0.354743	-0.795003	2.60954	-0.128828	-20.2663	7.58789	0.860924	-4.41197	0.961314	2.0015	-3.9495	10.6855	10.3658	1.8386	5.62875
ADAMTS18	-0.0829139	-7.85953	-33.0543	-5.53417	-0.424584	-2.244	-2.32472	10.8378	-2.18661	0.728269	0.727948	-4.08154	4.58719	-1.8712	-0.925801	0.905898	-0.0451719	-11.0654	-2.43748	-2.36232	0.126285	0.570328	2.32714
ADAMTS19	1.15346	5.531	-1.95202	-9.20292	-1.30895	-0.694384	0.777248	2.41698	0.779247	-0.496402	-4.5343	0.855251	0.637633	7.04699	1.9247	-5.26591	0.550677	3.35774	1.7178	-4.41815	-2.60071	NA	0.279178
ADAMTS2	-2.69374	-14.0621	-17.7141	-2.91096	-10.6931	-8.18701	-3.80978	-1.06349	-4.63116	-0.490658	4.04289	-32.1212	-11.3709	-25.1338	-15.8955	14.2483	-1.53216	-20.6096	2.57755	-1.90635	-0.563017	-13.7808	-9.75457
ADAMTS20	0.245186	7.19561	-0.0778889	1.20431	-0.901093	0.0111039	15.9363	-0.113207	-1.83884	0.244625	-5.51281	5.0695	14.4717	22.261	0.368952	29.169	0.528911	3.61396	-0.727758	10.5626	4.40911	-0.163896	13.3892
ADAMTS3	1.7866	-5.84617	-11.5535	0.122109	-6.82164	0.697746	-0.0790235	0.349355	1.70225	2.13549	0.268955	-18.5001	-2.51652	-12.0979	-0.265296	0.191951	-0.813011	1.46431	16.1485	5.88967	0.432077	0.92518	1.32055
ADAMTS4	-2.01981	-16.0184	-1.92279	-2.36331	-9.60625	-10.2491	-2.3823	-3.0073	-12.9262	-3.83223	-7.10739	-18.791	-1.58963	-29.8439	-16.2904	-1.36499	-1.83288	-1.78664	1.78013	0.0885407	0.540884	NA	-2.87905
ADAMTS5	0.064009	-18.4587	-33.967	-5.29596	-3.9233	-1.59291	-1.43733	2.60548	-16.9243	-1.39118	4.55162	-2.87055	-0.808172	-19.1427	-6.03172	-24.7452	0.175335	-4.42416	6.17146	3.03398	1.49946	-26.2913	-1.1524
ADAMTS6	0.725569	-11.0278	-27.851	-3.93206	-1.70561	3.41322	-5.40296	-2.01894	-4.54043	-0.840556	14.5149	-0.708884	-3.43091	-24.8856	-1.40119	2.46082	0.316064	-11.3383	-1.34263	-2.86863	-0.266528	-5.46595	-5.50456
ADAMTS7	3.20944	1.17486	-0.21033	-1.08505	-2.17775	-0.438908	-3.20747	-0.274042	-24.4942	1.19994	17.2684	-13.3717	-3.55272	-17.5784	-8.3184	0.0995688	-0.746529	1.88111	7.62559	0.900294	2.36212	1.90637	-9.31786
ADAMTS8	-5.25006	-10.466	-82.7822	-5.7166	-0.131972	-9.89371	-8.27781	-0.754943	-22.244	3.04571	-17.067	-9.57234	-60.9746	-38.8754	-0.246684	-36.3726	-0.284233	-6.4557	-3.83305	-3.09925	0.816658	-14.4571	0.329222
ADAMTS9	-0.429718	-21.1722	-23.7832	-7.5273	-11.0869	2.23086	-3.16675	-16.2041	-21.8146	2.52036	-3.44365	-3.63216	-10.9286	-20.5886	-0.969272	-30.8219	-1.03906	-0.763514	-21.8191	0.180899	-0.116131	-18.7735	0.246247
ADAMTSL1	-0.359876	-12.8001	-45.9829	-14.7048	-1.37995	-3.34506	-1.66417	13.1057	-0.140149	-1.92445	0.572771	-34.9082	-12.0116	-0.297952	-14.9806	-13.4611	-0.980814	-13.5628	-4.83641	-1.50427	0.410984	-3.42338	-8.73227
ADAMTSL2	-3.01322	-10.4695	-33.5394	-1.80239	13.177	-5.06338	-1.06999	-2.93561	-26.911	-7.57661	-9.15899	-11.9394	-26.7394	-56.7259	-5.18678	2.62541	1.03524	-8.07017	1.18881	-0.934385	4.47732	-15.521	1.66865
ADAMTSL3	-0.0641306	-11.7232	-0.56318	0.13553	-0.45734	-1.58913	-0.766656	-9.74124	-18.7397	-8.13101	-31.3124	-6.60398	-33.2165	-16.389	-14.4126	-12.8246	0.402187	-4.78915	-7.70214	3.36354	1.33765	0.12259	1.8039
ADAMTSL4	-5.45857	-13.7776	-15.618	0.392592	-5.95979	-2.2309	-30.2483	-0.50075	3.36727	1.83262	0.597874	0.217297	-26.4267	-54.4447	-6.60478	-9.40311	-0.441374	-3.88175	-14.5855	5.17468	2.46999	-12.0457	-0.103001
ADAMTSL4.AS1	NA	NA	NA	NA	NA	NA	NA	NA	NA	NA	NA	NA	NA	NA	NA	NA	NA	NA	NA	NA	NA	2.0849	NA
ADAMTSL5	0.0776127	-8.3694	-82.2366	1.38709	-1.10932	-1.199	0.266424	-1.37955	1.67913	5.84333	-9.38488	-0.124553	-3.62285	-0.870734	-11.8727	-9.17524	-0.040562	-3.39337	-14.8044	-4.49748	0.476665	-8.18275	0.225695
ADAP1	3.67433	-0.337876	-19.6027	0.539925	12.5472	-14.2076	21.0728	2.11754	3.17595	-3.04704	-35.2561	-0.812143	-3.56018	-3.33844	-5.11381	3.51631	3.41271	-16.6551	2.21681	-3.79198	-5.07177	-0.101719	0.728967
ADAP2	-7.77827	-15.2224	-26.7417	-1.47384	-17.2923	-19.767	-44.1271	-7.43946	-7.02385	-1.90484	-8.61312	-15.8342	-28.8468	-53.1652	-19.4251	17.0338	-3.21464	-50.6383	3.83861	-2.1626	-4.14467	-9.78742	-0.552094
ADAR	-1.00987	5.95135	15.0389	-0.000858035	-9.35994	5.46578	-0.894528	-1.37074	-3.936	-0.571238	3.97075	3.38115	2.71819	2.13446	0.74706	5.04086	-1.97097	1.15472	-1.13972	14.7511	-0.410002	9.8838	7.69257
ADARB1	1.26553	-8.27219	-5.88315	-0.748067	-11.6621	-2.11582	-19.4863	-6.81549	-34.0595	-10.8189	-2.70501	-41.5449	-28.4066	-33.6774	-3.20619	2.62651	-2.10257	0.476729	-5.05346	10.0521	2.84054	-13.6502	-2.04828
ADARB2	-2.6674	-2.80517	-1.96986	-0.0236501	0.775283	-3.97105	-0.164571	-0.808387	-16.2256	0.117003	-39.3769	-2.83143	-8.65185	0.473272	2.58918	-1.63042	-1.64224	-0.660719	4.03843	5.08484	2.32437	NA	1.43141
ADARB2.AS1	NA	NA	NA	NA	NA	NA	NA	NA	NA	NA	NA	NA	NA	NA	NA	NA	NA	NA	NA	NA	NA	1.23788	NA
ADAT1	3.09485	2.75684	5.46467	-3.73846	4.23417	0.212107	2.24785	-0.17774	3.75651	4.25467	8.61714	-5.69561	0.606825	0.348703	-0.941974	-5.77767	0.237674	3.16372	13.5948	-5.70774	-0.308829	NA	0.276251
ADAT2	-1.39072	-2.09856	10.8004	-1.6533	9.39566	-2.30999	2.89835	-8.65481	-7.81125	1.04106	18.5818	0.103476	-2.32049	3.63071	0.782951	0.25945	0.794406	-1.29916	1.7716	4.76792	-0.429817	0.295355	0.370546
ADAT3	0.181011	1.09166	-8.98952	-0.0847816	4.10803	1.97253	4.89809	1.82901	-0.147481	-5.5512	2.14051	-3.06168	1.85434	3.9209	0.0904773	1.30036	-0.724614	3.57178	0.480148	-8.49827	-0.880589	NA	NA
ADCK1	1.24223	-4.0061	0.0367147	0.494052	8.41215	-3.65714	13.6563	11.8167	14.2056	-5.38098	-6.90288	-2.8743	1.44856	1.10703	-0.0932952	0.768184	0.164331	0.144132	41.0262	-0.345223	-0.0481225	-0.469237	2.35916
ADCK2	2.73197	14.105	0.996499	2.06705	10.4833	2.23048	9.17285	10.0452	29.8263	2.05371	1.1359	11.8365	2.02865	26.7289	1.97849	19.5647	6.00126	0.923912	8.0536	2.45548	0.356049	6.11162	2.97148
ADCK5	-6.05975	7.75266	23.4041	3.42238	16.7566	1.07562	6.16923	3.45387	8.02531	2.23896	7.73675	5.5778	16.1415	5.7164	2.74414	33.3946	10.4322	2.16634	-0.858913	2.84637	-0.12528	37.6945	2.78308
ADCY1	-0.275973	4.84195	-10.437	2.55604	-1.58194	-0.640895	3.08134	0.254041	-4.06067	-2.82934	-9.90259	-5.69584	-0.99483	0.0773075	4.16089	-6.2386	-1.2166	1.41098	47.2561	0.736142	3.44608	-1.34842	5.38095
ADCY10	6.24754	9.61477	9.71833	3.14416	1.86833	-2.02674	55.121	4.88401	-0.386285	3.49261	3.17004	-0.0114098	1.9266	20.0175	-0.382241	13.1968	-0.247158	0.802724	0.0993661	-0.0392939	2.3134	0.891458	0.39635
ADCY10P1	NA	NA	NA	NA	NA	NA	NA	NA	NA	NA	NA	NA	NA	NA	NA	NA	NA	NA	NA	NA	NA	-3.22028	NA
ADCY2	-0.358899	-2.35781	-3.23818	-6.86853	-1.90603	0.189294	3.3859	-1.98804	-0.959404	0.316227	-48.8346	-6.37522	-15.7107	0.517693	-3.10309	-6.75733	0.464634	-1.7829	0.926178	-0.571716	2.00545	9.57959	3.1038
ADCY3	0.374339	0.152365	-0.33041	2.35227	18.1687	1.10842	19.7311	-2.47372	-28.1335	-1.01621	-0.784115	-26.2633	0.242033	35.7679	-0.242355	-14.5151	3.66547	-0.489154	-3.50242	20.2222	0.786187	-9.85466	-0.0165947
ADCY4	-7.43971	-27.5065	-153.913	-19.9464	-6.74364	-10.2856	-23.2744	-1.63812	-49.877	-3.7295	-0.236342	-43.8856	-40.2739	-49.3555	-7.00756	-6.72519	0.122424	-46.3669	0.263403	-0.0144109	-0.145622	-81.3961	-5.29544
ADCY5	-0.880304	-11.0212	-39.6218	-1.71698	-0.185067	-4.44413	5.78829	-2.00248	-51.6259	-10.6774	-45.3739	-7.31352	-0.0290037	-0.0967886	1.55007	-68.162	0.653198	-1.33785	2.66424	5.15406	2.25918	0.470828	1.7372
ADCY6	0.0691382	3.97914	-10.4542	-8.52569	0.135805	0.358885	-5.78368	7.51147	-0.948367	2.43328	4.522	4.25819	-0.132064	-2.07218	-3.67167	16.5229	-1.75907	13.3844	0.0775647	-0.55118	-0.721045	0.0119293	-0.16549
ADCY7	-0.360926	-13.0166	-2.53766	-0.870257	-11.5872	-6.96261	-19.149	-0.253446	-6.71646	1.38959	-5.74856	-17.0333	-12.3348	-28.9785	-18.8408	0.513379	-2.17124	-33.5517	-22.511	0.322484	-1.9038	-1.63351	-0.39161
ADCY8	1.32795	1.10861	-0.766146	3.11515	-0.851203	0.406684	6.05307	1.88785	-13.3312	-7.50107	-54.5152	-1.76605	-10.031	5.65947	5.761	-11.7811	0.176546	1.07219	-24.1535	4.10402	0.31489	0.994384	0.939355
ADCY9	3.64058	-8.57076	-7.14683	4.39895	-7.27341	0.203766	-0.0791856	-1.24307	-7.06633	5.34603	1.42465	-2.60891	-1.70675	-8.0998	-6.22834	1.53229	-0.247509	6.05761	10.3476	9.93763	1.58645	-0.317046	-0.825018
ADCYAP1	-2.02715	-16.0033	-23.5728	-5.13409	-5.29909	-2.69984	-10.4233	4.65947	-1.32809	0.786966	-0.463284	-17.7268	-10.4123	-27.4983	-4.18618	-4.35293	0.153117	-5.10386	-5.5996	2.8315	0.712094	-0.936262	3.23869
ADCYAP1R1	2.27651	-8.68976	-76.7483	-7.6266	-3.85631	0.176009	-4.47834	3.57531	-1.99879	2.0876	-42.5808	-1.19061	-32.2205	-8.34353	3.2169	-67.0483	-0.929782	-0.0362377	0.723324	0.378211	3.62975	-0.294226	1.54316
ADD1	1.57862	-6.53629	-51.4159	-8.86818	-15.8849	-1.0538	-24.3792	8.5732	-24.8711	-0.732999	-53.3287	-1.37343	-3.95656	-27.0128	-2.4336	-21.7369	-2.1608	-0.00043811	-9.8524	-0.48565	0.803991	-39.1524	-6.67357
ADD2	1.69944	0.22997	-0.0502461	0.670738	-8.1953	0.52015	17.5593	-0.682788	0.201686	-5.7451	-2.48996	-19.8234	-7.58539	16.5879	-0.0128955	0.873128	0.562752	-3.74618	16.8245	17.2434	2.83504	1.36581	11.0856
ADD3	-0.269328	1.15777	-13.3385	-9.59058	4.22072	-2.82211	8.14885	-0.445913	-16.4245	0.585474	-73.0664	-0.450177	-9.51519	1.24253	3.83765	-0.996225	2.42174	0.0908094	-0.353052	-0.876865	0.812867	-2.307	-0.412719
ADGB	2.17899	1.22693	-14.7865	-4.41437	7.52495	1.25145	-1.20521	1.69809	1.06123	-3.101	0.763495	-0.0329083	-30.5398	-26.7177	0.982207	5.92415	4.48601	-1.42089	-0.69693	-2.7575	-1.1081	-0.0422073	0.677352
ADGRA1	0.236523	-0.983405	-0.905017	-0.820984	-0.737261	-1.11751	2.13212	2.63846	2.49166	1.05809	-2.97915	-3.25164	-16.9259	-3.52296	0.504112	-7.04081	-1.34291	-0.00595073	-0.551766	-1.00197	1.54285	-0.118213	NA
ADGRA2	-2.22558	-17.3596	-96.6456	-8.17709	-3.3018	-2.93654	-7.41422	-2.55498	-36.7125	-1.80053	0.125732	-22.4821	-30.727	-50.2004	-19.7843	-42.6	-0.37536	0.172785	-0.394361	-1.53352	2.06191	-75.6744	NA
ADGRA3	0.950103	8.50378	11.7339	0.381015	-0.941563	9.15903	11.8849	5.05321	-1.69305	0.96166	-1.77316	-12.5995	12.3675	8.65902	3.21285	-0.44444	-5.45571	43.0461	12.1502	2.13248	3.57904	4.73972	NA
ADGRB1	3.79645	-15.1106	-19.0658	0.773419	0.365977	-1.67491	6.7783	0.926593	0.739779	1.80393	-7.50585	-4.09244	-0.620295	-0.552543	-2.03567	-2.61401	0.0121545	2.37395	0.0210392	0.420081	4.00031	1.13013	NA
ADGRB2	2.69904	4.03743	-30.3981	1.33859	-14.1856	0.126755	19.3063	4.26826	11.6472	1.34689	-0.935435	-0.8422	2.02401	-0.693839	-1.14968	-8.15666	-0.272125	2.52055	5.08771	9.5055	5.61603	-9.385	NA
ADGRB3	0.40614	-10.6425	-83.5688	-6.44079	-7.34225	-1.38977	-2.72819	-5.08197	-19.525	3.07697	-24.4777	-24.602	-17.6776	-1.95286	-6.29402	-32.9579	-1.43546	5.43104	-10.0664	2.52304	-0.119451	-9.46482	NA
ADGRD1	1.91357	-9.86238	-75.5704	-8.53815	-0.79287	-6.63789	-4.24964	-6.49447	-6.25393	-5.42726	1.36058	-0.765769	-4.78673	-34.0317	-3.81795	-11.1547	0.718528	-4.64532	3.97407	1.42202	1.19791	1.11956	NA
ADGRD2	1.63294	-0.373166	-63.6555	5.52488	3.82395	3.35215	0.250453	0.438696	6.39734	2.64951	4.9784	1.61582	2.92342	5.80154	7.72237	-38.7722	-0.247611	-1.70954	-1.54612	8.77848	-1.80229	-1.15216	NA
ADGRE1	-5.87045	-18.2553	-53.3004	-0.875343	-9.27254	-13.4679	-21.0596	-6.89025	-0.392612	-5.41119	4.05557	-35.9452	-37.5762	-52.028	-19.1278	-7.7628	-4.48349	-58.0211	-1.1508	-0.214461	-1.42486	-3.63263	NA
ADGRE2	-2.05898	-9.38948	-8.68982	-2.08432	-19.1907	-9.66428	-31.2548	-7.75811	-14.0048	-7.09472	2.62087	-30.8302	-34.3403	-49.5592	-21.4505	-7.30943	-5.56944	-13.5072	-5.23167	-2.34676	-1.55364	-0.194864	NA
ADGRE3	-1.43019	-20.1815	-66.2195	-9.97641	-15.8119	-6.84921	-13.419	-3.27975	-12.6724	-4.94268	0.68323	-6.10581	-22.6609	-57.1766	-23.6727	-35.3974	-4.30115	-30.1875	-7.06035	-3.3619	-3.73068	-0.166674	NA
ADGRE4P	NA	NA	NA	NA	NA	NA	NA	NA	NA	NA	NA	NA	NA	NA	NA	NA	NA	NA	NA	NA	NA	-12.8178	NA
ADGRE5	-2.29177	-21.4545	-11.024	-17.8872	-1.7743	0.271935	-22.8976	-6.08813	-13.4468	-5.4719	6.88054	-5.51948	-66.8663	-76.2536	-5.81435	-27.5324	-2.55918	-7.08979	-21.394	0.44792	-2.15851	-10.2437	NA
ADGRF1	0.318164	1.13302	-4.47763	-2.27211	-12.2372	-2.7172	-4.19749	5.38082	2.94376	0.768586	8.10504	-0.198428	-7.76245	-13.6538	-4.74637	-15.1016	0.680986	1.92968	-15.9701	3.90419	-4.82288	2.19231	NA
ADGRF2	-0.0338097	1.93145	6.81225	2.50314	3.80103	-0.964975	-6.99776	-6.99777	-2.60598	-1.87543	-2.43737	0.418131	1.04261	-3.01767	-9.26067	0.394301	2.91563	-5.23946	-5.96774	-0.211714	-1.94059	0.0231013	NA
ADGRF3	3.33421	3.18062	-6.34773	-2.78108	10.7825	1.45124	-0.929717	1.61277	7.259	8.67812	-13.4019	-9.72224	-4.26123	4.61725	-0.426796	0.573894	3.03581	-14.6311	1.15207	6.74813	0.798012	3.79579	NA
ADGRF4	-2.80713	0.552732	0.215159	3.19837	8.98874	0.311093	-17.2884	-2.00518	3.13559	0.0511355	-1.70721	-0.874678	-2.12615	-11.7509	-15.6705	-0.388872	2.52151	-2.97153	-15.5196	0.362911	-3.33773	0.0157042	NA
ADGRF5	-1.34932	-10.1875	-51.7559	-9.05708	-6.96525	-11.1002	-7.30753	0.946323	-24.4709	-1.05152	-5.21806	-40.7613	-6.24066	-64.1007	-5.89529	0.290613	-0.824146	-3.06059	-3.70243	0.859518	0.096062	-53.7017	NA
ADGRG1	2.49398	0.189418	37.0715	-0.452957	34.7772	-0.690763	0.892964	0.227778	6.0416	-7.96456	-1.00241	-0.401888	4.88852	0.319036	-3.62512	-29.3953	4.79568	5.1544	6.62139	0.39762	-7.38286	3.63521	NA
ADGRG2	-0.251161	0.193678	2.16183	-2.44436	-2.6088	-0.0534714	2.4748	2.25009	-2.12507	0.736321	15.7287	-0.549634	-33.4576	-19.091	1.84625	-8.50698	-5.90027	-7.7101	-2.76718	4.82401	-1.45108	0.86962	NA
ADGRG3	-5.65033	-27.0916	-1.75295	-7.60605	-16.6559	-12.0071	-17.8204	-1.20207	6.80697	-2.09697	2.94464	-0.448693	-7.27611	-46.3377	-9.22666	-11.9141	-2.40953	-10.0081	26.0909	-1.43397	-7.63188	0.544916	NA
ADGRG4	0.801024	-1.98552	-18.1373	0.162309	-1.19779	1.78289	-1.18314	-0.271233	1.96747	-3.99414	9.5345	-5.8597	-28.0375	-6.48238	-4.25809	-9.65956	0.451561	-0.259252	10.7071	1.09082	-0.377155	0.377933	NA
ADGRG5	-2.35739	-26.6875	-74.3904	-11.3439	-4.41254	-1.15024	-30.692	-5.71943	-12.003	-7.89304	0.333252	0.920696	-44.4122	-74.6539	-19.2915	-20.806	-2.0557	-68.0373	-14.9671	-10.2866	-1.82974	NA	NA
ADGRG6	-3.79028	0.148889	18.5433	1.56174	-39.8907	-0.750699	-6.22985	2.75828	-8.50189	3.4415	-0.531895	-6.63235	-0.388284	-6.57131	-1.07409	-13.9858	-10.5399	1.27627	-0.876118	2.58284	-1.31393	23.9714	NA
ADGRG7	0.637711	1.46989	4.27719	-1.86988	-1.53391	-0.161475	-0.169994	3.01405	3.09232	4.04274	0.998519	-9.57211	-1.6371	-5.58722	1.89482	1.26672	0.241475	-0.0841185	-0.158302	-0.249112	-4.13846	-0.240067	NA
ADGRL1	7.03816	3.08676	2.35488	-0.576708	-0.687827	1.0116	45.4024	12.9459	-0.496843	-7.43917	-10.0833	-0.250188	-0.112632	15.4234	-0.663363	-15.0384	-3.08492	4.95686	0.932955	7.98028	1.60881	1.48218	NA
ADGRL2	-2.67186	-3.37029	-9.19764	1.57468	-3.86711	0.743394	-14.0905	0.436569	-40.3275	-2.83258	5.78959	-14.9446	-9.16828	-11.2237	0.237211	-16.0181	-1.28472	-1.22363	-11.7976	16.6218	1.32049	-6.11946	NA
ADGRL3	1.60766	0.123772	-35.5692	-0.914968	1.64114	-1.69417	25.4219	-0.56992	-31.0992	-2.13964	-16.4075	-9.14002	-5.10591	4.29869	-3.22951	-38.3557	-0.965584	-2.50197	-1.5662	-0.498004	-1.4384	-2.37147	NA
ADGRL4	-1.89728	-29.0851	-103.304	-15.0396	-8.12176	-11.779	-15.9814	-1.89295	-46.1701	-2.21379	12.9082	-37.404	-31.7021	-63.6482	-10.7574	-4.7355	-0.410053	-14.0933	2.16961	-1.02293	-0.412705	NA	NA
ADGRV1	0.0859697	0.794479	-11.2753	4.8712	-2.71725	0.150457	6.38435	12.2631	1.34809	0.743303	-15.0154	-0.299779	2.70882	16.3625	3.00992	-2.44568	-5.23197	15.2615	12.5615	-3.01408	0.021005	-3.09922	NA
ADH1A	-2.78001	-0.961722	-71.4923	-0.133511	-6.44302	4.74564	0.298429	0.509138	-1.31025	-0.311027	2.0705	-9.79544	-30.1073	-7.51523	-3.54511	-0.785936	-3.1	-3.54829	-1.95761	-2.72053	0.0349952	-53.4627	-6.38345
ADH1B	-2.18683	-6.63659	-91.6838	-4.60121	-4.19119	-0.943342	-12.0887	-6.91233	-23.1173	-13.7485	-23.1054	-21.6282	-50.1747	-48.5483	-28.7757	-2.61833	-2.60532	-14.4342	-3.93737	-4.1638	-0.444769	NA	-16.056
ADH1C	-2.80476	1.89005	-67.7369	-3.06483	-0.0667181	0.865095	6.52407	2.90658	9.34869	-3.6622	0.0997088	-17.5684	-9.12532	0.171522	-12.9792	-2.00243	-5.34113	-0.345616	-1.6736	-3.16687	-0.331914	-24.8036	-1.233
ADH4	-3.24118	-0.117789	-47.5058	-1.90509	5.76369	-1.79395	-2.34983	3.50276	12.9961	1.9909	2.79253	-20.3604	-7.15278	-2.79304	-22.184	0.415434	-1.87539	-1.96305	-2.10764	-12.0727	-0.914561	-5.17272	-3.04901
ADH5	1.10328	-3.07387	-4.06751	-8.90632	-6.91396	-0.0987886	0.574042	-0.73198	-8.37159	-12.0905	-2.88478	-2.45766	-0.413434	6.04031	-2.47016	-28.7237	-4.56648	3.76612	15.7911	-13.6327	-1.99326	0.286335	-15.8955
ADH6	-3.74651	10.1463	-2.7942	-4.63797	-4.88131	7.69409	10.2857	0.642172	-6.19258	-0.110894	10.7995	-3.46534	-13.6867	-1.69671	-5.39174	-3.01085	-8.9547	2.92801	0.205988	-15.7502	-4.5932	0.74037	-2.56557
ADH7	-0.838847	0.949082	0.767544	1.38548	-2.60424	-1.66728	6.8458	1.48998	10.3881	0.824111	3.89222	-3.80816	-4.54761	10.5437	0.352185	0.253959	-2.74904	-0.461007	-0.294921	-7.85	-0.102137	0.010182	1.56506
ADHFE1	-1.35265	-8.67659	-48.1467	-2.18637	-2.33428	-1.21036	1.33719	-1.90053	-2.86986	-1.57801	-29.7922	-10.2649	-16.7489	-2.31537	2.99539	-5.91535	-0.321391	0.614923	0.688273	5.58479	0.440957	-19.2328	0.142509
ADI1	-1.79331	6.72115	1.55595	9.54244	-0.739721	-1.07435	23.2068	-3.47723	9.6091	-5.11781	-8.85221	-2.16385	7.33399	10.5959	3.41391	-7.50275	-0.281025	3.37809	-0.775182	0.937708	0.548792	2.66438	1.16874
ADIG	4.53367	1.10026	-2.71327	0.364497	0.18571	0.170971	3.32938	2.09722	1.66535	5.001	1.68187	-0.727839	1.02603	3.17425	2.68558	0.521687	-0.419041	0.339222	23.7389	1.48429	-0.602731	0.323309	1.28427
ADIPOQ	-2.20288	-12.3016	-62.7566	-1.54497	-4.11196	-0.894159	-7.70882	-1.26521	-1.04825	0.293029	-1.25818	-0.725358	2.64867	-0.338419	-13.4258	2.11763	0.279372	-0.554774	-2.12192	1.26369	-0.0588209	NA	2.7972
ADIPOR1	-4.35376	0.533484	35.5569	3.68848	1.00545	0.224353	-0.0364928	-8.07192	2.36192	-2.63689	-1.04596	12.9016	5.08867	5.91439	0.665474	15.279	2.69034	3.56176	7.38852	0.867578	2.37162	38.3739	8.45192
ADIPOR2	1.49727	4.13964	20.619	2.98194	1.03381	0.0155578	30.3045	21.7896	29.0305	6.965	-21.8598	-10.5218	3.86299	25.7325	1.04948	2.14799	-2.10293	12.3625	51.1788	16.3138	1.52391	10.3661	9.00441
ADIRF	-5.40192	2.45254	-31.5927	1.8696	6.86453	-5.10206	-3.21959	1.40097	-27.9623	-3.56539	-30.6337	-3.90283	-39.641	-14.843	-2.34856	-54.6958	1.30179	-13.831	-4.33801	-1.49689	-0.139687	-9.33559	-1.08316
ADK	0.434457	-3.16933	3.6573	2.08097	14.2571	-4.51423	-1.19234	-9.01722	5.68308	-0.129116	-11.5223	-5.66922	1.97062	0.136493	1.61368	8.77471	-1.32601	-14.0458	-38.5874	-1.04331	-2.13998	6.18585	0.527714
ADM	-10.1569	-8.59057	5.08443	0.983309	-15.8459	-2.7633	6.91006	1.81752	-0.593743	-5.30823	1.8829	-3.14197	1.8415	7.99809	-8.56495	2.79672	-6.49805	-1.32844	-7.72443	-8.59012	-3.82652	6.67488	-0.1885
ADM2	-3.85303	0.90563	12.1886	-4.22451	1.04168	1.79936	20.9736	-2.50314	0.808697	-2.74024	7.98024	12.0574	1.21217	9.79035	-2.19175	3.92603	1.74666	-0.789724	5.31893	0.440042	-0.560887	NA	0.0817365
ADM5	1.82792	2.21676	-11.4891	0.144181	-1.52908	-1.77435	-0.197353	-1.47053	0.787979	12.6367	0.851796	-2.99358	-7.58202	0.834737	0.177574	-1.65378	-0.0481016	-2.3332	0.00381594	1.43008	-0.195511	NA	5.4324
ADNP	8.01218	31.331	42.8445	3.02315	37.7413	10.1451	14.4899	9.12479	10.8706	13.9296	16.6866	21.6424	27.0809	31.7197	4.73267	11.9862	5.37544	39.6597	-0.126459	17.6584	2.62203	21.7955	14.4817
ADNP2	1.20178	5.44255	4.74068	0.194568	-26.8589	4.98957	1.60094	4.9245	0.107672	-1.41003	-1.11284	3.50613	2.81504	9.09174	-1.85576	1.03634	-17.1274	11.0385	1.19377	-0.895776	-3.03798	8.97542	0.53473
ADO	2.31912	-0.0786147	8.67428	0.350124	1.26559	-2.89909	13.2845	-5.05058	-16.0934	-0.229393	-3.81998	1.88852	1.08515	6.97902	2.12414	4.33804	-0.906495	0.752656	1.3458	2.14205	3.29001	-1.59861	0.0538957
ADORA1	2.72908	-4.49988	4.89821	-0.459163	-10.0234	-2.98407	-3.81378	-0.111795	-0.143625	4.10729	-8.48063	0.875996	-20.5276	-47.1886	-0.679424	2.88517	-4.48406	-0.540521	-30.368	5.0226	0.832367	7.69653	0.258391
ADORA2A	-3.03974	-21.4631	-6.85716	-5.1581	-12.4212	-4.86313	-23.4542	-0.0724664	-20.6338	-8.17113	0.0402515	-4.09845	-27.9151	-60.6071	-9.70603	2.83794	-1.13689	-49.437	1.11905	-3.62614	1.47925	0.0377536	2.39627
ADORA2B	0.200638	-8.15826	1.32462	1.05354	-8.76029	-9.14475	12.0738	-1.30858	-1.60693	1.21995	0.385089	2.18955	-4.47899	1.5616	-3.05919	-6.71955	-3.2923	4.14568	-0.900018	-2.39762	-4.17474	10.7476	1.00574
ADORA3	-3.27169	-15.4926	-24.8849	-0.963223	-10.3246	-15.1917	-19.6344	-4.76385	-5.92784	-6.41866	-15.4303	-14.4958	-29.7894	-45.6598	-15.4704	2.53553	-1.08117	-20.911	-1.56542	-2.33276	-1.08357	9.80249	-0.209199
ADPGK	1.9026	-0.653561	-1.77568	-0.00169834	-8.8994	-3.28326	6.30215	15.0733	7.59434	-1.95718	5.67548	-0.298968	-10.6225	2.48516	0.410389	-10.9074	-1.6894	-2.09359	-3.17233	-0.23071	0.0713514	-1.42115	0.359108
ADPRH	-4.27079	-4.45837	-9.75288	-0.12059	-2.35004	-15.5389	-12.6943	-2.52699	-42.5513	-2.01073	-3.54878	-20.755	-41.844	-28.3909	-2.7866	-30.596	0.67673	-8.10912	0.932284	3.39488	0.27085	-1.02211	1.87619
ADPRHL1	-3.66279	1.34493	-4.32666	0.815251	1.80579	0.679305	0.978461	1.06796	5.76737	4.66044	-13.5816	14.3402	1.98092	9.1479	-0.434408	-0.791305	7.31343	6.87367	13.0764	-0.425787	2.59178	1.72285	2.01735
ADPRHL2	-0.427722	4.49576	4.45405	1.75549	-3.96351	3.92614	-10.6336	-2.22465	-10.6555	-19.7931	2.80858	0.0339613	1.88526	-5.86866	1.41863	0.257252	0.233304	-1.51199	-7.21285	1.67694	0.407692	24.4711	-0.0906726
ADPRM	-2.22375	-16.1373	-74.999	-3.61103	-6.48614	-0.667192	1.06443	-5.36132	0.190878	-6.07654	15.8453	-2.67932	-14.4803	-0.711278	-3.65409	-3.47983	-5.20001	-4.66634	6.27724	-13.4666	-0.604057	-13.7082	-8.70988
ADRA1A	-1.23637	-1.22572	-18.248	0.05404	-5.60694	-0.309129	-1.64181	0.0242443	-4.3437	5.56534	-19.0499	-24.4586	-23.2462	-4.00185	-10.5106	-59.921	-3.17952	-13.097	2.82115	2.74375	1.73086	0.400932	2.0977
ADRA1B	7.31726	-11.1485	-5.18202	-3.41474	0.865501	-7.31079	0.0586184	-4.19845	-14.8836	-0.0557819	-14.192	-27.9708	-2.66438	-23.4076	-6.48929	-5.34746	0.0660402	0.464106	-10.4918	16.2863	1.78	-0.469105	0.0802947
ADRA1D	-0.224633	-15.0342	-4.45081	-1.05231	2.68225	-0.668528	0.69509	2.26634	1.57082	6.99667	-3.34437	-0.432793	-23.0309	-0.82843	-1.94183	-70.6412	2.62577	0.10568	0.795579	10.1162	1.94966	-0.0975422	-0.436197
ADRA2A	6.90442	-17.3527	-81.5613	-15.3632	-1.4874	-1.58838	-11.9357	-1.78622	-16.0294	-2.86894	-14.7794	-18.0685	-15.4827	-59.6343	-9.58989	3.46064	0.165346	-21.2201	-4.774	-6.83573	0.0851068	-28.782	0.0742529
ADRA2B	1.87768	6.99958	4.64925	10.7289	0.456259	-4.26233	44.3662	-0.801279	-45.2461	-0.133323	-1.23703	-9.05598	0.769084	40.4764	11.3641	-22.1581	-1.58726	0.229142	3.91775	20.7081	6.72294	7.96579	3.88219
ADRA2C	0.562164	-1.31845	-2.40205	-1.86131	1.34535	-3.74141	28.001	-12.2475	-7.39491	-3.88299	-13.5092	2.96769	-6.10386	2.22968	0.290278	-36.6143	-3.04383	2.41254	1.85951	0.950117	1.27308	7.83768	0.685835
ADRB1	-1.71724	1.82039	-39.7035	-0.236761	-17.0782	1.62303	0.294034	4.34052	10.228	-1.48458	-7.35358	-4.71019	-2.41246	-1.92898	-4.88593	4.58462	2.65341	-1.08874	0.479177	-0.020029	0.520327	-2.01345	6.69986
ADRB2	-2.60201	-14.5407	-160.308	0.820592	-14.1646	-13.8609	-15.1593	9.78524	-7.40411	4.5865	-49.2631	-10.7677	-57.1988	-60.799	-17.7534	5.39047	-4.89407	-16.0967	-1.14879	-1.94561	0.0500731	-49.2829	-0.279016
ADRB3	-2.26639	-15.0628	-13.3763	-3.17029	-4.71441	-5.29505	-0.63252	-0.910259	-0.55271	-5.90025	-4.37139	-3.438	-31.731	-23.9143	-10.3399	-8.67921	2.78585	-1.15749	-8.85303	2.1171	1.68115	0.269443	3.48921
ADRM1	-0.430501	2.25167	55.6863	13.5088	31.5099	5.61172	12.398	0.699968	12.7911	5.83313	18.1219	8.42752	26.6609	7.6755	1.56381	8.7045	5.34237	0.841291	13.0428	7.84196	2.79089	58.8768	17.3372
ADSL	-3.82436	-2.75763	31.3225	2.86969	-0.707493	-0.0536499	30.3718	0.673119	5.1601	-5.66666	32.9121	21.8013	12.3559	30.5125	-0.735931	4.46986	-0.519871	30.6303	-1.56861	-0.58576	2.48613	3.1736	1.599
ADSS	-0.390058	4.3074	4.03968	3.19337	0.563596	0.0866852	36.3964	0.085545	-0.943712	-1.55595	-1.1212	6.65221	4.00268	37.366	0.707678	0.0459058	-1.89624	6.54196	-3.71679	4.02073	-1.52518	12.8226	2.14254
ADSSL1	1.39283	3.09082	-10.6994	7.73335	-4.24671	-1.60267	14.5549	2.66673	-6.48583	-0.527014	-13.3079	-0.90502	5.81373	0.993839	0.740622	-0.0680647	-3.23063	7.28257	-0.571508	4.55898	-0.451968	-2.29907	1.49185
ADTRP	0.386867	-1.14224	-15.9755	4.39252	-5.21724	-12.5562	-6.08447	19.1177	10.4251	-3.35123	-6.39116	-17.3954	-41.0841	-25.3238	-2.7022	2.80313	-1.8332	-45.4397	-14.3546	9.41228	-1.95045	-0.100308	-0.252031
AEBP1	-4.41763	-15.8617	-22.1078	-3.57978	-6.12272	0.312031	-1.78324	-4.01163	-4.24384	-1.93136	1.97934	-30.1348	-12.6753	-38.0624	-20.4192	-1.58096	0.0822716	6.83764	-5.31439	1.69916	1.35483	-12.0754	-7.48889
AEBP2	7.72599	2.5808	8.80376	1.17924	-0.708605	2.50559	22.6779	0.570445	2.8438	10.7858	8.17583	0.11936	2.78664	36.5408	5.26729	-1.69299	-1.2752	9.7851	-0.0396015	3.04404	1.27919	18.9549	0.422498
AEN	0.339986	-8.55233	2.54853	-0.435777	-8.8171	-1.62258	2.81458	-0.300777	7.98237	-2.90418	38.5932	-2.46752	-2.95995	1.81757	-1.58599	-8.87252	-4.54551	5.38289	8.7034	-19.5045	0.0635108	1.65539	-1.27725
AES	0.114941	-0.319923	-10.5144	-2.36692	3.51738	-0.232594	2.15839	7.38369	2.51534	-4.25316	1.16358	0.347289	-6.81967	0.819705	-1.37136	-2.14168	2.40612	-7.09227	-0.95648	-6.80031	0.445679	-10.1086	-2.32554
AFAP1	-1.05467	-10.1677	-11.5368	-1.12676	-2.76339	-0.824494	1.68667	-3.28033	-40.7392	-1.2886	0.0831308	-5.31664	-0.669501	-8.40008	-13.2643	-3.0493	-1.8064	2.11701	-24.1087	2.69161	1.26916	-0.0101557	-0.35843
AFAP1L1	-2.15229	-9.4194	-34.8051	2.36942	-4.33272	0.828598	-7.56517	2.61474	-28.7667	2.74561	23.6954	-13.0158	-27.3579	-41.1192	1.35656	-3.97403	0.260994	9.81229	4.34528	0.707617	3.76701	NA	-0.0802599
AFAP1L2	-1.06814	-9.9758	-29.6031	-8.87386	-27.9964	-0.907589	-12.5848	-5.16568	-49.3807	0.143616	1.05784	-15.1366	-20.3292	-28.1395	1.02384	-27.3871	-0.265922	-1.72142	-4.50557	1.92587	-0.154892	-15.6637	4.61519
AFDN	NA	NA	NA	NA	NA	NA	NA	NA	NA	NA	NA	NA	NA	NA	NA	NA	NA	NA	NA	NA	NA	15.5975	NA
AFDN.DT	NA	NA	NA	NA	NA	NA	NA	NA	NA	NA	NA	NA	NA	NA	NA	NA	NA	NA	NA	NA	NA	26.2891	NA
AFF1	2.34864	2.56867	-59.3375	-16.3655	-9.66608	-1.64472	-7.2641	4.19008	-12.1828	0.56466	-5.389	-8.77987	-7.55473	-15.0777	-9.30896	-0.0206144	-2.07031	-7.67285	-4.55702	-0.0732231	-1.67354	-24.0522	0.563208
AFF2	4.6497	-1.79121	-19.9912	-2.22379	-15.4945	-1.95595	15.9464	-0.294374	-10.0835	1.02615	-4.7966	2.29268	-8.7417	10.3009	-3.18096	-40.443	-0.905798	3.32036	-12.8948	-0.564601	0.131144	-0.574113	-0.203011
AFF3	1.21532	-18.608	-38.6658	-10.4497	-5.1601	1.9721	-11.1596	-0.854514	-6.37687	2.39021	0.49545	0.845368	-20.6949	-27.6244	-1.41607	-13.223	-1.04724	7.55348	-1.35565	-3.97186	6.12371	-7.26392	-6.67608
AFF4	14.7893	-0.693479	-5.08792	-8.82764	-4.80678	-0.022142	-11.9122	0.298783	-1.21354	1.16074	-0.662592	-4.38905	-3.26828	-8.2896	-2.32043	-1.61685	-6.25596	6.04714	4.16205	-0.0706039	-1.90567	5.4816	-3.8926
AFG1L	NA	NA	NA	NA	NA	NA	NA	NA	NA	NA	NA	NA	NA	NA	NA	NA	NA	NA	NA	NA	NA	0.266954	NA
AFG3L1P	NA	NA	NA	NA	NA	NA	NA	NA	NA	NA	NA	NA	NA	NA	NA	NA	NA	NA	NA	NA	NA	2.32801	NA
AFG3L2	-1.76195	7.14585	42.4401	3.93052	-16.2707	6.09065	23.3453	5.2166	0.197726	0.399676	3.30342	-2.95054	14.5609	34.3121	2.36438	2.59131	-8.57435	16.2497	27.195	16.0443	-0.85191	22.9346	5.8376
AFM	-7.45109	0.186076	3.70267	-0.268779	-4.11884	2.34297	1.40994	0.746764	-11.3254	-0.476012	-0.455661	-4.71206	10.1411	0.96454	1.38559	-0.781737	-1.58192	-0.391869	-0.802702	0.272287	-0.476004	0.787308	1.39237
AFMID	-1.56726	10.9646	-7.56624	0.132491	8.75341	-3.58271	52.095	-12.8436	-11.3165	1.37478	-0.828225	0.114947	7.61039	21.0829	0.0248511	-6.4856	0.0477745	8.30673	0.328876	-0.275336	0.213726	-0.837067	5.01023
AFP	-0.286949	-1.95327	-25.2897	0.298694	9.06979	-4.1624	5.83616	-1.51089	0.826684	-2.7301	0.154587	5.55058	0.569115	5.06417	-0.794454	35.6979	0.217685	-0.184085	0.25056	-0.0752563	-0.537738	-3.78851	-0.416023
AFTPH	0.565722	32.5376	0.98096	2.25409	6.29208	-1.23291	13.1023	-7.79422	-3.27561	4.33836	-5.1989	2.17544	13.4885	33.0799	1.94005	0.623614	1.5407	-0.854225	-2.31837	3.74822	-1.46035	5.89972	11.3565
AGA	0.0540245	-4.61398	-9.44899	-5.30002	1.57964	-6.17508	0.250051	-0.0375043	1.0748	-0.167353	-1.80788	-10.9105	0.586988	-0.699324	-4.94844	-21.2263	0.317392	-0.275978	-15.372	-5.25756	-3.40399	-0.467041	-0.720476
AGAP1	-1.14013	3.07608	1.30498	-0.463285	1.65431	0.0366659	25.1574	-12.0213	-14.7655	0.362039	-6.35583	6.5709	8.0839	6.55362	0.0687347	8.4348	-1.46093	17.1675	-6.40778	11.8813	2.72205	9.82372	6.7682
AGAP2	-5.2305	-5.23319	-26.2667	-5.93777	-28.7477	-1.79629	-57.3819	-0.513611	-14.5406	-7.05111	-6.45341	-20.2457	-61.7166	-67.2969	-29.6991	0.606585	-2.12201	-69.3609	-0.614264	-9.98973	1.29703	-2.23885	0.382698
AGAP3	0.261618	-0.0721924	0.294415	0.117753	13.9675	0.657848	-1.49859	0.457625	2.20416	1.54629	-1.31498	0.239082	-1.00486	-2.6443	0.205994	23.583	5.20264	3.82325	-4.99436	1.68252	1.37426	1.8157	8.22395
AGAP4	0.00729531	4.81055	-0.323837	-1.66635	13.5742	0.254434	5.17272	0.646223	0.197771	7.02785	0.955155	8.67474	2.38445	2.12255	1.98635	5.7403	2.36795	-0.57456	-1.12843	4.68226	1.33054	2.17642	1.82484
AGAP5	0.1189	0.189638	-12.5367	-3.74852	3.34263	-0.401281	1.77967	-2.25092e-05	-0.536372	3.95443	2.22469	7.68699	-0.558058	-1.26497	0.686667	5.81045	1.27215	-1.33943	-0.38621	2.62394	1.1339	NA	0.277164
AGAP6	0.367031	1.66033	-0.344301	-3.64136	12.4199	-0.671058	4.53359	0.387876	0.156262	4.02632	2.04113	4.38104	0.86415	0.975411	1.94529	16.9857	2.84511	-0.619457	0.0851606	2.51146	1.74879	-2.28247	1.86671
AGAP7P	NA	NA	NA	NA	NA	NA	NA	NA	NA	NA	NA	NA	NA	NA	NA	NA	NA	NA	NA	NA	NA	0.912015	NA
AGAP9	0.910125	1.43626	-8.16015	-3.20808	2.71429	-1.49302	3.063	-3.92191	0.562916	6.53536	-0.318651	0.647674	-0.363522	-0.717237	0.190766	6.28105	0.22105	-3.70327	-0.469705	0.850727	0.763589	NA	0.0597404
AGBL1	0.087151	-4.3437	2.83359	-0.907311	-3.59123	0.0817641	-7.4809	0.0642432	2.62544	-0.0800224	-0.955419	-0.239242	-38.392	-28.6822	-1.73179	-2.11873	-1.33968	7.2559	3.28891	0.0880647	3.88805	0.792627	1.63634
AGBL2	-6.925	-1.22981	-34.8795	-0.634663	17.4318	0.693999	12.9922	-2.99807	2.26478	8.30846	3.81417	2.44218	-13.9736	1.02739	4.06785	-18.6687	3.78001	-1.8016	0.213875	-1.79861	-5.49444	-1.99795	2.25771
AGBL3	5.27772	5.67708	-15.0123	-1.52303	1.629	5.70375	-0.108294	6.75466	-2.74163	4.85411	3.78985	4.04679	-9.8902	-0.29589	0.712662	4.90243	2.63066	7.10843	6.21963	-0.200957	-3.16257	NA	2.50438
AGBL4	4.16215	17.522	-3.83701	-1.63148	-21.084	-1.39667	9.71398	-7.32671	-4.32318	-12.7773	-4.35401	-5.34607	0.920749	1.38905	0.436886	8.05107	-0.578011	5.41625	8.47439	16.0582	1.3098	0.211897	1.97426
AGBL5	-8.83336	41.9187	36.1863	10.9478	47.1296	14.2298	72.6296	-14.5416	5.79217	2.46771	30.6448	32.7197	44.9396	61.4661	7.68081	3.07177	3.52535	29.9415	2.90195	10.9531	1.19084	27.239	12.4931
AGER	-0.972203	-0.960207	-4.30199	-0.735588	1.0057	0.180565	0.102003	-0.0651818	-5.30947	1.95275	1.26597	-0.00049536	-35.7781	-27.1132	4.33675	2.77242	0.453149	-2.63132	-26.0245	1.2195	1.10128	0.422604	0.084131
AGFG1	-2.80495	-15.1583	0.444324	-2.33306	0.683124	-7.58082	-5.60827	-5.14889	2.89491	4.92145	-0.459329	1.12266	1.56245	-5.52091	0.846659	0.0572654	0.231188	0.334593	-14.3835	8.786	-0.512286	5.18096	2.4416
AGFG2	10.2918	-0.300253	-43.7347	-0.850956	3.21267	-1.19585	0.628026	11.3129	-5.90192	3.86496	-9.47952	2.56605	-4.57405	-1.08227	-0.674417	3.13695	4.17213	-3.80472	10.9404	-0.0567609	-5.51455	-3.25313	3.49641
AGGF1	8.64507	-0.150804	-2.35815	-3.81119	-3.78143	0.151042	-8.11786	-0.37627	0.779263	3.26862	1.36241	2.59459	-2.97781	-0.125876	-1.17907	-3.85889	-2.19166	3.08628	7.39277	-2.93543	-0.794673	0.0604477	-0.00978958
AGK	5.54475	22.5558	23.3851	0.437232	12.4346	4.16134	15.4245	1.6355	8.37203	7.93618	-0.886322	-3.34782	8.82887	50.7144	8.07784	53.5359	2.73404	9.55462	34.265	4.43472	0.324381	NA	9.79845
AGL	-1.22689	3.61723	1.00646	-2.56754	-18.6254	1.08879	0.768206	0.340682	-0.406643	-3.35316	-0.384898	-11.4433	2.0787	2.01282	1.19083	-27.4584	-6.62853	2.30356	7.24959	1.39558	1.2721	1.49054	0.270799
AGMAT	0.070911	5.75444	4.94403	-0.564893	6.14791	-8.97426	1.53146	0.0468874	-12.424	-6.11708	-32.1723	-1.93758	-0.364825	-3.05876	1.97401	-0.520849	-0.325769	-8.11328	18.3038	1.14018	-2.57943	3.72537	0.81268
AGMO	-5.44086	-10.6279	-19.4753	-1.58228	0.659568	0.0916915	2.70459	0.901386	-2.17517	-0.411763	-1.68331	-1.35118	-3.26796	-0.00516605	-0.75801	3.17554	-2.06338	2.88927	3.19704	7.64206	1.14215	0.274833	0.536916
AGO1	-3.43412	19.4264	2.11038	-0.00915329	-7.75569	5.31426	17.3583	-6.25555	-33.354	-8.82209	-3.04189	1.56409	3.00304	5.47493	0.521448	-5.34924	-2.94609	5.90339	0.113578	8.58883	-0.0745016	3.42361	0.896905
AGO2	0.0241567	11.7417	98.986	2.64884	1.64513	2.57434	25.6095	3.17402	-2.87628	-0.412694	0.965335	10.8408	9.44301	20.3646	2.25356	25.762	-0.0308172	19.4947	-10.7974	16.1628	3.93439	31.8094	7.35311
AGO3	-1.33697	6.44031	-4.42648	-0.45458	-2.22092	4.9836	15.5097	0.210796	-13.3369	-1.37657	-4.99511	-3.70194	-0.0928347	-0.170281	2.77127	-2.40912	-1.48675	1.81393	-2.23449	4.84272	2.79995	6.24114	0.0796624
AGO4	-1.63311	6.02523	-4.34941	-0.537515	-2.00781	-1.35713	5.17951	-0.313637	-19.0568	-2.09058	-3.74305	-7.43899	-1.68268	4.11625	0.0366465	-1.94338	0.240669	-5.97018	-8.06296	4.68926	2.23293	-1.06672	0.260926
AGPAT1	-0.645425	0.13589	24.1618	0.137736	3.95194	0.0756341	6.07228	-3.74826	-10.0673	-7.22393	-0.156952	23.0579	11.6285	-0.490394	1.24862	-5.02785	0.390451	11.0716	5.48013	8.21071	3.5546	16.1875	0.68472
AGPAT2	-1.51003	-1.77546	-3.85069	0.56919	4.48651	0.361143	2.14819	5.06701	20.9497	-3.2131	-6.43537	0.472993	0.608628	-2.12294	-3.67458	8.92541	1.76887	2.84521	-10.4909	-0.435286	-2.27197	-0.417117	0.962687
AGPAT3	-1.1382	1.87264	0.378081	-1.23154	0.562363	-0.165997	-4.93741	0.759864	-5.0057	-6.5327	-45.0705	-0.424352	-1.47317	-7.30436	-4.4234	18.4731	-1.55032	-1.115	0.72152	0.351172	0.133924	9.42768	0.0530254
AGPAT4	3.03354	-24.9267	-3.23433	-1.06023	-26.8057	-1.46776	-6.29908	-15.4333	-34.6329	-0.507028	-10.1254	-1.01136	-51.8548	-23.5991	-5.41332	-32.4461	-1.73774	-5.98167	-0.471949	1.3361	0.653892	0.581768	-1.80154
AGPAT4.IT1	NA	NA	NA	NA	NA	NA	NA	NA	NA	NA	NA	NA	NA	NA	NA	NA	NA	NA	NA	NA	NA	-0.249556	NA
AGPAT5	5.1341	0.251846	2.93711	-0.369587	-10.2212	-1.2331	12.5811	1.90735	-0.0373326	-0.462631	-0.233622	1.63892	1.46117	11.0681	2.41045	-2.30333	-6.7058	2.77126	1.54942	-1.73873	-4.38737	0.593147	1.397
AGPS	-3.94694	-0.657638	-3.64424	-0.401032	-8.40646	-3.54302	2.3051	-6.18661	-3.05613	5.24099	1.27516	3.28366	1.87432	4.08161	0.572125	-6.02965	-8.06712	5.7315	-2.98864	0.147823	-0.572671	-1.03061	1.31114
AGR2	-4.33627	3.10663	-36.9221	-4.77907	-35.6618	0.53247	10.933	0.227371	-0.256388	-0.965429	1.22957	1.06006	-2.60588	-7.07581	-0.400915	-8.91707	-3.37751	0.539821	-45.1767	-19.558	-5.23256	-0.580732	2.08634
AGR3	1.49502	0.0799017	-42.2477	-4.52756	-14.6025	-0.475635	3.72541	3.48353	1.89513	-1.08418	9.84819	0.740898	-18.0343	-24.672	-0.29371	2.751	-1.91768	6.5199	-8.21222	-2.93508	-5.90823	-4.74602	0.926337
AGRN	-3.09636	0.707967	-14.722	0.0770626	-4.93717	-1.04583	-1.54037	-5.46882	-20.5758	-4.12257	4.20903	-0.900309	-0.399987	-14.0022	-0.0705169	-0.0376017	-0.737529	4.60228	-45.5362	12.2807	-2.03617	-1.93071	1.19757
AGRP	1.76731	-1.4181	1.42774	0.053875	-2.35011	-4.34909	-0.268012	-4.07857	8.69548	-5.63976	-1.38921	1.00889	-23.5884	-44.1373	-2.73463	1.88731	-1.79038	-2.5702	-3.18843	-1.16481	0.563816	0.690721	-0.852411
AGT	-4.63599	-11.2601	-2.09034	-6.13919	8.43395	0.209759	-0.0651635	-0.129494	-1.40085	2.17809	-40.661	5.69264	2.55467	-23.6097	-1.14314	-2.37128	0.0195424	6.03261	-0.183084	-0.299666	0.569825	1.19844	0.443322
AGTPBP1	0.603462	0.675026	12.6128	-2.19211	-0.0364148	-3.07125	2.12579	-9.9994	-21.022	-9.20854	-10.2037	-5.89588	-4.45712	1.83587	1.42541	33.9811	-0.356878	0.617953	-11.7462	0.60254	-1.47657	8.24856	1.18091
AGTR1	0.345768	-18.5702	-69.2746	-1.89783	-0.333768	3.32784	-5.06179	-2.27162	-48.2139	-18.3368	1.71695	-2.37907	-12.8306	-49.0044	-21.3682	-7.49879	1.43795	-3.24013	6.11426	2.622	0.232211	-12.4053	-3.45184
AGTR2	-0.959789	1.43184	-30.3147	0.361188	-2.94803	7.50898	4.24348	-0.207604	-3.44604	0.54055	-0.279133	2.47003	-25.6084	-20.1909	-0.126312	2.50488	-0.314699	-0.594952	-1.89648	-2.25803	1.71304	0.260507	0.975353
AGTRAP	-0.329723	-3.10303	-5.07405	0.275322	-1.64011	0.606443	-9.34973	-4.78297	-0.364613	-9.04152	-3.77502	1.5038	-0.700715	-33.5612	-1.54623	-7.5504	3.76384	-3.5854	-2.43029	1.58898	-4.08919	-0.289062	1.09134
AGXT	0.507002	4.68344	-3.53107	-0.10942	11.4574	-0.438795	1.09169	5.15269	-0.738988	1.80088	1.30238	-3.10015	9.01751	1.09816	4.10459	0.441293	-0.656811	0.687509	-0.420585	0.913377	2.5683	-0.150155	2.25253
AGXT2	-0.792409	3.42672	-6.2858	0.388656	2.60035	1.51361	0.710447	1.05351	-11.7653	-0.898339	3.72312	-11.5632	3.19979	-0.828321	0.180343	0.0469919	-1.98822	2.49763	0.285707	-0.114371	-0.0955788	NA	1.71136
AHCTF1	13.8666	14.424	47.1385	1.88086	1.11075	7.98315	21.307	-1.0648	-1.4866	3.63467	-1.98756	9.75246	8.44479	39.3332	2.14359	4.43709	-1.00758	11.7881	5.62547	6.39659	1.60348	33.1444	9.05206
AHCY	1.97805	7.36994	73.5049	6.92317	37.4178	1.33434	29.7832	5.91235	41.8647	10.2482	61.1072	15.9219	20.2184	43.7905	5.3054	2.83184	3.22477	39.477	26.0613	8.40337	-0.110992	33.5477	15.9956
AHCYL1	-2.32268	2.96625	-12.7112	-0.543688	-16.2114	1.17212	0.724355	-5.13488	-1.04511	-11.8926	-52.5429	-8.89793	0.889886	-0.525642	0.831672	-2.86264	-1.40651	0.733033	-2.87253	-2.55235	-1.43031	-12.6008	1.77157
AHCYL2	7.40294	0.0659091	-3.60635	-4.57219	-7.72478	0.0466892	-2.14576	7.19417	19.9311	2.52818	-30.2664	-2.16874	-22.6795	-21.285	1.35023	-0.271747	-2.06473	13.9972	18.2312	0.286402	2.12789	-1.24808	1.00633
AHDC1	0.812343	-0.0988693	-18.4414	0.99815	-19.2763	3.82983	4.59483	-1.38425	-24.4252	-3.3532	-2.46495	-5.35683	1.64621	-0.101359	-0.789381	-16.1754	-0.313001	1.001	-1.42351	11.1129	2.13433	-1.94751	-0.553217
AHI1	0.126754	-0.298601	5.11523	-6.58204	1.43646	-2.74727	7.50722	-5.68776	-1.9929	3.47554	0.716139	-1.97152	0.205901	-1.04731	2.07237	-2.1346	0.488371	1.21788	-10.9648	0.0696998	4.26862	-4.95397	-2.49122
AHNAK	-1.01647	-14.6965	-53.7914	-1.25733	-24.0787	-3.39088	-7.63573	1.57811	-2.02253	1.32133	-51.7009	-0.0697248	-34.8716	-11.5149	-6.55487	-8.47369	-3.33431	-20.6931	-24.1592	0.302963	0.319111	-42.0473	2.16832
AHNAK2	0.916103	-19.1897	-1.12741	2.42344	-5.22663	-5.10537	-1.03979	0.546988	-7.26882	-1.03005	-8.36529	-9.15407	-10.6599	-5.6079	-11.0477	-42.9366	-0.516536	-3.36543	-43.1575	1.83413	-0.236708	-2.37056	-0.683445
AHR	1.65365	4.41614	-43.5469	-0.912439	-9.36955	-12.2988	1.8845	6.90687	-6.63857	0.328097	-5.67844	-7.3984	-8.0021	-4.17041	-3.74461	-4.09133	0.604723	2.73982	-29.4153	-0.422677	-5.80446	-2.81313	0.104982
AHRR	3.83305	1.74434	4.31663	-1.03163	-0.179127	1.94733	6.7769	2.32589	0.829817	0.362873	2.83574	-1.4959	5.61775	10.5459	-0.0524932	41.866	-1.84519	-1.2337	1.38077	2.47293	3.56371	NA	-2.48688
AHSA1	3.11852	0.197712	69.7569	11.2642	0.511632	-0.778761	29.8983	27.4001	28.243	5.70676	-6.63235	2.9276	7.76137	28.0608	3.28265	9.16326	1.10499	7.28203	13.7777	2.93094	2.13592	40.5382	2.30586
AHSA2	-2.98649	6.62581	-10.1864	0.217539	17.3759	0.13858	11.1396	-0.00419486	0.546657	8.01254	4.47775	11.4659	-0.35223	10.3491	1.30267	11.4041	4.65656	0.43718	-1.23324	5.21279	0.75498	-4.19341	2.45112
AHSG	0.256309	4.73732	16.8716	1.61882	5.05272	-0.313416	14.553	-12.3638	7.53256	4.37177	0.517616	-0.185457	1.46408	12.7322	2.55156	2.2397	-1.87249	-0.132844	-0.66048	2.81849	-0.294696	0.0760056	0.1915
AHSP	-3.14104	-0.92979	-8.92135	-0.217635	-1.04188	-3.29881	-0.118999	0.279137	-1.6124	-4.03772	-0.473904	-11.2126	-1.03324	-9.5727	-0.713643	-0.385637	1.56574	-9.18477	1.98064	-3.33518	1.79008	-1.01361	0.858887
AICDA	-4.43812	-11.8893	-17.3154	-3.18601	-14.3241	-2.35639	-3.78479	-13.0689	3.97995	3.7844	-1.17223	-3.23797	-38.4774	-48.6707	-3.69454	-0.264916	-2.7127	-32.3812	-4.11515	0.640721	-0.662055	1.5432	-2.92545
AIDA	-1.76943	-6.44874	5.25123	0.320827	-12.5734	-0.872347	3.41652	-11.9309	-8.26428	-0.842093	-0.839213	14.0336	-1.55325	-1.78398	0.4671	25.5036	0.166056	-0.396759	-9.74301	5.27618	2.4157	1.66512	-0.959017
AIF1	-7.0655	-31.9725	-75.9991	-3.3343	-24.8106	-17.1483	-47.5898	-5.75501	-11.0175	-11.4759	-16.0964	-18.6748	-54.9883	-88.6485	-27.7698	-1.72744	-1.67532	-69.0075	-6.76757	-7.78549	-0.795812	-13.2283	-0.322904
AIF1L	0.957147	5.04496	38.243	0.859926	-19.3822	-1.43712	0.542584	-1.48821	-19.1471	-1.75557	-3.20036	-7.12986	8.22367	18.489	5.34722	23.7499	0.590428	11.9277	-6.02662	15.173	-3.36511	12.0941	18.551
AIFM1	5.03905	4.53761	42.0692	-1.22776	6.50798	10.944	27.7046	0.841914	10.9558	-0.548309	19.9883	-8.61732	6.39383	24.0125	1.00878	24.44	-1.53297	3.20177	60.6598	1.29228	-5.0613	9.81536	10.6084
AIFM2	1.30169	0.0576502	0.450789	-1.53384	1.07482	0.0776939	29.3081	0.285455	14.6282	-0.254489	-2.5451	2.86753	3.35459	4.3425	-0.723224	1.27863	-0.417052	-3.44854	8.90721	-2.44523	-2.752	0.579077	1.04547
AIFM3	-4.1786	4.99885	3.46103	5.13157	14.2082	-7.45785	24.0799	3.94552	24.7936	7.96561	-27.7608	17.6231	3.11513	16.3665	1.31269	-2.07665	1.35524	2.10603	1.78499	2.74323	-0.473942	1.61846	4.61154
AIG1	-0.974785	-3.45854	1.2006	-0.0192963	9.24556	-13.4236	-0.137175	-10.5662	-14.0196	-3.22348	-18.9333	-1.7385	2.10517	-2.62944	-0.598983	-0.813077	1.29086	-5.04828	-3.57638	7.35276	-1.16588	2.97449	0.121091
AIM2	-3.3581	-19.2921	-5.29318	0.0925801	-21.0775	-1.95283	-45.4461	-5.59409	1.37434	-1.67242	-0.152439	-17.3724	-24.9896	-31.4978	-9.33429	-3.37394	-2.22651	-24.8901	-7.36582	-2.4681	-3.42827	-5.27103	0.965966
AIMP1	4.84712	2.85643	23.3667	-4.05621	6.92062	1.57069	4.69499	6.17156	5.59628	0.181079	2.97077	2.78288	6.71052	10.7286	-2.73685	9.94391	1.33761	3.32101	0.410559	-2.9796	-0.785485	1.90404	0.458112
AIMP2	1.99592	0.0663871	52.8472	1.78711	20.2049	7.71697	11.652	4.54358	36.5307	3.00265	42.7671	1.60226	26.4077	19.0741	1.03953	38.7329	2.93456	19.3402	59.2433	0.612202	0.354708	27.3366	10.0918
AIP	-5.20913	1.19988	1.47397	4.49134	16.6602	-0.0600616	14.044	5.32015	3.64866	-1.99616	-0.132449	3.87561	7.02817	-1.43374	0.695592	1.7867	3.85878	0.166153	-0.104003	2.81978	0.143679	-0.715222	4.30466
AIPL1	0.224321	-0.783727	4.95609	-1.99291	-10.5213	1.92574	1.04799	-0.500049	2.84855	1.83935	-0.458312	-1.14701	-0.985765	0.679138	1.72854	-1.78041	-3.28438	-8.58825	-1.02546	-0.913712	0.0440467	0.466268	-0.0973379
AIRE	0.0263138	-1.79474	-19.4061	-9.31632	15.2018	-12.0028	-0.572543	-1.84564	-2.30639	8.84307	-4.47928	1.67429	-11.2469	-12.2957	0.395355	0.244691	3.81457	-35.9792	-1.5817	3.83649	1.0232	1.40388	-0.196983
AJAP1	1.13217	-19.2406	-47.0561	-4.20308	-9.86614	-10.2201	-7.6156	-6.37795	-45.1544	0.970196	-27.1653	-9.27949	-26.3436	-12.9889	-2.23572	-49.0443	-0.409735	-8.52606	-13.0025	3.88816	1.03005	-0.137077	0.0309692
AJM1	NA	NA	NA	NA	NA	NA	NA	NA	NA	NA	NA	NA	NA	NA	NA	NA	NA	NA	NA	NA	NA	-0.0320913	NA
AJUBA	0.0344371	-2.68675	-12.6955	2.85426	0.100835	1.06303	-0.758358	0.422651	-13.8422	1.48396	6.77759	4.73067	3.05226	7.5882	1.59252	-20.8213	-1.14542	2.18924	-23.532	12.6915	0.8049	1.03391	-0.0188541
AK1	1.48261	-2.60032	-3.68992	-1.00435	-1.00468	0.722724	-2.41355	-0.993625	2.53336	-2.63878	-9.53757	-4.5569	-6.31656	-12.3312	-2.62453	-0.182733	-1.10142	0.343787	-0.0521222	-3.51755	1.20041	NA	-3.03931
AK2	-3.06653	4.65659	21.1211	1.99112	-1.24688	0.451458	0.228775	-6.39093	-0.933297	-15.8239	3.32614	-2.28525	7.12039	0.126794	0.188024	5.77874	0.567806	1.18996	2.12485	11.3672	-2.10538	4.76507	6.59644
AK3	0.486457	0.0948748	-36.8774	-4.27313	10.5678	-7.42411	-14.5093	-5.16089	-0.581262	-11.2622	-19.825	-29.931	-6.64422	-2.66779	-0.0653453	-34.5164	-2.05285	-0.980137	-5.2936	-1.57689	-2.78745	-45.1195	-3.01738
AK4	2.80755	-11.6525	-0.213501	5.44556	6.61916	-0.136749	1.68088	-0.0662051	-22.7859	-0.920223	-3.13852	-1.25453	-0.49729	13.5016	0.931866	-7.93123	-1.9017	1.50705	-19.3221	4.7613	-4.70281	-2.09071	0.0787462
AK5	4.19736	-0.0609684	-136.241	1.62593	-4.04523	-10.2717	-1.19977	-2.63953	-2.64418	-2.65751	-30.881	-8.88603	-1.74399	-3.69779	-10.9787	12.5778	0.234801	-4.76347	2.29464	4.75985	-0.0801701	-39.6197	-5.45173
AK6	16.5482	-3.61925	2.64381	-0.423614	-0.0824279	-1.15494	0.0280499	0.275823	36.4328	-3.00868	5.05707	7.33393	0.263807	-0.246533	-1.08767	-1.79184	-2.10058	1.35471	27.824	-2.94025	-0.795911	NA	NA
AK7	-2.72177	4.27182	-16.5233	-3.66977	-24.7032	-2.25401	31.5328	1.18877	-5.38329	3.22202	-2.87712	-4.54336	-1.36491	1.3021	2.85505	-3.17308	-0.97085	-0.302235	0.83877	-3.3753	-11.403	2.03213	6.74451
AK8	5.01052	1.1598	-29.5353	-0.646739	5.85235	-0.377018	16.7048	-0.360235	-1.84422	-0.212384	-13.4383	-4.07163	-13.0908	-0.406665	-0.371201	7.25403	1.4899	-0.965379	3.86687	-6.29934	-5.90581	-0.722086	2.0103
AK9	0.794853	10.0498	-2.37465	-11.1077	10.8585	-0.378235	-7.49909	-2.43885	-1.93517	0.519869	-5.64737	-0.621455	-0.984816	-6.86136	0.903742	-1.67776	4.70854	-1.37943	-5.66543	-1.94941	-0.938754	-13.4329	0.218758
AKAIN1	NA	NA	NA	NA	NA	NA	NA	NA	NA	NA	NA	NA	NA	NA	NA	NA	NA	NA	NA	NA	NA	0.583649	NA
AKAP1	0.526764	21.921	39.1463	1.38225	33.5904	4.32994	39.7478	0.530216	13.33	7.9556	-3.06737	8.09367	4.24097	56.1061	-0.64853	5.78797	2.50562	22.1698	2.03212	0.239643	-0.0186372	36.2206	14.3258
AKAP10	-0.575359	-2.43778	-12.1055	-4.17939	-4.41372	-3.97658	0.893132	-7.70322	-4.54231	3.42128	-5.86429	-1.77827	-0.202578	-0.19849	-3.55916	-2.42424	-4.44394	-0.203528	7.60806	0.105702	-1.37335	-0.117296	-0.773471
AKAP11	1.31888	-1.07144	-25.5234	-8.78013	11.14	-4.90193	-2.42937	-0.754241	-9.13618	-0.310614	-28.9565	-11.6756	-11.6231	-3.98394	-4.11303	-10.3125	4.10331	0.40728	-3.04109	-0.193723	-0.0362847	-10.1243	-7.725
AKAP12	-2.09267	-2.26265	-82.7846	-6.96905	-2.39639	-3.56837	-1.7454	-7.52797	-19.6985	2.2745	-1.2202	-10.718	-5.87228	-42.4474	-5.01448	1.65453	-0.964329	2.19124	-2.5029	1.22334	1.42739	-40.1745	-1.0223
AKAP13	-5.24762	-27.9149	-32.9864	-6.57461	-16.7407	-0.381668	-3.63986	6.24505	-12.9465	-2.10533	-0.0940487	-4.7306	-24.785	-26.2854	-9.59964	-4.86567	-3.16314	-14.3609	-29.4149	-4.47667	0.843065	-23.5886	0.793145
AKAP14	2.37868	-1.26047	0.498232	-1.42842	-6.48841	1.5323	0.0888291	1.65072	1.89425	0.324213	5.62956	1.65386	-21.0961	-13.5156	-0.102072	6.56625	-0.980346	-2.06708	4.90588	-5.04238	-6.08292	-0.0518861	1.40616
AKAP17A	6.9229	4.89232	-3.72083	-2.59952	4.53357	1.56877	-0.880226	1.50888	-1.82776	0.953135	3.63591	0.963836	-1.32659	0.336249	-1.83396	12.591	0.559795	0.0184932	1.09701	-2.49107	1.44847	-11.8241	-1.89239
AKAP2	-1.29799	-22.2059	-44.7729	-7.08617	-0.296377	-3.28528	-17.5336	7.01518	-6.25459	0.75267	-0.141697	-57.8863	-45.9366	-73.4002	-6.39992	0.374617	-0.0911163	-14.4597	-10.6128	1.28476	2.04811	7.04375	-0.913473
AKAP3	2.21492	-0.354979	-1.14376	-1.03824	-25.5881	-0.282458	1.7973	3.00096	-17.3823	-4.27265	-2.48758	-16.0858	-8.48219	-0.171081	3.74892	-11.8919	-0.36394	-1.65921	10.142	1.8464	1.39847	2.33001	0.256984
AKAP4	1.61302	3.90367	-1.32627	0.752899	10.7276	-0.390905	4.16498	-7.21151	-0.704455	-1.96029	6.30207	-0.120392	-0.857029	0.147522	4.00044	1.49807	1.97035	-0.285518	-0.804582	2.98685	4.14441	0.851634	0.0320819
AKAP5	-0.114366	0.173338	-20.6739	-12.2446	-18.6736	-3.83432	-26.5293	-0.463726	-5.42964	3.39541	-2.91766	-3.44974	-5.88892	-17.3674	-0.76409	6.42249	-1.85804	-35.2949	-1.12708	0.317265	-2.19757	1.06923	0.869658
AKAP6	3.42406	-6.38636	-9.7991	-0.533419	-3.057	-10.557	-1.14676	6.29877	-1.10436	-0.158899	-45.9503	-4.49994	-3.0994	-10.5692	0.527792	-5.95641	0.882841	5.17177	8.34281	0.497588	1.25775	NA	4.78591
AKAP7	-0.28229	-14.4537	-12.5274	-7.32416	-5.67186	-1.74463	0.527686	-0.381773	-4.53244	7.18155	-0.612687	-8.30112	-38.3839	3.24856	0.29071	-49.8743	-5.68267	-5.18831	-0.817903	-2.6226	1.03885	-4.68602	-0.643889
AKAP8	2.22212	2.40489	-0.465147	-2.72667	7.33029	3.57719	21.1919	14.8474	-2.09993	1.2892	16.9243	6.38713	-0.257111	17.0478	2.60754	1.19875	2.12265	2.3157	5.53985	14.9588	1.74541	-6.29181	4.37865
AKAP8L	1.96743	8.86861	1.04478	2.95331	30.7944	2.95829	19.6328	9.75824	2.23758	1.05796	1.48647	19.7375	1.78163	13.0444	3.4057	8.58198	4.18083	4.07026	2.29375	17.3558	4.93622	5.04483	8.37971
AKAP9	3.45582	9.02761	-10.7778	-4.3516	0.667519	2.36454	1.41749	5.8781	5.75362	5.51884	-1.83855	-1.46552	0.117435	2.50503	0.650803	7.6638	-0.904338	7.95657	0.382613	1.52829	1.01106	1.76021	3.33042
AKIP1	-7.64333	-19.5072	-6.28164	-10.1412	7.57936	-0.568286	-3.03246	-3.81318	16.7542	-4.42159	3.90922	8.69609	0.272132	2.76951	-10.0217	0.0386253	1.72748	-4.20006	-7.26908	-21.1416	0.382533	-0.607754	-1.55666
AKIRIN1	0.402308	1.68949	2.10469	-0.755028	-7.61611	0.993521	0.630678	-7.48654	-8.0271	-6.63285	-4.46281	-9.26918	14.9865	0.135721	4.18357	-3.76485	-5.33633	1.71733	7.27635	7.17957	1.05691	0.206888	2.68379
AKIRIN2	-2.10974	-19.1871	17.6056	-0.615309	7.62313	-5.09258	0.0794883	-2.5013	-3.91	-7.15337	-0.11161	-0.494602	0.342951	3.6923	1.82788	-4.45356	1.8546	-14.2384	-30.9982	8.99546	4.17514	4.49092	0.0981794
AKNA	-1.06856	-27.255	-104.604	-28.4977	-4.17635	-1.04529	-37.8732	0.0373537	-14.4663	-9.2006	-8.99945	-22.9953	-49.2332	-67.822	-18.6257	-8.95903	-1.83276	-80.8533	-28.1246	-12.2424	-2.80395	-71.5938	-1.6569
AKNAD1	1.0886	-1.08356	-11.8655	0.445174	17.9775	4.57132	-7.70774	12.9883	17.5091	5.0552	59.3276	0.329738	0.866053	0.511084	0.0492192	-7.65347	7.0669	0.79996	-1.45736	2.68429	4.37678	-0.559269	1.19062
AKR1A1	-3.44335	7.69386	-8.42725	-3.09707	-7.63952	-2.72338	0.126737	0.197819	-1.98665	-9.69855	-0.597763	-1.94254	0.325062	-5.85613	-1.38789	1.31359	-0.549588	-16.923	-0.705698	-11.7879	-0.522515	-19.8857	-0.488035
AKR1B1	2.41547	3.07713	-12.0718	14.2563	-5.431	-3.43387	16.303	0.684071	-1.81553	1.81125	5.29495	-12.5824	-4.46304	7.84121	-0.255614	-18.5301	-0.282253	-2.54902	6.893	17.8945	2.35091	-10.0806	-0.610762
AKR1B10	0.382528	-0.71524	0.494191	3.40286	-1.52475	-0.827162	0.136088	-0.904397	3.16042	0.171268	1.16239	1.44715	-2.73998	12.0885	0.0501866	0.135684	-3.79793	-2.85046	11.0079	0.092845	0.0610475	0.723961	0.339433
AKR1B15	-1.0216	1.04429	-0.959601	3.92207	-3.52261	-1.98262	-2.3417	0.382824	4.11898	0.159244	-7.58754	-0.336129	-0.879083	4.26713	1.40013	-3.97904	0.232004	-5.47134	22.2691	2.90782	2.15957	-0.206076	1.62374
AKR1C1	0.689762	-4.19382	-8.49924	5.70161	4.32336	-4.59105	35.5992	4.13787	-0.111037	3.5053	-26.0742	-1.11749	-1.19315	19.5552	-4.95682	-1.2557	1.91718	-7.52495	0.457414	0.695284	1.61284	1.07861	-0.432715
AKR1C2	0.181722	-1.14335	-8.70069	3.92271	2.88403	-4.17588	26.9398	2.20929	1.36223	4.68781	-14.4294	-1.49652	0.457257	17.043	-7.26394	-3.08538	3.18939	-10.1377	0.778474	-0.567156	0.959637	-10.5158	-0.0966708
AKR1C3	1.76373	-0.253374	-29.8955	-1.09322	9.81824	-6.46896	21.8974	1.89621	-5.73546	1.41168	-26.2905	9.44081	0.569386	11.7322	-2.93121	12.351	8.76433	-19.2912	2.60757	-1.11783	-1.88477	-26.4745	1.22162
AKR1C4	-1.07001	1.98606	5.29696	-5.38112	5.62292	-3.3098	18.4048	-1.54417	-1.43515	0.62114	-0.00837316	-1.55781	0.484607	10.9791	-0.0932853	13.469	4.42867	-1.11496	-0.222408	-2.56064	-3.476	-10.8651	3.2499
AKR1C8P	NA	NA	NA	NA	NA	NA	NA	NA	NA	NA	NA	NA	NA	NA	NA	NA	NA	NA	NA	NA	NA	0.450386	NA
AKR1D1	3.1348	7.29922	-3.96441	2.27812	0.0804637	-0.232316	0.879394	0.638422	3.4647	1.18566	2.97139	-9.13363	4.19798	-2.93308	0.327676	42.1283	-3.49459	0.807992	8.46558	0.897327	0.410312	-2.51848	0.642632
AKR1E2	1.30315	1.09521	9.46109	3.45264	7.68554	-3.11775	11.0569	0.580776	-2.36626	2.0409	-20.7697	-2.40339	12.3476	0.70254	-3.40646	-0.781198	1.634	-0.14082	5.72357	9.03911	-0.423868	4.77975	1.47082
AKR7A2	-0.665235	5.06448	-20.7069	2.7173	-7.44615	1.40656	7.22732	-6.38056	-10.4082	-11.0485	-2.11251	-0.101944	8.59933	0.122841	-0.11161	-10.1872	1.20597	4.33682	7.6241	-1.57187	-2.18493	-6.81493	-0.019325
AKR7A2P1	NA	NA	NA	NA	NA	NA	NA	NA	NA	NA	NA	NA	NA	NA	NA	NA	NA	NA	NA	NA	NA	1.46156	NA
AKR7A3	-3.32535	9.21478	-27.0821	0.528899	-3.68972	-0.915344	23.7058	-5.27994	-8.06622	-3.29265	-2.31146	-5.45146	9.78366	3.99634	0.69491	2.5971	1.45399	6.14413	8.97892	0.451055	-1.56959	-5.80692	1.57923
AKR7L	0.557793	23.8439	-15.9162	0.0654334	-0.834937	3.65406	25.0402	-3.14696	-5.70871	-0.294068	0.564813	-2.43111	8.83806	12.9668	1.81998	17.3187	6.48229	9.52174	4.23389	2.11273	-0.567725	NA	2.23798
AKT1	1.41658	1.05489	-0.729176	-0.441233	-5.15193	0.11869	14.213	10.5882	-1.34052	-10.1898	-0.646402	-10.0185	2.09004	3.72286	-0.190512	12.1518	-1.10313	0.201337	-5.13041	1.4801	-0.0776299	-4.60849	-0.577271
AKT1S1	0.286278	0.681218	2.80693	2.70156	1.27791	3.95299	-3.43347	1.32974	7.53983	0.134365	0.699334	5.16927	0.394143	-0.327471	-1.93787	7.93096	0.198313	5.08278	18.8294	-0.498606	0.817951	8.12341	0.595231
AKT2	1.14967	8.14475	7.13859	4.23267	10.965	0.482515	-4.61318	4.87688	12.5378	-3.21343	1.67772	-2.31835	1.73983	1.41581	-0.0133566	12.976	4.15566	0.440334	28.6316	14.4775	2.39191	11.934	1.32273
AKT3	-0.465017	-4.66161	-22.2874	-0.719153	-5.18855	0.0500043	1.92512	9.40804	-12.2299	5.56793	-4.9612	-16.1084	-10.8109	-1.45145	-12.263	-1.91591	0.195161	16.4783	-10.5652	0.301685	0.220495	3.33978	0.0389525
AKTIP	1.61152	2.21321	4.78438	1.32459	3.16793	-3.80032	-4.19467	5.39432	14.1736	5.05072	-39.5646	-14.8536	2.98778	-2.83918	-0.450893	-1.60758	5.10529	-15.7527	4.65742	-3.53057	-0.205501	6.35586	-0.0515166
ALAD	-1.28422	2.18847	-66.8673	-3.82112	9.72077	-10.4066	-0.883121	-2.67207	-16.4802	-10.891	-61.6194	-6.52226	-2.66733	-0.155464	-3.23827	-5.41314	2.85309	-1.80238	2.21667	-4.06856	-1.21129	-0.108108	1.06709
ALAS1	-0.0607087	14.7334	2.01277	-0.932126	-18.1293	2.14486	-4.78735	-0.313094	15.9436	0.833417	-2.81203	-6.14558	-0.10895	0.559461	0.0313349	-0.603133	-9.92506	-3.88268	10.2234	-0.514671	-1.04448	1.25086	1.95446
ALAS2	-4.17163	-6.42142	-8.18525	0.373989	-2.99572	-2.1492	1.2068	-0.19474	-0.523009	14.236	-1.4599	-10.6038	-7.71926	-3.92051	-1.41409	1.78915	0.407254	-0.653343	-0.421543	1.15203	-0.146411	2.10457	4.09462
ALB	0.525252	2.00923	-13.1203	-0.285618	2.01054	-2.90683	0.569726	-3.83872	-0.816323	-0.96689	-1.4973	-3.92042	0.207597	0.41359	-8.53669	15.3326	-1.14319	0.100082	1.71002	0.538389	0.329179	-3.6691	-0.192446
ALCAM	-0.970267	1.29396	-24.626	1.54712	-12.887	-3.95652	24.5803	10.1417	7.15122	7.30027	-1.39559	2.12172	0.361432	8.74997	-2.19908	42.3883	-0.27755	-1.72911	-52.5194	-5.76182	-0.399559	-8.94429	-6.0913
ALDH16A1	4.95628	0.255148	-9.67359	1.60632	-0.600923	1.12759	-0.135993	0.884415	0.294561	-1.99944	3.91271	2.91866	-6.80339	-3.00534	-1.80427	2.63166	-1.21137	-3.11788	2.63218	-0.77507	-2.71543	1.25658	2.64906
ALDH18A1	2.99221	9.11014	17.3075	-5.31757	2.50177	4.82365	8.27646	-6.1811	6.33013	2.71802	23.1564	0.085884	10.2655	7.53915	0.197533	3.97704	-2.17253	12.8517	14.2653	-8.2865	-0.319686	1.08789	-1.47043
ALDH1A1	-2.35621	-4.29798	-75.7857	-1.22171	-1.1137	-3.01518	12.4738	-0.988428	-12.4549	0.335638	-29.5982	-4.98508	-7.63469	15.7171	-8.85448	0.707276	-4.45163	-0.470903	-0.87128	-2.42493	-1.67382	-39.627	0.324313
ALDH1A2	0.295624	10.1143	-82.3019	-9.18789	-7.39744	-2.51616	-2.42554	2.62045	-1.80884	-3.47317	-14.2344	-7.47643	-1.99805	-30.0927	-1.97412	-79.902	-1.75752	1.45367	-5.08918	0.328846	0.508933	-50.7588	3.96341
ALDH1A3	-2.80557	-20.8082	-13.1272	0.336057	-0.74524	-3.85712	-5.38942	0.921546	6.02031	-3.63728	-0.931897	-22.6355	-15.5496	-43.0061	-15.8448	-6.1044	0.348355	0.467728	-5.58481	-8.43407	5.43228	-11.9567	0.634512
ALDH1B1	1.67138	-4.49699	2.12073	-2.06582	2.53208	0.121468	0.624415	-8.86656	-6.60394	-6.03107	6.77987	-15.8279	1.69148	-3.0994	-5.63968	-7.64133	0.202893	1.38272	33.6702	0.918562	-2.02893	NA	-0.0458453
ALDH1L1	5.00363	-2.43298	-51.5137	-0.2343	-16.0289	-0.823943	3.48842	-0.174078	-12.2068	-4.12724	-21.9146	-7.64574	-2.69562	-0.829242	-4.16553	-20.9744	-2.19172	3.72743	17.2883	0.232719	-0.787028	-15.4348	0.0814714
ALDH1L2	-0.697674	-8.59245	-1.20099	-1.94994	-2.24912	-4.36081	4.52488	-0.518179	-0.129006	-1.9485	2.81195	-26.8184	-3.07564	-0.781217	-5.18358	-15.0552	0.36185	-4.08361	13.1973	6.20166	-0.371137	-1.26036	-1.15362
ALDH2	1.85297	-10.4049	-37.6038	-10.6856	-0.891392	-3.65744	-3.98307	-6.66996	-9.96991	-2.06038	-63.403	-16.7135	-14.9548	-28.8961	-8.02582	-44.0579	-3.62101	-23.5543	37.1565	-8.4882	-1.09517	-22.481	-0.884787
ALDH3A1	1.53177	-3.04867	-6.36927	-0.414057	0.563483	2.40634	21.0217	1.63845	1.33432	-4.58464	4.61872	-1.29697	-8.64039	11.3298	0.733346	-56.2748	0.97602	-0.799012	1.25646	-2.88231	-1.85039	0.824536	2.1206
ALDH3A2	1.90281	-1.4002	-3.92775	-0.801946	-13.0758	0.585665	17.5412	-3.37147	-18.5695	-2.44722	3.67819	-0.0632263	1.59669	13.4385	-0.571158	-45.2897	-5.07447	-0.118297	0.139246	-8.78326	-0.598285	-1.62808	5.64892
ALDH3B1	-4.19537	-7.52148	-2.91771	-2.58694	0.291886	-14.205	-12.4967	-6.49058	-2.86985	4.34031	-2.04506	2.10179	-3.59706	-75.544	-4.10523	-1.79505	2.25782	-3.63028	-40.9016	0.538308	-8.8309	0.2973	1.84608
ALDH3B2	-3.98332	7.8983	-10.1152	0.792016	-1.10016	-0.321704	-6.99762	-0.0168764	8.31944	-1.67883	1.15166	2.38003	2.19499	0.846883	-4.34134	-0.0340182	0.688646	0.527093	-14.0374	1.00887	-0.86173	-0.270207	7.93249
ALDH4A1	-0.721585	2.15632	-7.94161	1.06934	6.01742	-3.86845	-5.02177	-3.05383	-1.36611	-6.48791	-37.2539	-21.5967	1.29627	-4.77204	-1.19948	-1.55243	-0.0243224	5.51924	42.4334	-0.282428	0.110202	-0.250945	-0.22639
ALDH5A1	1.88291	16.8883	9.95365	-0.0659454	5.73839	0.442781	9.01441	-4.36886	-4.80375	-4.33415	-36.5131	-0.849909	-1.62074	14.5196	3.70217	-6.5063	-0.955316	0.343212	2.67888	5.33756	0.337524	5.40931	4.97766
ALDH6A1	5.44577	6.56913	-24.3959	-0.567088	-13.8698	-3.08634	20.9431	0.35352	-6.86538	-1.20069	-59.5807	-11.2889	2.70679	4.57559	2.27239	-1.67678	-3.55877	6.4764	29.2964	-3.38615	-0.93849	-21.1731	-0.197572
ALDH7A1	1.88625	-10.5052	0.622204	-5.16516	-0.553079	-0.286309	-8.25848	-0.438216	1.61229	-6.17159	-7.08043	-0.888793	0.365341	-11.8053	0.807074	-16.4933	-2.76148	1.57033	20.3084	-0.772149	1.07018	0.303266	-0.876766
ALDH8A1	5.14448	-7.38387	-3.02655	-0.17647	-0.113395	-1.95771	6.61781	-0.250186	-21.0894	-0.327765	-12.0732	-12.5437	-4.42232	3.65819	-1.0932	-0.590325	-2.05642	-3.83441	0.866562	-0.689198	-0.264033	-0.0244428	0.401147
ALDH9A1	-1.42846	3.5087	-1.24319	-3.01152	-0.336477	1.31941	-5.92016	-6.54697	-12.5156	-5.39017	-14.0656	-6.61738	-0.81447	3.03352	2.57903	-25.6099	0.165218	2.1793	10.3438	-1.32375	-2.71748	-0.27423	0.0174
ALDOA	3.0469	-0.320333	14.2138	10.8006	-0.180206	-0.714215	6.20848	12.5061	18.6501	5.36375	-16.6826	1.62233	9.165	15.5292	-0.559726	6.4455	0.0160702	4.85084	54.6938	-0.377412	-0.306174	11.789	2.07253
ALDOB	-0.0202875	0.0388946	-1.18945	-1.58148	-1.9802	-0.333503	4.25707	0.923056	-18.6837	-9.23	-18.7401	-7.66228	-25.0575	-8.2576	-0.391314	2.03245	0.373367	4.45633	0.474425	-3.06929	-0.882104	0.0684385	0.0202531
ALDOC	3.57223	3.80507	8.60781	8.57717	0.833026	-0.764971	35.7487	15.2548	-6.27755	2.69642	-29.6785	2.15409	2.05951	25.8009	-4.41499	-1.48917	-0.109498	-3.02075	-5.4357	0.103079	-1.95536	9.2588	-0.416381
ALG1	0.678086	-10.2164	0.921055	-0.701356	4.44196	0.863851	1.33577	9.01439	32.7033	8.2603	14.6744	-0.102553	-0.0213461	-9.90452	-0.546384	-0.0687344	1.44094	2.66376	43.8642	-2.85297	-7.74886	7.34519	0.110978
ALG10	6.44708	9.96229	11.2205	0.838673	-2.48958	3.78877	31.8712	5.04087	1.62662	11.1319	16.8669	2.95017	6.34622	37.8771	8.74253	0.471175	-3.5284	4.36365	-0.514236	7.96055	0.745253	NA	11.7419
ALG10B	12.8332	2.87519	-2.03404	-3.2162	9.05744	1.80725	10.5839	6.3442	1.69177	13.3178	16.7589	-1.30912	3.35973	14.2587	6.72139	7.16123	-0.409767	9.23165	3.38246	2.60795	0.185643	9.63375	5.44019
ALG11	-0.0276876	-1.27576	-8.47327	-6.98798	9.98489	-0.634468	0.148077	0.587747	-3.20618	-0.0429177	-0.792103	-1.96948	0.0691338	0.355384	-0.59617	-12.6801	1.49316	13.8703	0.246442	-0.4793	1.43428	-6.5004	-0.302821
ALG12	-0.0264081	0.061412	-4.34818	-3.00315	-9.39799	0.487044	3.57357	4.78668	19.417	-2.05452	2.75214	4.67965	-0.0371759	2.05395	-13.1838	-0.153135	-1.80313	9.61242	1.60729	-9.77256	0.802168	3.08738	-0.32985
ALG13	11.306	-0.810809	-14.9376	-1.53924	0.019661	0.0351273	11.451	13.0866	7.34534	6.87613	8.03628	1.26904	-1.08604	5.21016	-0.344732	2.10602	1.66379	4.90963	4.06438	-0.623722	-0.737104	2.03375	-0.420217
ALG14	0.413756	-0.246176	-8.56981	-0.11404	1.67926	-2.72994	-5.94848	0.0330684	1.0605	-23.9215	-6.85038	4.76506	1.62046	-8.91185	1.12173	2.78082	1.0182	0.998983	9.56249	-3.28761	0.226364	-1.72321	0.178064
ALG1L	2.4311	1.476	27.2136	5.58421	4.16666	-0.780671	15.5236	0.0591454	2.78255	-0.154033	-4.77312	21.2708	19.9465	25.2068	4.04309	-0.328941	5.17959	0.708776	-0.788141	2.69441	-0.29214	19.288	11.1716
ALG1L2	-2.42562	-1.45158	1.89657	-0.0104645	-2.37545	0.705952	8.62697	1.37271	0.320079	1.27178	-2.76782	0.379275	1.77231	0.882128	2.70595	1.96594	1.49144	5.16924	-0.971644	6.02386	-0.416084	-0.42496	3.36167
ALG1L9P	NA	NA	NA	NA	NA	NA	NA	NA	NA	NA	NA	NA	NA	NA	NA	NA	NA	NA	NA	NA	NA	2.61219	NA
ALG2	7.06391	-1.87068	-5.63124	-2.61838	-4.02159	-0.381309	0.635143	5.30061	2.95505	-4.87594	15.794	-1.29949	-4.45489	0.793096	-0.860593	2.02682	0.00257921	-0.222043	-4.43357	-18.6055	-10.7195	17.9687	1.25956
ALG3	-0.437966	15.1549	138.44	14.1645	25.3966	3.27866	73.3011	4.25356	29.3489	12.37	46.2236	19.0863	18.8301	46.9315	3.07201	13.6786	2.03654	11.4476	4.96699	22.4666	2.37366	51.0641	22.4135
ALG5	-1.06945	-0.710741	-14.6672	-3.41827	31.1922	-3.63318	-0.620155	-0.127999	0.131685	-7.08867	5.71458	-0.491145	-0.755839	-6.45164	-2.18676	-9.16833	7.72581	6.55579	-2.19056	-24.0786	-2.58993	-2.03127	-0.246572
ALG6	0.912816	29.3663	41.4159	0.742615	-2.69062	14.7507	3.85036	-3.75481	-1.44635	-0.926672	41.2488	13.0018	11.474	8.56717	5.55625	-0.241776	-1.84082	13.2716	2.88038	4.04632	0.821558	12.0457	7.84113
ALG8	-3.11582	8.1497	15.2541	-0.766712	12.6767	3.83206	8.70533	7.28185	57.4741	6.10791	37.0284	11.0253	33.4777	19.5628	3.36615	26.5533	1.12825	13.3634	4.07591	6.27991	-1.85989	6.99126	13.9505
ALG9	-0.0998596	-0.560032	-0.0413873	-5.70796	1.2122	4.02287	-5.29119	1.29892	4.49759	-1.33632	29.008	1.02195	4.97623	3.28952	2.63257	2.30431	-0.221687	-1.66948	-0.262031	-12.8354	0.25644	-1.17737	0.0595136
ALK	6.08342	-0.338827	3.1274	1.56858	-7.45754	-1.81354	5.91759	-1.00996	0.999683	-10.3135	6.07202	-7.36188	-14.5695	3.19759	-0.13606	1.89558	-0.00799615	2.15352	-15.1723	19.9081	5.10134	5.20267	5.88192
ALKAL1	NA	NA	NA	NA	NA	NA	NA	NA	NA	NA	NA	NA	NA	NA	NA	NA	NA	NA	NA	NA	NA	1.20671	NA
ALKAL2	NA	NA	NA	NA	NA	NA	NA	NA	NA	NA	NA	NA	NA	NA	NA	NA	NA	NA	NA	NA	NA	-0.0556026	NA
ALKBH1	2.29414	0.0450419	-17.1648	4.12364	-2.11373	-0.688837	32.1684	7.40088	-2.02003	-4.82609	-2.27982	-6.11505	7.8828	11.6252	3.38695	-0.612333	-0.821577	0.0924972	2.9442	6.23235	1.05366	-3.1482	2.81486
ALKBH2	1.91428	9.05041	22.1739	9.35904	0.427327	5.63916	14.3305	4.03611	14.904	3.4056	19.2291	7.04973	16.5319	32.901	3.98843	18.314	-0.0169194	8.99655	21.0154	1.37686	3.58484	22.3953	4.9522
ALKBH3	-4.01395	-7.53121	-19.1999	8.10029	3.31614	-1.76806	4.27354	2.96984	8.49132	-3.65438	5.93802	-8.79989	-6.1475	2.42908	1.58777	0.73939	1.58528	2.87778	2.31176	10.4342	1.36977	-15.2735	1.399
ALKBH4	1.53544	11.808	1.57496	2.59655	9.9789	6.44961	31.2062	5.99687	8.74854	3.37266	13.7139	7.631	15.0017	27.2007	1.74707	10.5886	3.05852	15.68	20.0577	5.22899	1.61759	4.16549	6.84796
ALKBH5	-0.599842	0.125701	-0.367615	-1.67254	-33.9852	4.36431	17.0453	-2.00508	-3.68584	-1.89696	-0.517902	0.86215	3.38491	11.2742	1.02044	-4.69422	-8.81363	0.432199	47.8051	-2.16865	0.158165	-0.584672	0.100143
ALKBH6	0.631883	17.1101	21.8993	9.71941	17.022	-0.730898	13.7202	9.6771	7.42703	4.77519	-2.39475	12.9095	4.63009	21.6528	2.03159	5.11371	9.64561	-3.05872	3.25693	2.14065	2.83898	20.3011	3.2235
ALKBH7	2.85571	0.237174	-14.3941	1.98475	9.76008	0.391094	11.5029	10.5093	27.2937	0.372084	1.71315	1.9315	0.654508	5.14525	0.488825	0.105127	2.49486	5.43921	11.0734	-4.99839	-0.847023	-1.07533	0.711262
ALKBH8	-2.93339	-2.65109	-31.0956	-5.38672	2.33221	-0.51709	-7.76327	-0.727668	-3.71463	-0.356367	11.6708	-3.18568	-5.36815	-1.89445	0.660478	-7.27493	-2.10281	-1.28417	-4.78875	-0.636423	0.126592	-5.41592	0.493838
ALLC	-0.888045	0.331705	-3.40071	4.03589	2.24936	1.65382	9.32963	0.840845	-0.142092	0.26163	2.83542	-3.02909	9.69556	27.5176	3.51738	15.5504	1.13757	2.54728	-1.24796	-2.74236	2.72159	-0.311633	3.96713
ALMS1	-2.0031	32.3646	5.13319	1.63715	-0.78387	11.0944	32.1223	-9.60108	-0.760057	3.04949	17.8876	10.3472	2.36433	24.8417	0.842706	0.499168	-0.274869	3.536	-17.5736	4.30725	4.09985	4.19351	6.37233
ALOX12	-0.552078	1.48968	-0.535699	1.36494	-0.411408	0.0225619	3.23252	-1.51877	-1.8985	0.810855	1.9119	-2.93259	-3.27704	12.8977	1.32794	-0.224255	-0.985712	-3.88244	2.52552	8.3631	0.0281674	1.98374	0.239376
ALOX12B	1.39863	-0.15774	11.8509	1.16838	-5.15137	-1.41067	-7.30801	0.838767	-15.2255	0.100041	-1.23204	2.32946	2.98663	4.80417	3.67782	-4.49277	-0.665141	-1.78122	-3.08497	8.10124	-3.18466	3.25513	3.09741
ALOX12P2	NA	NA	NA	NA	NA	NA	NA	NA	NA	NA	NA	NA	NA	NA	NA	NA	NA	NA	NA	NA	NA	2.25994	NA
ALOX15	-1.36736	30.3131	0.669398	-0.0451626	10.7867	-0.340549	14.6998	-0.120062	-0.662699	0.690782	-0.520274	1.10264	-4.21707	-0.79243	-0.454168	8.6951	5.84059	-8.33603	-3.97971	-1.35736	-3.60109	2.39596	8.96822
ALOX15B	-1.0464	-8.50077	-19.6	-1.20666	-18.0596	-6.1679	-8.14971	-1.56704	-0.785154	-5.64056	-1.00222	-4.11109	-12.1602	-42.6288	-4.5774	-15.1023	-5.11103	-28.7304	-34.8683	4.80997	-0.651332	-4.18894	0.326983
ALOX5	-7.55918	-1.09921	-103.775	-7.74701	-21.654	-17.5788	-31.1159	-4.20084	-10.5355	-11.05	-13.3365	-14.8351	-57.899	-90.5681	-22.2851	-9.3435	-2.34417	-65.7407	-20.8586	0.719234	-4.54865	-46.4385	0.422022
ALOX5AP	-4.23714	-38.2565	-65.5254	-5.76117	-21.4312	-13.0191	-44.3024	-0.727044	-0.538235	-7.53565	-4.88068	-23.7398	-42.9929	-110.282	-21.911	-6.25056	-2.73394	-57.4862	-13.8951	-9.52795	-5.59521	-21.7815	-0.359485
ALOXE3	5.53491	0.416051	0.0479636	1.45007	-14.1892	-6.11647	-6.03719	3.26536	8.04898	8.02518	-4.05927	-0.0095867	-0.88708	1.78044	3.01922	-0.802794	-2.36278	-0.569966	-2.74375	10.1324	-0.57369	2.23489	1.14025
ALPI	2.73095	0.259755	4.75706	-2.23984	-0.657361	0.0915604	1.8823	-1.71602	-2.52309	4.47932	-1.78141	3.87453	1.04731	0.162716	2.60428	0.750038	-2.95053	-0.0437473	0.0122849	-4.49766	-1.46591	1.83639	1.21153
ALPK1	2.63693	-10.9412	-44.836	-20.1266	-6.91189	-4.90659	-13.543	-1.51843	-0.406918	-0.925401	-5.62145	-37.9829	-25.7876	-13.5285	-6.7521	-25.1007	0.00306801	-14.9922	-8.06363	-2.01126	-3.80643	NA	-0.664436
ALPK2	-1.47363	-9.73639	-6.8202	-3.65793	-21.159	-5.62312	-11.8006	-1.35765	-9.60874	5.30648	20.5704	-0.798873	-15.4752	-23.6659	-13.3077	3.10684	-2.14886	-61.7964	-2.83789	1.88374	0.124514	-1.63929	-4.40887
ALPK3	-4.4837	-4.16772	-16.7938	-7.20478	-0.663949	-5.35932	-5.56801	2.7079	-4.54036	-0.108645	-0.0440034	1.0221	4.16609	-27.6409	-3.11	0.0320079	-0.084229	-0.58261	-1.22445	-0.434411	0.5399	0.168572	2.18981
ALPL	-0.716452	-13.7994	-11.5273	-0.349659	-9.03561	-6.82254	-5.19962	-1.68553	-5.87238	-4.15445	-10.8361	-23.4866	-24.3423	-22.0711	3.6121	-8.47276	-1.95166	-22.0398	2.24285	3.15936	-0.813328	-24.6522	1.02829
ALPP	-0.117584	-0.680913	23.2365	-1.8751	-1.19197	0.199626	-3.65461	-0.576667	6.17952	8.98589	6.80791	1.57674	-16.8705	-17.0595	-0.338869	0.175269	1.95244	-2.03707	-0.979455	-2.37444	-1.75544	NA	7.7841
ALPPL2	-0.713217	-0.109766	22.9037	-3.00559	-4.03681	0.537998	1.83644	-1.17222	6.5625	2.15725	1.79442	0.41826	-7.89673	-0.555704	0.635571	3.01217	0.861803	-1.85074	0.248211	-1.2738	-1.6957	NA	7.13188
ALS2	-4.07239	1.56951	4.44081	-0.382986	-1.55462	2.67626	19.4686	-8.23793	0.406049	8.89117	-0.294964	2.18387	6.11342	22.735	4.68842	7.3695	-0.961272	11.1352	-1.11698	5.33815	1.02509	6.43699	1.2218
ALS2CL	-2.73387	-2.02322	-22.3738	-1.58624	4.51185	-2.51717	-19.9747	14.4641	2.04361	1.26358	-12.9668	3.81898	-18.9465	-6.62014	-4.17879	-2.3179	5.13936	-22.6096	-26.7274	3.52383	-1.07446	-3.42999	0.275714
ALS2CR12	-2.85024	-9.52001	-5.24829	-0.874654	-0.13543	0.695518	2.41687	-2.59162	-0.850086	5.54794	3.1687	-1.54291	-23.0735	-8.87471	2.66852	8.96459	3.89847	1.43679	-6.97175	1.39224	-2.31018	1.53816	2.30784
ALX1	-2.38464	1.52244	7.06326	0.466039	4.97165	4.60525	12.4193	-0.954882	-2.19749	6.24643	7.63541	4.83064	9.51244	11.6516	-1.36741	-0.943531	3.94515	4.46363	6.30457	5.57668	1.23634	9.20855	6.54926
ALX3	-0.516009	4.38234	10.5456	3.90687	1.98954	3.38014	2.38312	0.695688	6.1209	0.611386	-2.41598	4.90124	14.706	10.8167	2.87973	-4.6167	2.90211	4.38487	0.441869	9.17633	8.21245	5.80259	0.484213
ALX4	2.65446	-0.178301	-53.3813	0.219634	-1.84944	-0.344805	4.04633	2.85525	0.119696	3.08785	4.12876	0.637273	0.838028	7.39551	1.3375	13.2868	-3.12428	3.42114	24.174	-0.254313	2.48193	-0.0879099	7.59956
ALYREF	-1.88362	8.40138	84.2813	6.80119	1.59145	14.2498	24.4769	1.0676	3.44614	3.98164	56.7417	25.8115	33.9837	60.8583	4.29496	8.37719	-0.283621	0.736793	6.926	2.57832	2.93842	50.4665	6.42518
AMACR	9.30313	17.1244	-6.75423	-0.0101745	30.2094	-8.02145	2.90001	1.33749	4.84757	5.22431	-1.27242	-0.913411	5.70254	0.479923	0.0684252	0.203867	4.12327	3.40355	10.433	-8.45984	0.972111	0.593855	1.62166
AMBN	-0.377701	0.351374	2.72442	-11.6643	0.0764309	0.626212	2.05166	2.98372	6.36524	0.462735	-5.87231	-3.22398	0.910654	2.86661	1.78172	2.67494	-1.83327	4.84555	-2.44658	-2.01277	1.09037	0.0612395	1.17936
AMBP	-3.62297	0.0723962	-3.8793	-1.32328	7.73182	0.60677	8.97759	-3.67204	-13.3986	-4.57563	-2.70725	-0.35583	3.85121	-1.69503	2.34762	-0.602863	0.267379	-0.0208519	1.36997	-11.0438	-1.60024	1.2783	0.132414
AMBRA1	-5.63194	-6.1481	-3.70872	-4.35047	8.54466	0.586127	-3.45862	6.54372	7.91405	-3.5471	-8.85103	0.0840167	0.820281	-0.623276	-2.42888	-4.4019	0.2397	1.8683	-12.3741	1.32819	-0.512697	0.871585	3.39817
AMD1	4.84479	-6.27041	58.6065	-6.15512	-6.84355	-9.52221	-5.41956	0.455225	-21.5523	-7.73693	-9.81982	-2.28061	-1.11718	5.95027	2.21948	-31.7592	-1.11456	2.87861	1.32919	-0.856303	-2.0276	18.883	-0.826577
AMDHD1	-0.415641	-2.09523	-7.1443	3.27135	2.50836	-1.5985	6.99134	-1.6161	-3.33808	-0.421665	-0.158823	-3.01387	-6.41344	-0.0767833	-1.9384	-2.81965	1.58072	-4.88522	0.0950226	2.51153	-0.0299291	1.69359	7.49617
AMDHD2	-3.69427	-4.50179	-5.82699	-0.405428	8.39131	0.493551	-3.33428	-1.67889	0.876395	-0.205921	0.410991	1.47382	-0.970933	-5.91081	-4.35204	12.0033	0.384934	1.38631	9.25263	-0.767509	-7.72046	-0.177113	0.879503
AMELX	-0.00736442	0.334353	0.194429	-4.02684	10.8881	5.20078	5.3325	0.360441	11.6972	-1.06989	-1.32799	0.754521	-0.37899	2.51374	0.437247	-2.97925	6.71542	2.2479	-0.488256	0.692398	0.967517	-1.0069	-0.0447642
AMELY	-0.157742	6.16108	-0.044401	0.60331	-1.75762	1.92312	4.76719	-3.54816	-0.159966	-1.07675	17.5232	1.92425	4.86075	6.82766	NA	15.3166	-2.86307	-0.721423	0.117075	0.444982	NA	0.0170248	-0.493492
AMER1	4.24564	13.5756	57.3139	0.359686	5.02658	14.4352	24.43	16.6806	2.83374	2.885	12.3536	0.953302	0.463528	38.3637	-0.148043	1.77683	0.023166	6.51041	1.10294	1.58362	1.77762	33.3665	3.41415
AMER2	2.50366	7.42069	6.38719	-2.3839	-2.39232	-6.54468	0.129562	1.16064	3.31649	1.97184	-46.9484	-0.14038	-4.00704	-1.9524	2.03923	-27.2851	-0.534226	1.75348	14.4975	3.82784	2.78027	1.61747	2.09058
AMER3	0.393668	1.91365	2.77616	1.46748	2.33884	-1.17223	6.06584	-1.02965	7.43119	2.03606	-7.58483	3.13215	3.17441	4.01003	6.7882	-1.32233	-0.665071	4.64596	-0.469901	2.67281	-1.98424	-0.81322	2.76901
AMFR	8.29371	-1.18818	-6.60573	1.66768	6.60944	-2.35704	3.95128	14.6456	31.2199	-1.46366	-13.3309	-12.2866	-2.66796	0.364147	0.270473	-10.3298	0.630001	1.49762	13.4952	-5.11392	-0.750623	-1.03224	-1.6622
AMH	3.46379	11.2705	0.0731988	-2.60223	-3.47456	2.09873	4.24464	5.34987	11.2729	16.7282	5.56747	2.68984	-1.94634	15.3871	-1.08099	56.5385	-0.556369	3.4751	-0.671022	-10.8854	-1.46048	4.82849	0.864731
AMHR2	1.33932	-4.82181	-4.718	-0.785403	-3.59651	0.00247878	-1.948	-3.7241	-1.16277	2.72769	0.093328	-2.9628	0.449605	-10.1462	1.23947	22.7613	-3.52199	2.09604	32.8188	3.05284	1.19303	2.43397	4.43518
AMIGO1	3.28275	8.30674	-2.97196	1.99531	3.02097	0.706683	11.428	2.29611	-5.61449	-2.8776	-14.1979	0.49839	-0.993858	8.22781	0.310216	-17.7201	1.90382	0.172706	9.01865	6.54572	4.03311	0.771787	1.50199
AMIGO2	0.612825	0.523142	-9.2043	-1.95733	0.3916	-3.21243	-5.95168	4.30052	-1.09014	-4.72113	-3.57377	-6.77939	-1.04352	-22.0142	-17.3577	1.9543	2.2023	-25.4632	-35.2842	-9.52194	-2.01477	NA	0.525552
AMIGO3	-0.731632	9.10307	1.32404	5.52691	0.105995	4.02034	2.64625	1.3798	2.62423	5.79914	5.46469	0.700783	5.18401	6.43266	1.02119	0.0396197	1.21004	-0.0475516	1.68657	3.18744	1.60374	7.7745	NA
AMMECR1	0.303672	7.97136	6.53867	1.28007	0.809167	4.27232	-0.0694858	0.681631	10.412	18.4975	36.9562	-0.322415	11.4471	10.4372	1.52833	6.72309	-0.934923	6.0071	-19.9922	1.27026	-2.40143	3.71922	4.92271
AMMECR1L	-4.68958	0.390753	4.49795	1.21618	16.6502	5.89477	31.4885	-6.702	-6.00743	10.7774	16.4146	0.750984	12.8406	25.2624	-0.0216884	-3.07545	-0.957179	14.7327	-3.27973	9.65016	0.647976	7.49204	1.18814
AMN	-14.9615	8.34846	6.22395	1.90371	-1.31425	2.5092	31.5873	1.15941	-18.3831	-0.222585	1.58282	0.548859	-7.29874	11.0196	-0.598398	-5.26561	-1.11306	-4.34229	-7.9457	4.64816	-1.63843	0.0156719	0.947556
AMN1	5.01164	3.51586	1.09711	0.48389	-7.26387	-2.80941	24.6967	-1.05259	9.28818	0.691347	-12.4794	2.42367	0.664665	18.7673	9.11538	-0.400241	-2.71293	8.62315	1.89394	3.08796	0.976153	2.43813	2.95895
AMOT	1.28133	8.1403	-0.00230305	-5.08626	2.01417	-0.324025	1.47043	0.443704	-4.07948	-0.226437	-58.7297	-7.35544	-1.34459	3.51069	0.468163	-26.69	5.4978	10.1212	-32.257	-0.779133	0.16182	-1.39099	0.211998
AMOTL1	-2.60772	-8.42086	-11.6128	0.118239	-6.82729	2.19393	-6.17927	1.39549	-31.5037	0.0078549	-18.1649	-3.65593	-17.5193	-1.00894	-2.01002	-1.10094	-0.355251	4.12452	-3.16783	-1.57842	1.52107	0.337838	1.41454
AMOTL2	-2.8228	-2.71943	-28.8853	0.16197	8.53424	-1.24501	-5.65459	2.10476	-5.7891	3.48938	-0.696121	-4.84824	-0.823913	-6.79983	-2.2679	-12.0045	2.30321	-0.926477	-6.81933	8.1755	2.66499	1.33452	-0.559051
AMPD1	-0.846844	-13.2946	-63.3926	-8.28685	-5.946	-0.404489	-12.6915	-2.7602	-5.82263	-11.4125	0.875341	-22.6428	-40.5014	-60.7743	-17.5267	-2.60941	-1.55158	-32.8113	-6.2462	-2.56216	3.95523	-44.4816	8.95625
AMPD2	0.109986	-0.263916	1.78033	0.375787	5.56995	2.64038	4.01018	-7.07914	-4.44436	-4.1755	-1.49126	-1.32925	0.229753	-3.7826	-0.171198	0.996448	4.1846	8.60853	0.252563	25.9806	4.50786	-0.515262	-0.0887106
AMPD3	-2.09107	-31.075	-29.6477	-5.67153	-9.52348	-18.0643	-31.6468	7.84132	8.63158	-1.86826	-59.4924	-8.53554	-31.517	-52.3379	-20.1682	-10.0456	-0.111936	-70.1596	1.63912	-4.70861	-2.32658	-1.38993	-0.328947
AMPH	1.20766	-6.77196	-36.8972	-4.93925	-3.88271	-0.215839	-3.12797	-3.90378	-4.68542	3.43924	-1.03622	-15.8025	0.0478604	-6.65632	-5.34226	-11.9857	-1.55923	-3.41541	-4.71512	0.378146	3.39262	-10.5494	-0.758897
AMT	-3.48974	0.469081	-27.7923	-2.45268	11.9292	-1.0572	2.46795	4.25851	0.882863	-0.739465	0.00877975	3.81557	-1.26374	-1.76973	0.531432	-33.6109	0.308492	-1.88992	-2.75216	-5.22118	-2.36426	-14.0648	-1.43583
AMTN	-0.106118	-0.375309	5.90644	0.179414	-1.13315	-0.00118503	-3.28294	1.97525	24.2272	0.344324	1.80982	-0.462243	-4.15345	-6.39452	-2.14988	0.777476	0.836835	-2.05699	-10.2556	1.33882	0.00853835	6.95978	1.46318
AMY1A	-0.0132189	-0.786295	10.6829	-0.487508	-0.772433	5.23523	-1.51197	0.279332	4.21389	-1.26276	0.228294	1.69253	-6.30125	-28.8818	-1.81819	1.42649	-0.0474109	-3.84517	-3.63507	1.06943	-3.61401	21.9457	0.333295
AMY1B	1.15758	-0.285854	16.0412	-0.00724115	-3.32624	1.45461	-0.174483	0.780071	1.66599	-2.12402	-0.442247	2.30906	-11.1849	-25.1734	-2.93013	2.6128	-0.963763	-1.57449	-8.51374	1.88527	-2.73065	NA	0.249377
AMY1C	-0.405652	-0.641565	11.5479	-0.317372	-0.669411	1.5399	-0.389171	0.065142	9.93528	-0.412154	-0.522152	-0.0902882	-13.8579	-34.1019	-2.00603	1.26478	-2.58472	-1.0343	-20.474	0.570962	-3.37961	NA	0.253344
AMY2A	1.48352	-0.216723	-6.29971	-0.124263	-0.126564	-1.25266	1.06679	2.40434	0.305201	-1.05927	-18.0499	0.660947	0.150841	-5.06087	0.952881	1.3081	0.519668	0.173837	-0.561366	3.04662	0.526767	-1.52809	-0.132529
AMY2B	0.478395	-4.57813	-26.8521	-2.29216	4.59554	-0.0524824	-1.90146	1.21641	-2.86286	0.248844	-1.40993	1.32264	-7.9548	-6.2266	-0.61404	0.598096	2.30923	-2.70425	-5.74924	1.97225	-2.27825	-5.07965	-1.24106
AMZ1	3.02944	-3.71525	-0.0382115	-1.52882	-9.70558	-2.878	-0.416364	-0.944433	3.43626	-3.56224	-5.07839	-3.39541	-6.66095	-18.9582	-6.03336	4.59761	-0.816862	-18.486	-0.284706	0.69644	1.27505	NA	0.526403
AMZ2	-2.76402	13.7136	51.3409	13.6013	18.4397	0.711798	47.7814	-19.3986	27.0056	11.1264	1.15635	8.549	13.1521	52.748	1.06398	6.93563	4.84955	3.21108	44.9259	1.95219	5.34209	32.7877	1.56836
AMZ2P1	NA	NA	NA	NA	NA	NA	NA	NA	NA	NA	NA	NA	NA	NA	NA	NA	NA	NA	NA	NA	NA	0.764259	NA
ANAPC1	-7.00931	8.38628	16.9247	0.109109	10.3898	12.8966	26.2525	-1.03023	2.01917	19.2652	14.0866	10.0882	8.19025	42.1234	2.76532	1.39712	-0.321772	19.831	-7.78935	16.5559	0.405129	11.9278	9.04473
ANAPC10	4.07834	0.208139	9.9878	-2.08671	0.147751	-0.889162	10.3868	1.57204	0.413997	-11.8002	-12.8237	-9.91899	0.390297	4.57799	-0.568521	3.17549	-0.487499	1.07727	1.7215	-1.25401	0.983607	5.59428	0.163009
ANAPC11	-3.01705	15.0144	35.4639	10.1288	11.2155	0.208461	22.0433	0.187691	13.2858	1.18111	12.0424	18.0025	32.7319	30.9291	3.13557	10.7571	3.02389	4.01716	13.1198	0.674292	2.75176	53.6753	5.66211
ANAPC13	0.638349	1.55263	-2.73648	1.5669	8.27873	-0.457137	26.8566	2.88702	0.141663	-3.32398	11.4211	-0.906902	1.43217	13.0416	3.21021	-1.26285	6.20327	-1.56951	6.05452	-0.583448	7.27237	-6.55594	1.24248
ANAPC15	-6.04953	-0.877873	2.30021	1.90723	2.95994	-2.86133	7.77859	2.85658	14.1168	-4.50274	1.20007	0.847703	9.20742	2.66129	2.05162	0.803694	3.14859	-1.73258	12.511	-3.49344	-2.89258	4.60736	2.43239
ANAPC16	0.527844	-4.05232	-10.0218	-2.30406	4.34216	-3.32219	21.1496	-4.06278	-12.046	-6.62336	-7.29059	0.932406	0.0242012	2.3825	1.70637	-15.1541	5.77817	-9.49448	1.14292	-3.11337	1.03299	-18.7016	2.73237
ANAPC2	3.32317	1.32596	-18.9375	-0.34769	0.414973	2.61743	1.96352	6.08319	-3.95898	-2.70627	3.84745	0.493339	0.239147	9.19106	-1.52654	12.2265	1.77434	-0.0977477	0.150559	-3.77773	-0.993875	-1.03197	3.76181
ANAPC4	2.24862	-0.223058	-23.9643	-10.8701	0.620876	0.424788	-2.97743	0.141045	-0.53731	-1.61704	11.1743	5.90662	-0.63926	-1.4752	-0.721874	-5.37787	0.100207	1.91226	-0.452558	-11.2105	0.0159766	-19.3304	-1.23816
ANAPC5	3.80164	7.38021	19.0455	3.4838	0.898228	0.274204	21.1633	17.3892	30.553	14.2572	17.6831	7.29696	5.06462	20.234	0.977284	17.6042	-0.249557	2.20957	41.08	-0.203502	0.262793	-0.308025	7.62389
ANAPC7	1.71297	9.40312	49.3385	2.64675	17.9555	0.808435	18.163	1.4791	11.6125	10.7249	44.0916	22.4203	14.0489	58.0723	1.27391	3.20293	3.95278	2.03233	44.4954	7.66483	2.86365	20.0509	8.10563
ANG	-0.680801	-1.23946	-26.5956	-0.63491	-12.487	-1.48622	3.01938	-0.139893	-9.48007	-0.180473	0.207266	-3.16231	-4.74245	-25.2894	-1.82301	-31.815	-1.53379	-4.54702	-15.7861	-7.50301	-1.76693	-16.8723	-1.81372
ANGEL1	2.53283	-0.113134	-7.13346	-0.151058	10.7171	-7.50289	24.5996	19.5329	0.998842	-3.83474	-6.73891	2.06335	0.124803	4.53458	0.273379	3.25546	0.844459	7.99116	12.1052	12.7356	0.917451	-5.97199	9.81125
ANGEL2	-0.487759	7.5529	-1.03927	2.46263	5.28555	2.16466	13.9682	0.0385695	-3.40403	3.55371	8.42111	13.6898	0.0404628	30.4792	1.54945	1.29852	2.66819	11.0808	0.433021	2.16111	2.94907	-0.29515	0.605955
ANGPT1	-2.69645	0.06817	-3.99912	-4.97989	-3.52967	-1.86508	-0.695921	12.2526	-6.17607	-4.31231	-4.83599	-13.011	-32.1676	-6.96705	-5.63044	-72.8491	-0.311846	0.536589	-7.96791	2.33033	0.60757	0.358919	-0.885574
ANGPT2	1.50683	-6.2855	-2.57891	-2.09368	-3.3101	-7.61525	-2.05023	2.36927	-10.9394	2.51387	27.4288	0.729993	0.602464	-3.03137	0.74525	6.44711	-2.91581	0.364762	7.98707	4.35966	-0.60576	-1.98843	-0.086314
ANGPT4	-2.06711	-0.281424	-108.656	0.237596	-1.69891	-0.0447813	-0.839671	-1.04718	-28.2714	-0.204667	-8.90248	-14.2314	-26.0763	-32.8183	-9.07939	-5.05281	0.378445	-12.5742	5.8844	5.7928	4.28329	0.222375	1.06101
ANGPTL1	-3.82213	-26.6613	-117.891	-12.0593	-6.21274	-0.915744	-16.6177	8.89955	-1.02391	-1.62506	-22.7583	-22.098	-50.1682	-57.3557	-2.6965	-60.6719	0.220234	-5.22619	3.86957	0.397907	3.32749	-23.8575	-2.87943
ANGPTL2	-0.218715	-18.7466	-40.0132	-5.49616	-9.33692	-0.155917	-6.1446	-1.88272	-10.3775	-2.10583	0.796626	-26.8323	-14.9068	-45.5713	-16.1018	-6.27222	0.120203	-4.98892	0.0938707	4.25661	1.07378	-18.0856	-6.45632
ANGPTL3	-2.03786	4.38026	1.57549	-0.115841	-1.9183	1.63083	5.73117	-1.95963	-8.71578	-9.40193	-1.10631	-2.51907	3.33852	6.63021	0.969951	22.5259	-1.58863	1.40714	0.161761	0.991429	-0.596999	-0.725406	-0.237925
ANGPTL4	-1.83338	-3.27654	-1.6741	0.183487	-7.87861	-6.41627	-2.88376	-5.73226	-16.0678	-6.83374	-5.77365	-0.766113	1.31231	-11.7259	-2.68837	-21.053	-3.38516	-1.0028	-7.45134	-3.81676	0.124298	1.28479	-1.2573
ANGPTL5	2.07992	-5.51469	-41.2037	-0.880711	-0.432986	-5.26089	-1.23712	-2.77695	-0.630654	-1.46774	-4.10737	-5.84737	-27.3394	-14.8305	-6.87409	1.78938	1.0012	-2.42459	-10.2718	-3.33195	-1.31264	-7.84405	-2.00918
ANGPTL6	0.526199	-18.1925	-34.3254	-0.0300168	-4.21988	-0.138409	-6.30916	-5.43803	1.62097	-5.32313	1.27731	-26.7705	-26.8163	-48.3218	-0.235447	1.69368	-3.33766	-7.7212	-2.72608	0.535448	0.622395	-15.2485	-4.23481
ANGPTL7	-1.5515	-12.8736	-64.19	-2.39006	-5.54067	-1.71884	-14.8845	-0.0361432	-1.5815	-4.88509	0.845631	-11.2644	-42.4056	-20.4407	-6.69095	-12.3937	0.475184	8.18893	-0.647472	2.09509	-0.68853	-6.6129	0.0243335
ANGPTL8	NA	NA	NA	NA	NA	NA	NA	NA	NA	NA	NA	NA	NA	NA	NA	NA	NA	NA	NA	NA	NA	0.0777224	NA
ANHX	-0.139403	0.997686	0.582911	1.30748	-0.759556	-1.68295	2.98921	0.999667	1.6463	-0.680497	4.05763	0.854502	2.205	1.00889	2.58327	2.91644	1.69382	1.62903	1.88878	2.57795	0.786711	2.21177	1.43258
ANK1	0.230841	-7.73055	-0.656819	-1.36893	-39.6771	-7.71603	-3.47993	2.85782	-16.0912	-1.53047	-0.629849	-16.2975	-21.4667	-15.6773	-0.112447	1.79629	-4.21768	-36.9298	-1.95301	-0.0172525	5.17286	0.0364367	-0.853175
ANK2	2.06945	-2.53101	-71.9868	-7.48353	-4.80125	-2.43418	-5.45228	-5.26993	-22.4913	0.409762	-54.9117	-14.7295	-22.0815	-35.2117	-3.1529	-31.6555	-0.45116	2.95204	6.76906	-0.295345	-0.0755894	-57.4242	-1.29051
ANK3	0.722519	-0.0850125	-4.97937	-1.84855	-1.94133	-4.49773	-0.538825	-0.384215	-14.5165	-2.11339	-8.03357	-6.20432	-7.66415	0.422449	0.19259	-0.0397902	0.298813	-17.6222	1.50367	-0.708211	-0.598169	0.918649	3.75959
ANKAR	-1.7158	-2.85999	-46.6706	-0.282002	5.42724	4.30121	26.2499	-4.19464	0.268921	6.22247	8.85381	5.28015	-12.0894	9.93305	7.63606	-0.749695	2.89432	1.46636	-6.1003	2.24545	1.50236	-26.2958	4.41917
ANKDD1A	7.15109	4.21623	-22.9931	-0.437333	-4.84673	0.0609717	0.103584	-1.29469	-20.9599	-4.53319	-18.8738	-7.88861	-6.70696	-4.69809	2.21649	-31.7469	-1.82275	0.474107	-2.07644	13.38	0.341514	NA	1.38168
ANKDD1B	1.52532	2.47105	-53.8611	-1.66097	8.03025	-2.99196	15.5047	4.04914	3.43142	0.401723	0.436301	2.32431	-14.2186	0.00913809	-2.45851	-34.3158	0.054086	0.78011	-0.297165	-4.99619	-5.90939	-2.64742	0.614637
ANKEF1	2.4913	18.2411	1.99804	0.669682	2.89723	-0.0834045	1.12466	2.85937	19.1752	13.2112	5.81235	4.98908	1.84801	18.7371	6.06562	6.29562	0.228033	-6.86063	18.8504	2.81622	-0.324552	NA	13.3926
ANKFN1	7.75136	0.0903734	-53.1621	-2.89679	0.416184	0.383378	1.38692	-1.39731	7.01165	1.0232	-1.08811	0.00126638	-26.2463	-5.64938	-1.63979	-9.37819	0.146714	0.125469	6.83843	-15.5997	1.28127	-0.0879352	1.84345
ANKFY1	0.0377091	-0.815885	-14.9329	-7.75981	-25.746	0.0728396	-5.01282	-8.69664	-7.43788	1.41865	-6.11526	-16.9937	-7.52199	-2.55367	-0.494312	-10.1191	-7.89057	2.68143	-4.43139	-0.897287	-4.78443	-15.549	-1.48613
ANKH	0.622479	-10.7632	-10.3727	4.77119	14.7599	-8.3796	1.69534	-5.43946	-5.60615	-5.86398	-7.3964	-4.09965	-5.6504	-9.64286	-0.0288551	3.66678	6.14961	-2.22301	-5.87165	0.723448	2.33699	1.88027	-0.116981
ANKHD1	11.6673	2.5306	2.86208	-0.479615	11.94	5.93646	6.42867	3.04534	2.45354	0.845074	0.085099	15.0193	0.28988	8.77145	0.83056	-1.42131	0.695884	1.91175	3.59328	0.117646	-0.52322	-0.465861	17.3522
ANKIB1	7.71077	13.5007	19.7321	-1.72921	3.49395	3.2521	3.9433	-3.58178	-2.83658	6.38694	-4.8168	-0.987528	7.74386	7.64331	1.60652	18.3957	0.159498	2.8608	26.2225	4.83433	-0.103884	NA	1.74199
ANKK1	0.805641	-1.78133	-48.382	-1.70784	10.5965	0.0702604	4.09117	3.81408	-1.88579	6.25469	-1.21826	4.77188	-12.2025	1.43166	0.769854	1.10029	2.18539	-9.94036	-1.2377	-1.51444	-0.371453	-4.34103	3.10207
ANKLE1	0.285525	6.36581	25.5702	7.53009	3.70158	2.24151	13.5314	1.78239	1.58743	6.6729	8.41643	2.35901	5.65958	17.7884	5.15493	23.158	0.415839	3.25526	-4.36808	29.2486	1.86514	6.0834	1.05758
ANKLE2	2.01862	1.75882	9.11783	0.566246	-0.880215	3.92115	-0.0443108	9.63497	5.5523	3.17379	22.0327	6.75957	0.341187	-1.79986	-3.67376	10.6026	-0.675238	0.0115897	-2.43512	4.95171	-0.147931	1.93104	-1.22448
ANKMY1	-8.41702	-1.06659	-66.5442	-6.11281	7.75834	2.1602	3.20948	-0.886455	-1.87652	4.19515	2.37849	0.579354	-9.1756	-3.20292	-1.21419	7.13567	1.96138	-5.412	-4.76938	-1.92572	-11.7169	-11.1464	1.46325
ANKMY2	3.08051	10.6144	-38.591	-0.140375	0.41978	0.406646	23.9032	-0.122044	16.9957	3.3408	4.20199	4.12709	1.1788	12.7851	0.329707	-0.321941	5.06924	9.78112	26.9658	-0.919203	-0.483189	-8.30668	3.04666
ANKRA2	12.9318	1.17123	-39.885	-6.84729	6.36875	-2.14181	2.53235	3.65554	8.94941	0.865055	4.72129	0.0878497	-1.48499	7.66062	-2.69106	-12.7846	-0.464264	0.680513	9.56423	-4.98127	-0.83334	-8.59971	-3.81737
ANKRD1	-1.81273	-8.95573	3.13977	-1.94898	-2.95956	-8.38371	-2.61324	0.0483664	-1.56349	3.40076	1.02743	-5.4135	-17.1591	-29.7393	-1.71868	-0.596693	-2.53914	-4.87577	3.14514	-1.29371	0.232158	4.88706	-0.287759
ANKRD10	-1.38231	1.28485	-31.2445	-6.06882	21.0506	-0.351693	5.75335	-1.26299	-12.4376	-1.01705	3.31258	-0.148257	-6.75064	-1.96221	-0.356247	1.6147	5.71598	0.39461	-4.27558	-1.19037	0.326659	-15.9502	1.05509
ANKRD11	0.675466	0.370092	5.48312	-0.814966	-0.207009	0.540364	4.85682	6.02318	-2.12214	7.24985	-0.1703	-3.56365	-0.757488	0.6861	-0.343573	-10.3587	-2.05864	5.15158	3.32784	-4.31616	0.902973	0.765763	-1.40094
ANKRD12	-0.47633	4.77385	-17.5509	-0.566457	-7.72164	-2.06548	-0.183571	0.913745	-13.2013	0.190366	-0.784576	-3.92184	-3.49444	-0.673058	-0.284225	-0.442455	-2.09675	-1.88498	-0.045721	2.01909	0.959107	-26.1097	1.58353
ANKRD13A	0.622501	2.22614	-5.66188	-1.58414	-2.29046	-3.52239	-12.7744	6.70539	0.104671	1.60581	0.958098	1.06832	-3.72451	-11.7656	-4.51857	4.82116	0.308968	-7.06778	5.47381	12.138	0.861555	-8.21308	-7.44037
ANKRD13B	-1.27334	17.4624	43.7361	6.1587	14.5643	5.25337	46.2159	-5.62089	2.47246	24.6225	2.84814	1.56482	7.53454	43.1676	-0.0171226	16.1665	1.08399	26.5917	0.887535	0.0105225	1.54433	15.9657	0.749123
ANKRD13C	-2.12947	6.69944	0.557319	-1.57316	-11.0972	5.926	-5.89246	-3.53065	-8.76206	-2.90463	-3.80217	-1.67958	0.98984	-1.93714	-0.245516	-0.221686	-2.94217	2.33241	-0.220566	1.71936	-0.3855	1.59273	0.0348825
ANKRD13D	-11.0572	0.904725	0.305714	0.658795	4.49851	-2.31646	2.23992	-0.0043329	-0.551853	-0.375895	0.447864	0.795432	4.02885	0.099292	-0.58038	35.3195	4.1106	-4.08736	-11.4009	0.533456	0.153342	-2.28116	1.97666
ANKRD16	-0.325669	16.3659	18.2423	3.93412	22.8257	2.17821	23.8686	-0.0877675	7.29358	-0.0474813	0.156826	23.8788	9.56267	30.3989	6.55774	11.9783	2.64743	1.59681	18.549	3.7371	1.52625	27.4177	1.32871
ANKRD17	6.92348	3.41558	1.69579	-8.02211	-6.62789	0.917825	-0.751669	3.34305	-4.07759	-1.27527	-5.54105	-9.82009	-0.149914	1.14284	-0.819558	1.10661	-4.98477	7.74852	-0.555605	1.56261	-0.293575	2.43918	-0.849836
ANKRD18A	2.8062	0.443935	4.01461	3.22438	0.394443	-5.30611	16.9604	2.81721	2.63999	3.30258	-7.64843	0.369958	0.658112	26.4766	0.751272	3.98242	0.830951	-1.76638	4.61821	0.375169	0.922125	NA	7.37333
ANKRD18B	0.551733	4.00127	17.4306	10.2325	7.83747	-1.22824	7.02079	1.16799	17.4551	7.6164	-7.19468	3.47293	10.7975	18.5772	2.12039	-1.74777	-1.04679	-0.865019	10.7832	1.6403	0.714671	NA	8.39863
ANKRD18DP	NA	NA	NA	NA	NA	NA	NA	NA	NA	NA	NA	NA	NA	NA	NA	NA	NA	NA	NA	NA	NA	0.619746	NA
ANKRD19P	NA	NA	NA	NA	NA	NA	NA	NA	NA	NA	NA	NA	NA	NA	NA	NA	NA	NA	NA	NA	NA	0.329436	NA
ANKRD2	-3.79309	-6.83341	-32.7555	2.1632	-5.5072	-1.35718	0.302618	-1.6832	1.19615	5.18785	-18.2598	6.25946	-4.48373	3.26227	-11.5957	-5.80357	-0.739389	-25.2152	2.50677	6.00552	4.29355	-0.789583	3.47145
ANKRD20A1	4.14064	3.42792	-1.44473	0.554386	0.670407	1.76126	6.80961	2.231	1.53814	5.07777	2.56846	0.701501	-6.90644	6.51713	1.97504	-7.06411	-0.0647161	1.15946	-0.336384	-0.153283	1.44634	NA	2.0386
ANKRD20A11P	NA	NA	NA	NA	NA	NA	NA	NA	NA	NA	NA	NA	NA	NA	NA	NA	NA	NA	NA	NA	NA	-3.88273	NA
ANKRD20A2	1.83811	1.54342	-0.414534	0.836348	0.0934592	2.86868	7.48797	5.57244	2.02651	2.21105	0.870993	-0.490641	-6.03953	5.47767	1.35346	-7.27812	-1.64723	5.73947	-0.680265	1.24798	3.47559	NA	1.68401
ANKRD20A3	6.63615	1.83046	1.03221	10.2296	1.53188	1.42723	11.1545	2.3363	8.6698	6.08452	9.61136	2.31442	-1.10828	14.332	3.54269	-1.83813	-1.37539	4.12576	2.24041	0.847579	0.80098	-0.0255216	1.60893
ANKRD20A4	3.18513	1.25711	-1.61221	-0.216665	-0.905179	-0.0665179	3.72574	0.0279108	-0.171788	0.829768	7.13824	0.284246	-8.3503	4.35511	0.382064	-2.80022	-0.319559	2.2378	-0.758478	0.688563	2.08412	-2.84723	0.861478
ANKRD22	-1.39476	-3.76261	-0.703095	-2.69768	-0.0107214	-12.7457	-28.4834	0.946346	4.67014	-2.00199	-1.74835	-2.79833	-17.3414	-10.6566	-27.4828	-3.20754	0.443294	-54.1638	-12.3411	-34.0997	-8.42813	3.85609	3.95775
ANKRD23	-0.0340131	14.5437	1.42001	-0.296674	16.1909	2.50947	-0.0861746	-0.245258	0.0263558	10.0895	6.19614	8.97585	4.98437	18.8634	2.31915	3.87797	3.12278	1.60233	0.676003	1.30988	2.09699	10.5522	12.0466
ANKRD24	-0.524504	-0.653938	-62.1042	-0.983496	0.817076	-0.49211	6.45763	-0.735713	-0.0413992	2.06685	-14.3451	-7.65796	-14.8981	0.438317	-6.07514	-0.499638	1.05643	-6.3471	5.95725	-10.2456	0.0500185	-5.48312	0.618028
ANKRD26	0.478663	20.8664	1.85209	-4.90767	9.46351	0.0432827	4.79107	-1.35117	-0.988077	5.8277	-1.08324	0.668668	2.4077	10.7293	5.41188	1.30261	-0.0565581	0.412538	-0.951766	4.5532	1.33338	0.0587004	0.18787
ANKRD27	10.0026	27.3407	84.8083	7.33626	40.6865	0.917997	2.78753	2.55322	1.09063	1.91303	-12.0516	10.9277	4.86351	19.7783	1.12878	0.602987	3.28832	1.59216	16.3531	16.1709	1.10165	29.1112	7.10734
ANKRD28	-0.471209	12.4315	-0.426614	-4.08141	-1.93355	-0.525193	-3.47882	0.534213	7.70686	1.46285	-13.2675	-1.08933	-2.03305	-1.04983	0.0130555	12.5335	-1.36201	4.90193	0.0958124	8.62148	-0.220548	0.989801	-0.446434
ANKRD29	0.804012	-17.9262	-83.1837	-0.532646	0.595002	-6.48289	-2.6563	8.1403	15.999	2.13404	-17.1725	-2.3554	-17.8807	-6.13304	-13.7917	4.74389	0.170463	-27.7558	-3.69879	1.28072	0.409002	-28.8087	-0.510089
ANKRD30A	NA	2.70574	-89.4862	-0.55138	-2.55005	0.934188	6.41792	15.5699	26.179	1.41322	6.25647	2.92944	-0.471763	1.70434	1.56575	7.18407	2.49437	1.69908	-0.0473601	0.404675	1.7812	-32.6535	4.12308
ANKRD30B	-2.3246	0.925941	-38.1415	-0.649632	-13.8409	-3.29036	2.31121	1.67669	6.35306	1.71667	-11.2463	-0.690032	-1.14186	0.0514838	-0.414257	24.9421	-2.01605	2.04004	-16.5004	5.96776	-0.120806	-1.53459	0.124604
ANKRD30BP2	NA	NA	NA	NA	NA	NA	NA	NA	NA	NA	NA	NA	NA	NA	NA	NA	NA	NA	NA	NA	NA	0.119962	NA
ANKRD30BP3	NA	NA	NA	NA	NA	NA	NA	NA	NA	NA	NA	NA	NA	NA	NA	NA	NA	NA	NA	NA	NA	-10.1474	NA
ANKRD31	2.46703	3.14015	-2.59879	-0.551242	1.3295	0.686748	-23.8973	10.1467	12.5968	21.273	-2.6174	1.01155	-3.2973	3.1608	0.381906	-7.4661	-0.901857	5.80232	2.53614	3.35257	0.0412304	0.362353	6.18658
ANKRD33	0.455789	4.98913	-3.06762	3.12618	0.388676	-5.70043	3.76388	1.76581	6.65508	0.560243	-2.92103	0.427309	8.32452	3.46726	6.82679	2.04242	0.0997219	0.580303	-2.71092	29.1603	-0.638115	-1.74271	-0.496836
ANKRD33B	-1.91329	-8.19622	-19.5002	1.44475	-10.7954	-1.1729	-1.04456	0.881943	-1.26261	5.74668	1.08966	-7.39621	-35.1114	-11.328	1.49801	-24.3414	-3.89173	-31.3413	0.987631	11.5123	0.59682	NA	0.515779
ANKRD34A	-4.49681	0.274745	-7.722	-0.924174	-8.1558	0.864307	4.24924	-5.62219	-12.2771	-0.548051	-5.83896	-1.66301	-2.26693	-1.3151	-4.06774	-0.537616	-0.351414	1.1217	7.05663	0.0695331	0.656756	-0.659116	-2.0449
ANKRD34B	0.365185	8.63897	10.8154	-0.407127	-0.125802	-3.55729	8.01233	-19.6846	1.20427	0.692023	-6.73367	9.09381	9.37906	9.24187	1.28834	6.93894	0.359289	-1.69383	1.69288	5.93594	-4.15332	2.27423	6.71797
ANKRD34C	0.630682	0.0347553	-32.2669	-0.654011	-2.99892	-4.81583	-0.0914749	0.247395	-6.0792	-0.630118	-20.7117	-6.0732	-6.63691	0.895181	0.758989	-0.598651	-0.417732	1.85957	5.03495	-2.58137	0.323087	0.131752	0.579101
ANKRD35	-1.7396	-2.91583	-26.168	-1.1973	-3.50145	-8.35032	-12.8344	-2.07691	-7.34043	-7.33525	-16.5859	-20.2722	-10.1279	-10.8634	-4.13342	-72.5483	0.393927	-36.537	-6.97555	-7.07888	-5.60591	-33.0615	-1.5566
ANKRD36	0.210102	0.970874	0.0248372	-1.372	0.0843137	0.144528	13.5869	1.22854	0.590297	5.2218	0.264296	0.505009	-0.495563	11.2373	2.54164	3.74641	1.21795	-0.536433	-14.6058	3.80335	2.84833	16.8131	2.29632
ANKRD36B	-2.94815	-0.469705	-0.0618907	0.233713	0.495548	0.478502	13.6341	0.377973	0.559703	4.86556	2.47244	4.8399	-0.336627	11.4747	3.95968	0.763458	2.01386	0.152983	-16.746	2.32203	4.77388	4.82499	1.87118
ANKRD36BP2	NA	NA	NA	NA	NA	NA	NA	NA	NA	NA	NA	NA	NA	NA	NA	NA	NA	NA	NA	NA	NA	3.76999	NA
ANKRD36C	2.61652	2.75291	-1.01054	-2.29699	-2.69932	0.200437	14.3343	2.24904	0.249048	3.03339	-0.793295	-0.0447176	-8.49589	10.3154	1.34876	4.78099	-0.0806401	-0.152346	-5.87561	0.825637	1.05373	2.909	0.47512
ANKRD37	0.0952839	-8.59157	-4.04398	-3.32429	-16.8946	-2.7984	-0.767684	5.34871	-1.25887	-6.95497	-7.25665	-7.14212	-1.59487	-1.89972	-4.7354	-1.13067	-1.11322	2.01391	3.54828	-15.3956	-0.802744	1.36757	-5.89627
ANKRD39	-4.79645	7.80823	16.9112	3.17245	2.57258	1.15986	25.2551	-4.3267	5.5744	6.98296	4.04963	18.5321	20.5905	29.0057	4.52353	1.98373	4.12146	0.448806	-0.540454	0.90332	1.49924	23.9112	5.65984
ANKRD40	-3.26197	8.74605	4.44361	5.95779	0.456866	-5.82004	23.2873	-12.3137	-28.0671	6.19175	-39.9042	4.40391	5.77087	30.2315	-1.6279	0.762467	-0.368168	17.6511	9.68314	3.76454	2.40583	18.2946	3.1039
ANKRD42	0.269431	-2.85389	-33.2214	-6.74548	-3.41203	1.12902	-0.193205	-1.28396	0.178158	0.323479	-2.84664	-11.8476	-8.04879	-5.38849	1.81989	0.247542	-1.85268	0.186755	1.16727	-3.38792	-4.85548	-0.111794	0.375805
ANKRD44	0.0725231	-22.6881	-67.7313	-10.8837	-11.3214	-0.503157	-28.4449	-0.249841	-15.4737	-3.88324	-2.0941	-22.6078	-52.4122	-66.8594	-7.06579	-1.3288	-3.33468	-0.697634	-4.03887	-1.27199	3.63616	-1.21669	-0.59376
ANKRD45	1.21821	3.88802	12.101	-0.132846	-23.4104	0.947261	2.68949	-4.80933	-0.294512	0.301033	0.128362	-0.102185	-4.8107	-2.03739	8.57326	-12.5505	-0.423589	5.38709	1.26242	6.13029	0.0961262	NA	3.33475
ANKRD46	2.78383	19.9946	53.2933	5.41789	21.7263	2.01736	14.0745	0.370861	-7.58446	-3.55742	-9.57434	-0.486895	9.68748	17.4976	4.67214	55.4732	6.13168	19.6247	22.9962	12.7126	10.5806	31.1473	6.10519
ANKRD49	-1.23214	4.51432	-1.26501	-0.307389	28.3174	-0.0161717	6.25532	6.17443	2.01547	4.77768	16.047	8.94446	5.84108	19.1699	9.32282	14.4605	6.76985	-3.41654	-2.49621	1.11322	-0.548067	-4.30134	14.9184
ANKRD50	1.9091	-5.00583	-2.96415	-7.73215	-7.1662	1.63725	0.148428	1.16645	-16.8583	-1.46324	10.4741	-11.51	-1.24925	-2.64427	-7.4351	0.0236132	-5.74061	8.10187	-0.302065	-0.837484	1.04524	-0.308858	-0.787767
ANKRD52	5.07145	3.89126	1.93984	-0.592577	-12.0811	-0.208223	4.07208	3.47202	-0.62966	6.63279	0.302719	9.67234	4.26865	11.0091	-1.31359	5.86874	-6.47329	6.43763	14.5746	3.83837	-3.89877	NA	-1.70395
ANKRD53	-5.17791	-3.05208	-23.975	-1.70652	-3.43359	3.59888	3.27948	-0.215714	-6.13296	2.87947	3.61447	-0.491101	1.18225	-1.84413	-2.61028	-49.0956	0.0127978	3.9241	-24.8694	4.05141	2.19095	0.304377	-3.09829
ANKRD54	1.8542	4.67926	18.428	2.22416	-0.210521	0.350134	21.6461	1.83182	10.4092	-8.25759	6.25043	7.88041	2.08912	24.671	-0.187345	5.16263	0.304686	12.0193	5.40168	-6.68585	-1.1215	NA	0.477269
ANKRD55	-9.4377	-22.2181	-45.9394	-8.26507	-10.1536	-0.44786	-31.9201	-4.9182	-15.6684	-4.02863	-0.71146	-27.1338	-25.4961	-68.5803	-13.4936	-8.95589	-0.829864	-16.7616	-1.8157	-1.0364	-0.973861	-12.3652	4.38641
ANKRD6	0.269918	-1.2374	-12.5224	-1.72325	-0.163202	-0.20472	9.61045	-8.44988	-27.6162	1.15374	-0.38694	-2.60708	0.597861	2.05678	3.71202	-7.48639	-0.023488	0.231086	-12.0666	6.36691	3.29356	-3.86443	3.65558
ANKRD60	NA	2.12955	1.80882	-0.291927	-0.274635	-0.543774	1.85704	-0.897517	2.97704	0.251715	0.307126	0.289134	2.7862	0.986232	-7.46951	-1.11416	NA	0.840671	NA	0.409608	2.39136	NA	1.66054
ANKRD61	9.07113	3.07933	4.80248	-0.739285	3.56134	3.31943	7.69803	7.47545	6.0536	7.25301	12.3199	1.77773	7.47808	3.41403	-0.993793	14.9042	1.13032	15.9265	16.2822	4.02832	0.403039	NA	5.43244
ANKRD62	1.6086	10.0056	6.60263	1.01721	-2.10411	-3.64845	21.3547	0.0715438	14.7226	4.68152	-23.8574	1.10762	2.32169	22.7366	0.651181	12.5382	-1.04427	2.52013	-0.36174	8.89988	0.791381	5.70365	1.86147
ANKRD63	0.0190105	8.88313	22.3161	14.1506	-5.92744	-2.25242	29.0047	0.72651	-0.55556	-0.369845	-5.04536	0.220174	2.93446	23.7083	5.10694	5.47728	-3.27541	1.78151	12.0309	2.0104	3.38436	NA	3.38502
ANKRD65	-8.23468	0.988629	-67.624	6.04122	-1.07061	-6.13131	7.09931	-4.25272	-23.7072	-9.07399	-18.0093	1.0366	0.119689	-2.07016	0.0100543	-40.7501	-0.642327	-20.3163	-10.5645	0.0661553	3.62744	-1.3498	0.282733
ANKRD66	0.422565	0.0508829	-1.53718	-3.88631	-2.58623	0.520725	-2.74163	0.341133	-0.030316	0.0640279	-3.95166	-0.178414	-19.9666	-31.3237	-0.422714	5.99746	-5.25069	-8.45323	22.005	-4.66761	-6.26628	NA	0.0276544
ANKRD7	2.16246	-1.14502	11.0479	2.68514	-1.31536	0.19336	11.6428	0.0557596	32.8294	4.13041	15.5747	1.58844	3.87985	7.86152	8.63193	-18.2567	1.36691	7.51034	24.6234	27.2775	4.34822	0.67987	2.42171
ANKRD9	-0.0956202	3.84283	-1.66822	7.42851	10.9802	1.26211	6.52626	10.6254	6.13019	-0.70896	-32.2206	0.93246	2.15536	6.46812	0.424699	0.544155	0.101175	1.1627	17.7647	3.17224	-0.218612	-2.05842	3.05315
ANKS1A	-2.50706	19.1441	16.281	-0.715935	11.5113	0.811832	-0.0520395	0.0427413	-26.8726	-3.33233	-5.03921	1.59038	1.52275	-0.185967	0.320391	-0.100424	-0.658196	14.7301	4.63362	16.3726	1.05539	0.797068	16.5294
ANKS1B	0.766174	-3.37815	-1.27243	0.372125	-1.05393	-12.2443	-1.71698	0.576044	-9.56632	3.6684	-12.2345	2.63793	-0.215511	-0.255597	0.59931	1.42585	1.95181	1.9099	29.8389	-0.636078	2.30472	-0.0725776	1.76191
ANKS3	1.10573	0.496922	-5.5357	1.37536	10.55	6.89632	9.71859	5.21933	3.85202	7.58124	8.79678	9.83396	1.8127	1.1826	-1.88744	13.1475	4.42182	4.81564	8.89703	-1.23378	-0.316179	0.495998	-0.054577
ANKS4B	-1.73743	6.52548	4.44978	-4.01427	3.50336	0.129457	8.72962	3.71206	-3.35108	1.54613	-6.58583	2.25274	-1.4644	0.436129	-1.51961	1.18135	-0.360842	1.01344	0.724634	-5.56405	-3.74119	NA	0.393898
ANKS6	0.927872	-3.87306	12.3413	0.721002	5.47024	8.46796	29.9192	-0.0601716	-0.257965	-1.85136	12.3311	2.41505	-3.74544	16.2575	-0.527404	16.4516	2.07494	14.4488	-38.9642	2.6361	0.0865697	6.28805	1.43291
ANKUB1	-1.06649	-1.80937	0.451302	2.36996	-3.39387	2.0556	4.42295	0.215446	0.180542	2.76217	0.0330737	0.713336	-16.8269	-6.77241	-0.585423	0.818324	-0.0238481	-0.381744	-0.405421	-3.0894	-4.04408	NA	0.469418
ANKZF1	-1.47606	-0.150744	0.62072	0.0791106	21.4451	3.37841	5.16926	0.169682	-0.675937	7.20119	4.0575	30.4785	1.88948	5.40481	2.26514	9.25	8.08727	0.519359	-2.40245	3.1919	-0.25342	1.06377	2.62627
ANLN	4.73701	19.162	130.538	2.36467	0.0661775	-0.349188	9.80806	2.99342	13.682	18.7903	-8.5489	25.9461	21.1103	29.851	4.75727	78.9458	0.593592	13.9229	0.913208	7.76025	1.46056	85.7991	1.2785
ANO1	0.3946	0.208034	-5.47232	-0.468975	-15.6915	-3.836	7.49496	0.535308	-47.1804	0.304367	-0.972993	-2.79996	-17.5969	-8.84625	3.31679	-19.2264	-1.71889	-1.35791	0.454793	-8.86412	0.377498	-1.94026	0.672554
ANO1.AS2	NA	NA	NA	NA	NA	NA	NA	NA	NA	NA	NA	NA	NA	NA	NA	NA	NA	NA	NA	NA	NA	0.0107323	NA
ANO10	-4.94546	1.04592	0.142852	-4.10888	6.72898	-9.73532	-15.0298	7.40383	7.87775	0.161242	-5.04335	-0.128672	-0.64203	-7.49058	-1.72014	12.5383	5.59865	-0.54888	10.0829	-0.746783	-0.402822	4.8086	-2.29512
ANO2	-2.13584	-1.77908	-10.2361	1.00296	-21.4389	-1.87724	5.95813	3.99465	-20.213	3.74899	-5.85998	-12.8668	-18.1909	-2.62279	6.29277	-1.73514	-1.79031	-0.521599	1.45882	21.3926	5.27291	0.151323	5.4349
ANO3	-2.3004	2.71307	-2.61201	-5.34634	-1.38298	-3.09526	4.04939	-4.89911	-64.9705	-3.83399	-15.687	-11.0204	-2.6449	-5.71887	-4.50388	22.3789	1.13339	0.483425	11.0653	0.9775	-2.19266	1.23291	0.153264
ANO4	10.6578	-14.1471	-12.4743	-15.0884	-3.7126	-13.0599	-2.28403	12.1037	5.94181	5.88104	-6.37116	-7.45967	-5.63831	-9.51332	-5.36217	-82.4002	-1.74283	2.03893	6.82232	-2.40133	1.04617	-0.614106	-0.268664
ANO5	3.59605	-1.98815	-12.886	-16.5563	-1.37602	-4.28907	-6.17439	5.27452	11.3633	0.0980997	-4.45925	-7.19239	-16.6092	-15.6933	-1.36333	-75.5033	-0.203862	3.36433	15.3407	13.1638	3.36412	1.18767	5.90506
ANO6	2.47524	3.7681	-20.8991	-0.357634	0.0581031	-7.28552	-1.36458	3.05559	1.25827	1.80482	-0.173349	-0.75567	-15.3129	-9.98083	-0.762493	-26.9981	-0.975307	0.278119	-8.02208	-0.00860166	0.981135	-11.4607	0.0980765
ANO7	-0.976219	3.05869	4.38671	2.58768	-11.7513	-0.124674	17.6177	1.01956	-0.940075	0.184443	-4.19348	14.9412	5.04117	13.6284	1.85513	-75.2425	-4.56431	9.19841	-0.790867	8.11009	-0.180842	3.30725	1.46121
ANO8	6.92463	13.8616	-0.271473	-1.59247	-2.00214	0.80774	0.0884471	-1.65755	0.29204	0.489104	-2.35032	0.846867	0.72349	1.14029	0.282045	22.531	-2.75262	-0.680577	-0.0511955	1.15861	1.06483	0.679482	0.536263
ANO9	-10.1688	0.134862	-4.39403	-1.47936	40.1936	-1.38374	-1.80695	3.06493	-12.2461	-0.20197	0.955882	-1.72481	2.48345	-0.364389	-1.25779	-10.0891	3.53596	-68.6214	-33.0736	2.08947	-4.96052	-0.166255	2.56681
ANOS1	2.99434	-6.32556	-17.5733	0.768491	-6.64725	-2.89363	0.616489	4.5577	-1.12652	-19.6462	-7.82072	-25.2206	-17.1532	-9.49073	-6.28301	-6.40304	-0.544362	-20.4057	-3.96848	2.00607	2.73172	-5.37046	NA
ANP32A	-1.19306	-0.236093	4.09314	1.20011	-2.42062	3.16393	19.4532	21.081	2.48793	-1.71125	-0.13677	13.2831	6.62149	17.2839	1.85203	0.107423	-5.39538	7.02676	-6.10645	0.086786	1.11673	3.48752	7.59834
ANP32AP1	NA	NA	NA	NA	NA	NA	NA	NA	NA	NA	NA	NA	NA	NA	NA	NA	NA	NA	NA	NA	NA	5.76022	NA
ANP32B	2.59036	-0.350999	38.4451	2.51704	-0.551373	3.76825	13.7633	2.78068	0.0607631	-3.97274	6.0268	6.74165	5.89078	37.235	1.237	26.0319	0.520527	-0.262568	-13.3801	-0.404327	-0.202955	1.92092	2.42953
ANP32C	NA	NA	NA	NA	NA	NA	NA	NA	NA	NA	NA	NA	NA	NA	NA	NA	NA	NA	NA	NA	NA	3.55061	NA
ANP32D	1.99297	1.43183	-2.3854	-1.36476	-0.592727	-0.0750696	13.9396	2.06197	0.50562	-0.924158	-1.07936	-0.146147	-1.20276	-0.20388	-0.647279	0.35336	-0.147718	-0.626491	-0.293643	-0.434145	-0.0211721	0.880136	0.75776
ANP32E	-0.424028	25.4392	52.671	2.96707	-17.3256	8.17924	33.4	-8.39067	-13.642	-3.50953	-0.922057	13.5174	18.7423	40.5179	7.59253	-4.50928	-0.798388	3.63977	-5.22476	4.21405	0.279347	1.37154	3.38478
ANPEP	-12.3111	-12.9394	-11.2254	-6.06391	-10.0693	-4.74043	-11.1152	-4.3854	-18.7738	-5.10007	5.53197	2.48827	-6.37869	-29.6736	-8.65724	-26.2738	-6.19633	-36.5429	-3.71559	-0.538378	-3.86349	-3.94747	-3.18342
ANTXR1	-0.646435	-6.20267	-15.7213	-1.60694	-4.50754	2.48308	0.934623	0.573627	-14.0523	-3.1345	0.0201565	-24.7034	-8.93466	-18.1096	-13.4686	-4.74302	0.0340451	-1.54526	1.61637	0.166677	3.60254	2.51931	-0.741401
ANTXR2	-0.681822	-24.2522	-86.2097	-9.45949	-39.2415	-0.521812	-17.8927	-1.28446	-38.9614	-19.2604	4.71354	-40.2534	-33.0072	-82.3772	-40.5778	-28.9375	-3.90048	-23.5662	-2.04106	-11.0077	0.377771	-46.5634	-5.74039
ANTXRL	2.44449	2.48529	11.4427	12.2622	-0.375482	-2.13889	4.31057	-2.28197	-1.51071	-0.813948	-9.23607	-0.789869	-1.84958	2.01309	3.40102	1.15527	0.830583	2.54957	14.0255	3.39112	0.562076	3.12843	0.13719
ANXA1	-0.0380767	-9.38165	-23.0224	-0.831592	-29.3794	-0.853429	-23.468	-1.32762	-1.83251	-2.20783	7.88583	-42.5714	-29.0292	-0.543615	-6.13592	-35.5076	-0.952095	-7.66697	-55.6388	-18.2219	-8.37111	-13.2548	4.68198e-05
ANXA10	-1.19201	-10.0553	-8.01996	-2.07427	-20.2578	-2.35525	2.44633	-0.655359	1.5238	1.46825	0.929097	-8.91357	-25.002	1.51554	-2.5537	4.82891	-4.16116	1.45328	-0.65307	-1.31626	-11.0768	-2.20397	-0.491134
ANXA11	-10.6305	-13.5498	-41.7717	-9.94783	-0.183008	-14.3062	-8.38923	1.21792	0.220107	-2.38727	-35.5152	9.16974	-6.08996	-23.8836	-2.96977	-24.0921	1.82111	-19.1051	-10.0031	-0.0114771	-2.69202	-32.6772	0.0797273
ANXA13	-6.37466	-6.4982	-62.7443	-2.07206	0.897677	-3.86347	-4.68271	-0.819355	-11.9378	0.707166	-8.86354	4.61724	-0.622923	-9.90874	1.31266	-5.47055	-0.109816	8.74978	-0.304107	-2.94023	-0.86928	-8.3449	0.91697
ANXA2	-2.03129	-21.4564	-8.94725	1.18199	-13.1654	-7.78386	-3.78912	1.13825	3.62604	-3.91546	4.06693	0.715923	-31.3365	-4.32733	-13.6534	-20.2765	-0.17445	-11.7187	-29.9553	-23.5569	-5.70912	5.38159	0.0895606
ANXA2P1	NA	NA	NA	NA	NA	NA	NA	NA	NA	NA	NA	NA	NA	NA	NA	NA	NA	NA	NA	NA	NA	-0.803848	NA
ANXA2R	-2.96847	-8.38077	-12.3925	1.10768	-24.5149	7.34213	-8.88542	1.5789	-0.898961	0.274234	26.7878	4.14557	-4.23025	-17.144	-18.791	-3.79706	-0.117398	-83.4652	-1.22132	-1.11806	-0.003207	-25.4733	1.35107
ANXA3	-3.78452	-3.21926	-24.0209	-2.07451	-0.235177	-8.83929	-19.8315	-1.47579	-3.94073	1.79216	-31.8636	-14.3775	-16.4963	-12.4008	1.35989	-22.5634	1.13397	-0.697535	-25.1579	0.294491	-5.66438	-0.994368	2.47612
ANXA4	-7.37131	6.42889	-2.22732	-1.71483	4.89566	-4.48053	1.41828	0.141091	-1.45101	8.84615	-2.18552	0.542703	-11.0935	-0.367104	-3.54735	-15.5803	2.70137	-0.886787	-48.289	-0.226236	-4.87688	0.543895	-0.80545
ANXA5	5.55774	-19.7131	-4.40322	-7.69834	-9.74398	-3.02948	-6.04228	-4.59804	-0.214481	-11.8821	0.606429	-6.9666	-8.36804	-39.638	-6.26038	-1.33136	-3.44311	4.1907	-12.8983	-13.4488	-0.0140551	-13.5986	-0.846291
ANXA6	3.22319	-26.5052	-68.0139	-11.3695	0.499857	-0.111036	-15.3534	-11.2973	-5.50187	-2.23548	-10.0687	-8.60714	-55.3287	-89.1405	-6.19872	-57.2402	1.07123	-34.2197	31.3374	1.08564	1.72693	NA	-2.10425
ANXA7	1.67655	-1.06674	-3.09548	-1.80212	1.57277	-9.59124	2.68508	-7.77944	0.990794	-3.12828	-44.7792	-0.637333	5.39279	3.87952	0.0339033	4.14523	0.0282168	-32.5023	-1.0909	-0.0904763	-2.57036	-9.39756	1.48108
ANXA8	-0.250399	-4.13106	-6.85433	4.36703	-4.0519	-0.162826	-14.4129	-0.479109	4.01963	2.02505	-1.7011	-2.92992	-43.1453	-6.20984	-13.0066	-23.9316	-1.98436	-4.17879	-10.1501	-2.81577	-5.89009	-0.185065	1.26115
ANXA8L1	-0.673337	-5.61528	-7.39497	5.24272	-3.38158	-0.62167	-21.438	-0.193779	4.86794	5.85932	-39.0357	-3.80781	-49.7512	-8.32591	-10.1517	-19.2505	-1.23924	-3.1287	0.681675	-0.178163	-3.51303	NA	1.40399
ANXA9	-0.618085	9.79618	-17.9176	-1.33906	38.7036	-1.84667	-9.38379	1.53728	9.64473	0.267953	-4.85524	12.9973	0.562465	-4.54528	0.158977	-0.155974	6.61261	1.42473	-0.185007	0.621854	-2.54142	0.99878	11.4961
AOAH	-5.0361	-29.7855	-53.6913	-5.55524	17.1005	-16.1654	-21.1966	-5.21881	-16.1259	-7.52477	-12.0644	-35.3556	-59.7052	-4.56335	-23.3668	-9.32026	0.774623	-70.7	-1.49027	-2.50036	-1.71224	NA	2.67139
AOC1	1.65241	-2.86838	2.32139	-7.52959	7.88808	-2.8301	-24.6447	-20.7116	-15.0565	-0.504405	5.33945	-4.88712	-4.95191	-23.741	-1.16336	-48.4894	5.24898	-30.1994	-3.87465	9.90845	-2.31724	1.70232	7.18193
AOC2	1.23694	8.52752	-0.775151	0.416422	-5.45529	-0.3908	8.88909	13.7757	-3.88789	6.16966	-8.57343	0.321909	-1.16152	12.4257	0.539328	5.75505	-0.748284	-0.188518	2.76456	-2.37385	-1.03234	0.744416	1.74355
AOC3	-10.1781	-15.8678	-103.392	-5.3428	-5.55453	-7.39484	-11.0955	-2.50305	-34.3021	-6.61969	-4.9561	-34.2394	-61.7826	-94.5008	-31.2437	-59.9969	0.390421	-16.7549	2.04042	-2.50359	-0.0806138	-0.134786	2.36434
AOX1	0.210603	-14.6115	-49.3236	-3.41426	-0.579743	-4.53658	-28.9126	0.919185	0.74497	1.36678	1.80472	-7.79374	-12.4963	-55.5933	-9.30861	-73.9842	1.39659	-36.9141	4.96032	3.67056	-0.296334	-11.9431	-2.86015
AP1AR	8.00105	12.9829	-3.10732	-10.3847	-1.74678	-1.2623	0.777369	5.20411	-0.466327	-3.19748	-5.43003	-7.39786	0.0365306	5.40445	-1.96841	23.6176	-0.477406	3.238	3.39866	-0.412399	-2.80642	5.01201	0.644631
AP1B1	-4.96819	5.26985	0.372145	0.581798	-5.58087	-13.575	-8.52488	8.73662	1.98035	-19.7523	-33.2679	-6.12837	-2.6724	-1.68676	-9.48534	-14.8616	-5.06096	-3.4045	-4.61938	-4.61145	-2.94099	0.108793	1.04892
AP1G1	4.23887	4.02441	11.3594	-0.101391	-4.7582	-0.0194228	-0.536997	0.409474	-0.366446	2.81722	1.21637	-12.322	-0.00536082	-1.10036	-1.29131	-15.1847	-2.07596	0.076251	1.72316	-8.78876	-1.86043	7.66428	0.00544817
AP1G2	-2.27558	5.12627	-22.5559	-0.475993	5.1315	-1.00653	0.33431	11.3611	0.384741	4.08555	0.197019	5.53661	0.726552	2.83246	1.75841	0.0755719	1.64262	-14.2573	-0.101236	0.641827	-2.29517	-2.66148	3.8366
AP1M1	2.77264	-5.1023	2.40808	5.07251	2.54037	3.70547	0.523484	3.06343	12.3523	3.20663	23.2626	1.64582	-2.9882	-2.1205	0.0167267	5.66269	-1.66609	1.76101	5.52419	10.0981	6.66853	0.0857433	-0.292427
AP1M2	-1.61462	6.509	2.14893	-0.443996	10.7219	-1.78902	3.6537	0.555772	13.5245	-1.62608	-8.56487	5.63308	3.83884	1.85824	0.0585197	9.61719	3.18155	-1.49317	-0.0332015	0.606738	-3.65594	13.459	8.82723
AP1S1	1.7712	-0.310019	29.2051	-0.294035	11.5537	-1.11211	6.73974	3.17638	11.9283	1.65171	5.17303	6.28069	3.15459	16.9325	2.84009	29.6223	5.32683	8.52994	15.1098	0.11571	-1.02749	13.7549	0.754755
AP1S2	3.85868	-8.49204	1.62473	-3.7827	-2.15716	-3.79339	-1.02652	1.97163	-4.46239	-4.16374	-4.55157	-22.8164	-18.1145	-1.62204	-0.195284	5.77791	2.46334	9.45068	-2.09946	-0.0186842	-0.177298	-13.334	-0.129114
AP1S3	1.00785	-0.400121	-3.97926	-7.20246	-11.2558	-4.1203	-0.708251	-4.49995	2.6373	5.04141	1.19135	-0.0606478	-4.00266	-0.512931	3.74244	-1.75001	-6.41131	-0.088463	-6.87246	-1.7692	-5.84091	-1.21736	0.817837
AP2A1	5.73241	4.78573	5.00007	2.71362	1.22564	1.2131	-6.00733	2.07746	0.978484	-1.22377	-9.78196	-0.892733	0.265783	-6.57015	-2.56377	0.495557	-4.11141	-0.143047	0.103807	1.12766	0.91401	7.6234	-0.918365
AP2A2	-12.3857	-17.804	-28.423	-9.491	-0.360223	-2.1423	-1.68248	-1.61866	-9.80956	-4.83534	-17.7974	0.78678	-0.755457	-6.61715	-6.57356	-2.70915	-1.38428	-0.79274	0.483844	-9.89482	-1.37999	-8.16038	-3.74937
AP2B1	-1.90066	-0.0742026	-0.268261	-4.51847	-7.49011	-0.060305	2.9079	-5.24465	-2.98896	16.5668	-10.7889	2.37066	0.598348	5.53376	-1.5724	-1.47004	-6.41191	0.621151	0.308487	-5.47744	-0.82302	1.89686	-0.082708
AP2M1	1.30625	0.00635948	27.4147	9.37233	1.43583	-9.1222	25.1311	0.2193	0.525123	1.52685	-5.6856	1.69958	0.103436	10.2604	-0.353057	0.877037	2.80941	-0.849053	-6.31362	21.9163	2.77504	1.77912	1.56381
AP2S1	6.51016	-0.17079	14.5838	5.7348	0.508332	-2.14317	-3.64264	0.68328	7.81252	-2.75754	-0.561224	1.44212	-0.0302195	-1.24709	-0.275954	1.76625	0.727525	-1.61825	22.1545	-0.711296	0.141718	3.19237	-1.1234
AP3B1	8.83958	-2.66633	-4.56607	-7.61886	-6.47566	0.882157	-20.4116	0.0254142	6.64848	1.10581	6.36964	3.77185	-7.38497	-7.47523	-4.18967	-23.1589	-6.50512	0.173106	8.32943	-2.39427	-2.89164	-7.95238	-0.421013
AP3B2	-0.287423	0.96493	0.540456	21.5938	1.88021	-1.8553	12.2386	7.16073	35.2867	7.16684	-0.395597	2.9759	-1.44064	13.6271	15.8313	-17.5012	0.448713	2.04643	-7.12116	29.4986	0.63147	0.495754	4.30241
AP3D1	1.89683	-0.040312	-0.617845	-7.20973	1.15731	1.7683	2.16023	11.2273	9.11765	0.147928	8.32102	2.34927	0.330983	2.82447	-0.642983	4.54123	-2.31672	15.0253	12.4992	-12.7526	-0.332524	-0.0516803	1.17944
AP3M1	3.28762	1.1607	4.89579	-4.55469	1.10651	0.642633	0.916604	-3.149	-6.85636	2.36632	3.84128	3.06879	2.1273	4.41603	3.03668	1.02852	-1.06145	0.149293	-6.20749	0.0256493	0.272756	0.869487	0.802183
AP3M2	7.45784	4.04211	30.1455	3.82562	0.326907	0.505959	29.9173	-0.439591	-10.3468	0.129556	-5.38738	1.34605	0.452928	21.0163	6.68535	15.9299	0.348388	13.6297	11.6893	9.89091	3.43669	23.0179	0.159337
AP3S1	7.84488	-9.75385	0.804185	1.40512	-6.93898	-7.14064	-9.06279	-0.184533	11.1664	1.01394	-1.87738	2.963	-3.64209	-5.72882	-4.01229	4.88389	-1.07068	-4.64043	3.34711	-3.41158	0.548109	-0.568251	-5.75624
AP3S2	1.27231	-1.89635	-2.15422	-2.22224	0.587394	-3.17996	1.80121	4.6995	3.71892	-1.49327	-13.7106	-6.45976	-4.40571	1.7368	0.189236	-12.0261	-0.6913	2.57936	1.93558	-3.87479	0.644768	NA	3.80858
AP4B1	-4.1281	0.274197	-0.79934	-4.20333	-2.89422	8.68386	-4.38867	-3.47517	-5.31858	-7.60342	11.4868	0.514819	-9.78297	-5.69098	1.27895	-0.546493	0.426948	-8.20524	-0.219464	-2.67885	3.9635	-17.8025	1.12324
AP4E1	0.65188	-1.80211	-2.69611	-1.96648	-7.62631	-0.117353	-11.4876	1.82345	-0.981933	-1.22309	2.78009	-0.522545	-5.11346	0.542803	-3.88142	-3.05359	-8.81383	-0.0924877	-8.0657	-3.52618	-1.30234	1.77013	-0.917832
AP4M1	1.51126	16.0582	9.10111	0.719457	28.1816	5.25232	13.3953	1.75642	22.2559	3.71546	22.329	17.0037	9.42118	12.3997	2.57346	20.6489	8.53644	15.1562	3.0976	1.85794	0.447914	4.18223	0.459993
AP4S1	-0.385437	-8.64028	-23.8889	6.16867	-4.98681	-9.86052	11.0569	22.5669	-11.8776	-2.06792	-43.8497	-0.411656	6.13736	0.894331	5.31852	-22.4174	-2.16621	-1.98869	6.55918	2.43074	1.4237	8.9385	0.640776
AP5B1	-2.98598	-7.61954	0.0527159	-5.24454	-7.92763	-0.570743	0.0824236	1.98221	-0.424198	-9.89458	-1.34236	-6.4896	-1.99885	-0.0213596	-2.58497	7.25255	-10.8191	-0.450901	-1.09622	1.72147	-5.62368	1.67101	2.74489
AP5M1	5.87339	-0.82305	-5.39072	-1.66885	-13.0568	-16.6328	5.00678	4.91879	1.52775	-4.84338	-15.8276	-14.5941	0.131987	1.60419	1.84189	0.894311	-5.56582	-1.02124	26.757	0.407516	-2.39354	-0.069346	1.25819
AP5S1	1.08501	-2.20842	-1.5694	3.39533	0.892359	-0.713646	2.27402	3.84365	15.8572	0.957634	7.74668	5.56472	0.151501	7.09328	1.36251	-0.893452	-1.25957	7.20585	29.9454	6.36108	-0.0330421	1.10348	1.87804
AP5Z1	2.43141	5.57881	0.774651	1.97745	56.1778	2.61982	5.0885	3.11414	9.4274	6.8288	23.7886	20.2701	4.76375	-0.897767	-3.09914	18.7322	14.826	8.6407	24.5745	1.35873	0.0741742	1.13559	2.36004
APAF1	8.97857	7.97022	2.55557	-3.96449	-2.34053	0.571498	-2.79735	2.15932	-0.685692	8.93059	2.72093	-0.140529	0.801559	-3.34693	-0.364503	4.55259	-0.449401	0.65828	0.693788	0.43706	0.777095	-0.375862	-4.30801
APBA1	-0.230688	4.28023	0.154979	-0.293456	-1.9194	-4.28667	0.0449897	1.42889	-17.3281	-3.75078	-4.86395	-2.39129	0.069732	2.99929	-1.72386	12.8451	-0.203509	0.00504885	-7.42715	3.34571	0.39034	0.577309	-0.0993344
APBA2	1.11294	0.395009	11.0652	-3.53949	-8.20269	-0.375928	5.26371	-1.13778	-1.1616	4.4419	-11.0506	-8.542	2.15586	3.83009	-2.80214	6.80475	-0.7758	1.99707	1.20247	0.265524	0.111157	0.172405	1.11897
APBA3	3.2021	-2.60346	-13.1621	-1.75187	10.5221	2.48229	4.43201	6.75459	2.56126	-0.270999	12.9921	0.907932	-2.29127	-0.0853765	-0.964015	2.6912	0.351325	-0.791798	6.11503	-2.96448	-0.301528	-6.51982	0.778453
APBB1	-1.33899	-2.56636	-44.6323	-1.37373	1.24459	-1.69981	-0.0183719	-0.128856	-10.6621	-2.98326	-23.6771	1.3542	-1.15254	-8.96096	-4.7392	-55.4042	1.94482	-0.12637	-4.17448	6.66574	0.460534	2.06925	0.159724
APBB1IP	-3.73908	-1.07416	-71.777	-8.33863	-27.3734	-16.4761	-52.9636	-4.40425	-11.2737	-0.485237	-17.7405	-12.738	-75.3242	-99.9439	-27.6579	-0.492897	-2.82581	-85.5395	-7.2532	-5.94917	-2.02551	-38.2493	-8.12619
APBB2	0.252673	-10.9497	-26.6096	-7.20969	-9.4128	0.0468984	-8.70557	2.64924	-8.03086	-4.29918	-1.15635	-6.97628	-11.8712	-22.6338	-5.29259	0.440859	-9.15387	-2.66116	1.45833	5.27935	0.302523	NA	-3.68147
APBB3	7.4393	-2.15266	-17.9265	-2.80936	0.54552	-0.795366	-3.04787	5.87777	1.1137	-0.0558801	-1.10864	0.643032	-1.57788	-0.645308	-1.30089	9.05778	0.0596928	-0.352151	2.78651	0.941012	-1.75795	-16.2361	0.225997
APC	10.1654	-0.315835	-2.05582	-4.17775	-8.08916	-0.463022	-1.16661	-1.89051	-11.587	1.27925	-10.4996	-0.399468	-9.14648	-0.443453	-6.3689	-2.68236	-1.59444	3.57247	12.6303	0.194583	0.300784	0.488891	-2.09604
APC2	-0.0616367	1.76716	1.47298	3.16255	-10.1837	-0.560126	9.66863	19.8206	11.2146	5.36624	-2.49545	-0.279751	0.352677	6.13167	-0.0966157	26.6301	-0.841951	5.65601	10.9597	-0.134413	-0.0870316	1.92508	0.644547
APCDD1	0.46524	-6.92771	-11.715	-7.02605	13.0788	-1.65049	-6.96749	3.68637	-3.50017	-1.67409	-4.58892	-1.11281	-17.7611	-4.48721	-6.97476	-20.615	0.41777	-4.9239	-1.71879	-2.34493	-0.52576	-2.67588	0.65716
APCDD1L	-2.06981	-12.4758	1.27141	2.82655	-7.96524	-4.76373	1.06807	-2.98427	0.171115	-10.1377	3.19259	-1.46575	0.045744	-16.8575	-7.65809	-13.9917	0.554155	-8.64782	-2.36776	7.45985	2.96446	0.595807	-5.87581
APCDD1L.AS1	NA	NA	NA	NA	NA	NA	NA	NA	NA	NA	NA	NA	NA	NA	NA	NA	NA	NA	NA	NA	NA	0.2088	NA
APCS	1.14128	0.612628	1.8074	-0.0918758	0.543303	-0.217673	0.587389	-0.470298	-0.189521	0.658805	-1.11952	-5.05426	2.11835	-0.818208	-0.00217935	0.848868	-1.52743	0.155119	0.74573	-0.368997	-6.1189	2.02658	0.0150439
APEH	-1.28951	-4.21104	-11.79	-2.74853	-1.103	-0.605031	-18.7284	7.6876	26.122	0.437057	-3.83763	0.441495	-0.860787	-9.19258	-0.418976	-1.39925	-1.41243	2.58459	3.20674	-0.499568	-10.4516	-6.53491	0.240632
APELA	-0.275851	-1.74302	-27.7067	-4.63228	-0.10975	1.64294	-4.47725	-0.507213	6.10585	16.8742	2.886	0.417254	-1.00261	-9.14262	-1.5999	-2.78243	1.74156	-4.85167	1.74329	1.83789	2.05466	NA	NA
APEX1	-0.0635593	2.81239	9.26803	3.0631	-0.0152045	-0.638244	31.021	9.90484	-0.506156	-5.09098	15.373	14.3535	16.3625	14.3469	2.45954	15.0455	-1.12524	8.21353	1.83504	1.78368	-0.838628	0.769774	0.305387
APEX2	5.28966	20.0624	61.3264	1.4149	8.37004	6.05745	10.0545	0.563265	20.3248	2.51432	47.0006	4.29456	7.54078	22.9914	1.50173	11.3703	1.13649	0.219726	10.0661	1.81313	0.260783	26.5215	8.38466
APH1A	-6.25102	31.6465	42.2577	14.7611	11.0799	8.92757	42.8276	-2.98026	3.35257	-8.34446	34.7908	34.4179	12.9981	32.0013	2.22907	51.7741	4.66043	8.14167	-1.78929	21.3486	4.28281	24.9248	16.4528
APH1B	3.10358	-3.92669	-80.2536	-4.13076	-0.0802561	-1.43162	-0.898987	9.86343	2.80619	-13.7597	-1.30324	-2.00967	-19.6293	-21.2534	0.32346	-26.3876	5.50803	-5.16757	-2.54781	1.34051	-0.145305	-37.5036	-2.84249
API5	-1.43507	-1.74852	15.2252	-3.69451	-1.33419	-6.91133	1.91267	2.43629	0.220042	-1.74251	-2.56719	-1.85048	7.47913	16.0873	1.30526	-4.17362	0.188253	0.485058	-8.88336	-0.646505	-3.03241	1.99753	1.04191
APIP	0.0915386	0.267838	23.8665	-5.30904	8.88899	-3.60967	3.22632	-1.3099	9.60674	-8.93969	-7.00333	1.95457	-0.473084	4.74816	0.32809	1.25511	-0.0240486	0.491215	2.44216	-2.85464	-0.420874	2.86717	1.21423
APLF	-1.7508	-1.13076	-2.56962	0.404542	12.0714	-0.149296	-5.71764	-17.3273	-1.89175	5.18114	4.12259	-0.52055	-7.92427	2.14321	-0.687464	-16.346	2.61866	-0.647332	-7.15076	8.17897	1.41699	NA	-0.793343
APLN	0.708835	-1.11762	32.4639	2.21518	-0.974764	-2.302	-0.398027	4.16283	-6.96564	-0.179677	-3.11888	4.62784	0.795637	-3.44731	3.92812	18.6817	-0.280465	2.0176	30.3638	1.73144	0.375638	16.7614	0.826795
APLNR	-2.31301	-18.7614	-57.0396	-6.84547	-8.01278	-15.6792	-13.5467	-2.9104	-39.3433	-2.77724	-15.5002	-27.12	-34.3196	-45.8801	-13.6453	16.7579	0.0159248	-27.5961	-0.00620924	-1.37576	-0.149475	-54.2603	0.112023
APLP1	8.23643	2.44018	25.2368	4.48719	-5.96497	-9.21486	8.37481	7.66603	20.1491	1.70931	-28.1739	0.203562	0.931692	-3.07461	0.825839	-1.11927	-0.0219607	-0.55384	18.0132	10.0239	0.0954159	3.59326	0.838001
APLP2	-3.45465	2.12143	-2.73765	-1.27156	1.92845	-8.85929	-1.17517	6.26749	30.608	1.15755	-2.27332	-2.18351	-1.27092	-4.15021	-0.0254405	3.75025	-1.06753	0.10959	-66.0523	1.00852	-1.81161	-10.0901	0.031407
APMAP	3.88111	20.7517	-0.0752506	11.2299	29.3027	-2.70049	47.9073	15.4444	48.78	3.31591	0.669926	-6.39846	22.3528	17.2246	2.47456	1.90867	-0.155869	11.9109	0.462185	18.0508	0.694647	2.07503	2.33198
APOA1	-4.44165	0.272273	-6.91306	2.5042	5.95247	-2.68265	5.8632	1.61545	3.38056	0.466267	-0.0775343	-1.90523	-1.17493	0.251842	9.76607	-3.30517	-1.18825	0.807231	24.6744	4.43037	-0.130672	0.00924736	0.239327
APOA2	-0.0721598	0.844393	1.874	-0.46455	3.41425	-1.0459	1.77275	-3.95908	0.173856	0.993781	-0.734613	2.64044	5.99764	-0.627566	-0.827577	0.0332684	-1.88993	-0.770222	0.782654	0.453807	-0.206695	0.769273	-0.256181
APOA4	0.851223	-0.877343	1.10792	0.946316	0.745746	-0.243327	2.9505	0.991206	12.9059	0.411119	-2.54167	-2.48991	0.677854	-0.443046	1.80248	-1.43576	-0.519944	0.487804	36.7973	-2.0049	-0.102775	0.419703	0.709216
APOA5	-1.71068	0.755215	0.758703	-1.1438	4.73616	0.158747	7.0784	0.0156725	6.10965	0.34477	2.8984	-4.9411	1.90362	1.86581	13.6637	2.37698	-0.455105	0.0242291	14.6571	1.4924	1.03352	0.798991	0.460831
APOB	-1.33214	0.574873	-36.6329	-3.31319	0.973653	-6.0801	0.0425618	4.5855	1.94443	-0.0835722	-20.6587	-0.994641	-1.84838	-15.0737	-15.9028	-24.6531	-0.44739	-1.76031	-7.58781	-0.387778	0.551328	0.267625	-0.842756
APOBEC1	0.492641	0.336343	5.07046	0.134976	1.31987	0.267245	6.86967	0.320999	3.53936	2.83822	-0.225985	-0.207462	-5.8046	6.7229	-1.14712	16.0102	2.33661	2.42712	0.280393	-1.46244	-0.451869	-0.0860832	1.71343
APOBEC2	-1.23741	-0.924149	-2.71876	-0.716675	-0.717313	0.624132	-3.49029	1.54329	-1.93645	2.23213	0.949736	10.2464	0.179843	-5.39971	3.43306	-8.90285	1.91936	5.65133	-5.56501	0.362806	4.66284	-0.278289	4.76738
APOBEC3A	-4.38644	-8.37106	3.36383	-2.70108	-10.4995	-1.98203	-25.302	-3.54405	-18.3427	-1.60259	0.0148772	-20.4502	-24.1886	-17.7275	-3.40834	-3.45511	-1.67606	-40.1359	-7.51028	1.12278	-1.51653	37.6156	2.10383
APOBEC3B	3.49247	8.15127	32.54	2.59324	-0.249527	5.48125	4.28394	5.40523	32.2003	7.72854	23.8787	2.87091	6.11144	13.3944	0.184109	17.6317	0.333688	-0.826417	-1.02441	4.11132	-0.87937	NA	0.402253
APOBEC3C	-0.329924	-3.49386	-78.0239	-0.423964	-6.934	-6.47241	-1.84265	-7.60584	-2.43588	1.87229	-0.110986	-26.8105	-41.3067	-9.62273	-5.68069	-92.3997	-4.83851	-8.95519	-10.4465	-1.68887	-1.48906	-35.4637	-2.12125
APOBEC3D	-2.53413	-8.90976	-72.4043	-8.36167	-29.1392	-0.562272	-9.74173	0.817469	-1.0577	1.52671	1.5706	-9.8221	-27.0187	-7.91555	-7.4841	-36.1573	-4.3484	-24.8263	-13.5631	-2.30358	-3.04816	0.191865	-0.270345
APOBEC3F	-4.34031	1.83087	-26.019	-2.45794	-19.7848	-0.5388	1.02526	2.89017	-0.417949	-1.60659	-1.2222	-2.77684	-12.3784	0.715617	-0.0808006	-30.7875	-5.57113	-12.0219	-15.3517	-0.313863	-3.33654	-17.4073	-1.06533
APOBEC3G	-8.23545	-2.45924	-59.3189	-7.20552	-26.0012	-3.68887	-18.2864	-0.903702	-0.255522	-0.18025	-2.20377	-18.0059	-38.5886	-16.5246	-4.86814	-33.403	-3.17603	-24.2981	-22.1956	-0.600638	-3.11275	-24.0836	-2.68029
APOBEC3H	-1.41867	-5.20303	-31.0727	-2.57274	-27.1725	-7.03667	-22.7866	0.0632325	-1.84835	-2.32239	-0.30719	-29.9091	-46.1516	-12.3939	-13.8816	-0.450086	-3.33757	-38.7523	-3.73088	-9.05964	-5.10113	-8.56799	-1.29188
APOBEC4	-2.41101	0.443433	-3.7781	-5.12815	-0.738251	1.31213	0.25289	0.416612	0.251788	1.18119	10.2896	1.0968	-17.4362	-19.0487	-0.545185	3.54445	0.189511	0.198061	-0.547447	-5.85266	-5.32974	0.00841224	0.452658
APOBR	-6.93696	-28.0448	-25.8985	-7.78269	-3.13998	-6.74573	-39.2	-0.633008	-10.7689	-9.60337	0.216861	-17.059	-39.8594	-92.9723	-23.6045	-6.98524	-1.48962	-82.8877	-6.51774	-13.0632	-7.88144	NA	0.564145
APOC1	-10.8504	0.206471	-1.65322	-0.366552	-5.73007	-14.2107	-5.65446	-1.71372	6.49313	-5.48527	-4.14644	-2.45692	-17.5746	-40.147	-9.49022	21.6969	0.122366	-3.46366	-18.4573	-2.28109	-3.16526	0.226448	3.70948
APOC2	-2.34542	-5.19993	-5.10516	-0.645	0.0263607	-16.6357	-14.497	-0.962431	7.93489	-3.59631	-2.19475	0.050752	-19.4778	-43.6272	-12.1455	8.07033	1.26942	-3.34777	-8.23664	-3.53955	-3.25957	-0.437782	0.103588
APOC3	-3.13901	0.290401	1.82738	-0.202285	1.81017	-0.931838	-0.161484	-0.00637457	10.3533	1.08564	-1.66169	-2.85012	4.06292	-1.58528	6.06351	0.105532	-0.457938	-0.590342	2.11438	-0.449782	0.26339	3.68321	0.826831
APOC4	0.0634551	-2.01782	-8.21924	-0.112704	-6.45427	-7.26779	-7.24209	4.3046	4.60161	-8.31266	-1.76904	-2.43362	-7.2947	-23.115	0.355957	5.45391	-0.341649	-0.549654	-1.40963	-0.418404	-0.431259	NA	NA
APOD	-4.77752	-1.42785	-33.5288	-6.20689	0.674522	-4.78394	-1.90189	-1.48375	-2.05558	-0.765556	-12.7734	-11.8503	-3.46503	-7.07939	-20.6537	-6.95787	3.27227	2.96645	-9.61299	-4.41851	2.25592	-31.4061	2.08279
APOE	-7.5531	-3.49941	-8.18764	0.130781	-6.27555	-9.05477	-5.33247	-4.74713	4.47844	-4.14707	-39.1873	-1.70229	-10.0171	-50.4387	-11.4946	20.0571	0.12373	-0.140909	-20.0431	0.337349	-0.83275	-1.7113	3.70674
APOF	0.383228	2.12002	-23.4639	0.22106	0.287126	2.26787	2.63534	-0.652055	3.61483	6.25343	0.945993	-4.8591	6.401	0.655688	8.4652	-17.2163	-1.79291	-1.02023	1.33254	-5.31024	0.33834	NA	3.00543
APOH	-3.18629	1.36034	0.917882	-0.342141	2.0894	-0.234808	0.0511736	-0.240196	7.29146	1.77302	-4.26999	1.53021	-3.05036	-25.658	4.76504	9.247	-2.03447	0.133893	0.0138803	-2.18917	-1.38449	1.95418	0.547391
APOL1	-6.8603	-9.97019	-26.6176	-4.66819	-38.1175	-3.65148	-25.334	0.167727	2.20363	1.1059	0.762937	-15.1093	-29.5876	-18.4267	-18.2434	-27.5646	-4.97703	-30.7825	-28.5155	-2.47811	-10.3685	-0.346005	-1.27075
APOL2	-0.467375	-9.60877	-25.4413	-3.55515	-41.2133	-4.43185	-43.2434	2.29972	12.2155	0.251911	-2.53214	-3.7438	-31.2492	-11.293	-16.2841	-1.53621	-5.17037	-26.0182	-20.8931	-4.59977	-8.30763	1.74861	-0.965074
APOL3	-2.67522	-29.3997	-66.6153	-4.91396	-41.7694	-2.79977	-72.3908	-3.40675	-33.4511	-7.38713	-13.9365	-24.0621	-67.8636	-67.8724	-21.7771	-15.0987	-2.72796	-59.3156	-6.66372	-7.4298	-5.3783	1.13172	-4.29248
APOL4	-5.97511	5.85238	-30.5272	-6.61464	-23.8647	-0.8764	-34.677	-3.26473	-20.4411	-9.20558	2.52885	-11.8371	-19.4643	-1.38826	-7.75491	-18.7131	-0.0884918	-46.3683	-12.1259	-3.0849	-0.135175	2.28399	0.484132
APOL5	-0.183125	0.721298	-17.7835	-0.294497	-3.47701	-1.73977	-7.49504	3.21582	-13.4457	0.363763	-2.05069	1.80048	1.71255	-1.28325	-1.90758	-0.329881	-0.069826	-1.70974	2.62661	7.72555	3.39222	3.52803	-1.74771
APOL6	0.106042	-3.26696	-13.0972	-7.86419	-48.1533	-6.00692	-66.0272	15.1241	-1.82627	-4.46456	-3.76386	-25.0821	-41.2813	-50.1105	-16.6248	-15.0217	-6.38934	-29.4192	-27.489	-3.18694	-7.23242	NA	-0.675256
APOLD1	-1.41093	-3.26886	-44.7288	-3.08196	1.77731	-3.56485	-1.48825	-0.693739	-55.5041	-2.05083	-4.10301	-22.1864	-4.22896	-12.9246	-1.66088	-7.99868	-1.02157	0.637461	2.2427	3.63413	5.67028	-3.74828	0.152197
APOM	-3.12095	-6.09153	-62.253	-0.0027951	6.51561	0.0672885	8.99326	-0.783924	-10.1195	-0.87576	-1.8725	1.89571	-2.84055	0.777489	3.45983	-27.9737	0.653461	-5.06095	21.2834	-0.188328	0.0103506	-29.5135	-0.00785703
APOO	1.22355	5.61206	91.517	0.0255566	1.03169	0.691242	13.1119	1.58748	57.5676	-1.0173	3.34479	0.0153662	8.62299	18.6439	2.48855	21.9495	0.401413	8.48355	47.3157	-4.77333	-0.367204	NA	7.0115
APOOL	6.31209	13.4797	6.59487	-3.76773	1.93226	-0.80217	7.527	0.349741	1.46348	-0.327695	0.475865	0.0480939	6.16183	8.92441	0.0260981	1.40584	0.131081	14.6569	11.3035	4.67259	-0.816732	32.2276	3.27167
APOPT1	-0.0316864	2.38376	16.6085	11.2214	0.459202	-1.82588	23.8715	2.31851	13.4546	-1.99127	3.90052	3.78943	12.6118	8.43843	3.50305	6.87069	2.14302	0.199615	4.51931	0.025852	1.87763	NA	5.69767
APP	1.22424	-5.15166	-1.19436	-2.72235	-2.29564	-1.4191	-1.31631	-1.04921	-15.788	-5.51712	-0.849272	-3.72648	2.78785	-2.70894	-0.422134	-39.7414	-3.29065	1.9692	-3.74147	0.0456489	-0.01985	-3.62326	0.324533
APPBP2	-0.93583	13.6728	0.508691	0.475139	-1.86363	4.02191	4.54933	-12.8678	-6.89822	6.70766	-0.982659	0.109786	2.63523	17.2075	-0.428644	-7.55436	-1.93245	8.85333	7.92189	1.06323	1.5762	2.0026	-0.274911
APPL1	0.0253611	3.50185	-4.40953	-1.71514	-2.77187	0.918098	-4.62054	-0.613272	-6.51979	0.862997	-0.386651	0.279946	-1.33941	5.4148	0.615191	8.61108	0.425077	4.4291	4.6042	2.68238	-0.245161	1.16392	-0.174756
APPL2	0.659356	19.3107	-41.1401	-2.39297	1.50981	-2.32737	6.08259	-3.04552	-0.377185	4.43445	-21.4792	3.2827	1.71251	26.9826	-0.959567	2.57415	-1.47683	2.09127	3.39389	-0.0384614	1.3646	-30.9624	-5.2168
APRT	-0.0769257	-0.35334	17.5322	5.20863	4.09356	-1.50386	2.66605	12.9386	28.5452	3.56138	15.742	-0.608645	4.22547	0.785273	0.106306	-0.415109	3.20306	-0.625477	11.545	-5.12689	-1.946	15.715	2.55548
APTX	-0.627543	1.41388	19.4968	1.08468	6.86461	-0.0922823	3.54808	2.52404	7.63588	-3.56824	0.537594	1.50271	10.7411	23.596	0.953748	25.3492	3.92874	0.578473	4.10078	-2.4723	-0.995609	12.3587	0.864144
AQP1	-3.37468	-14.5651	-106.651	-5.01259	1.07758	-0.40778	-23.2374	1.30835	-39.6652	0.0113905	-0.119739	-18.1728	-30.0623	-55.184	-18.3859	-9.64647	7.11153	-6.10577	-6.27118	-3.02851	-0.379273	-46.9016	-0.26094
AQP10	-0.585996	-0.738628	-37.1535	1.0015	-5.28197	1.29967	0.815607	-7.42999	-3.61677	0.428087	1.47995	3.38779	-32.6622	-3.05189	-2.1824	-23.635	-1.66849	-6.13914	-0.211476	-3.21251	-0.284482	-1.46655	2.91299
AQP11	-1.08024	21.9223	1.04739	1.59698	1.34665	0.430751	31.2852	0.0891324	16.5387	4.26996	3.62391	0.846361	17.4669	33.4366	4.68908	13.8944	-0.139646	5.59102	-0.126246	8.09127	-0.00206479	1.38962	4.56416
AQP12A	0.355358	1.13152	5.65777	-2.02986	6.31318	2.4638	3.50803	0.184326	2.58457	0.103697	-4.42398	2.00073	1.39017	1.28275	3.70458	2.13404	0.799451	0.451545	38.3644	5.04763	-1.30253	NA	3.06427
AQP12B	-1.00562	1.88466	16.7934	-1.55109	7.34055	0.95446	1.31961	0.765264	4.9125	0.837517	-1.95113	0.515037	2.97784	0.660558	3.81152	3.53586	0.434494	0.342296	39.1317	5.61263	0.0253551	-0.045508	2.7547
AQP2	-1.84425	-1.79458	0.122402	-2.07212	-0.95319	2.97795	1.21474	-3.4161	-0.216189	-6.7788	8.19223	-2.15705	-3.62112	-4.35661	0.851807	-11.2328	1.8265	1.76677	-0.582887	-2.15297	-1.1543	NA	4.78728
AQP3	-2.94845	-1.07671	-19.1035	-1.03514	-23.635	-9.46202	-41.6317	4.28421	0.0682799	-9.81804	0.258805	-0.430382	-5.01326	-21.7907	-4.94845	-5.86011	-1.75872	-34.0054	-15.6697	-5.96246	-1.1759	-0.0156665	8.97677
AQP4	0.59164	-0.156647	-1.85994	-2.24331	-3.13948	-1.28635	0.20473	-0.155058	-16.9474	0.518659	-37.225	-4.22623	-22.3166	-25.367	2.47942	-7.17861	-1.69786	3.98393	0.860155	2.41932	2.44344	-0.266105	3.07189
AQP4.AS1	NA	NA	NA	NA	NA	NA	NA	NA	NA	NA	NA	NA	NA	NA	NA	NA	NA	NA	NA	NA	NA	-4.942	NA
AQP5	-0.0764877	2.60125	0.232672	-1.16614	-9.53586	0.305133	-0.98146	0.950118	0.715082	-7.21357	0.858536	5.10536	-3.84003	-5.32334	0.535037	-64.035	-0.11244	3.9923	-12.1552	-2.77343	0.430946	3.84856	2.53015
AQP6	6.30629	3.02866	14.6084	-0.374514	5.71634	-0.108457	0.421888	1.2409	14.8913	2.04394	2.1225	0.38937	-0.617756	2.86555	4.54454	1.37899	2.22042	3.46562	0.278892	-0.376586	0.196161	11.5139	2.9981
AQP7	-2.58771	0.0404528	-84.6781	-6.53864	6.37789	-3.17285	-2.93349	2.72511	-2.63642	-1.13954	-18.3645	-2.47238	-3.37106	-19.9481	-11.966	-3.02275	2.63215	-0.595895	4.91609	-6.99959	-2.32385	-30.7438	7.61394
AQP7P1	NA	NA	NA	NA	NA	NA	NA	NA	NA	NA	NA	NA	NA	NA	NA	NA	NA	NA	NA	NA	NA	-4.31116	NA
AQP8	1.45259	-1.19339	-6.51755	-3.85131	2.4235	0.827603	-0.0306565	3.75965	11.2597	-0.536955	-1.9303	-1.10781	-9.26046	-4.50659	0.292981	-0.437005	-2.25712	-3.98491	-0.380273	0.275453	2.43897	-0.0721859	0.2069
AQP9	-1.85822	-10.2692	32.109	-3.92024	-10.921	-14.2559	-5.95624	-2.17173	7.12248	-1.39676	-2.46258	-5.61593	-18.9899	-55.1762	-4.54974	-13.249	-2.64923	-22.946	-11.9045	-4.19983	-3.42085	18.3262	0.511968
AQR	2.27075	1.98338	-8.53177	-1.51589	-6.67523	5.1304	0.480488	15.9694	-1.34093	-2.33913	1.45859	-3.39477	-0.587059	6.34466	-0.382582	-1.03056	-3.30073	1.46188	-0.325714	-1.4945	-0.645752	-12.2292	2.5047
AR	3.53533	0.614773	-56.8919	-8.37632	-4.08495	-0.758463	-0.491178	3.49038	-4.40166	2.43461	-9.56972	-7.84977	-19.6052	-21.9148	-0.320689	24.3093	-0.471632	-7.92126	6.7981	-0.255134	-0.574661	-8.94837	-0.293072
ARAF	-0.280949	-0.657166	-0.379766	-0.480268	8.33313	2.17505	3.01443	9.44103	5.1754	-5.92188	21.7265	0.350633	0.0325301	-5.56477	-1.00946	-20.9106	0.21918	-1.85756	6.38302	2.39055	0.321397	1.13094	0.818648
ARAP1	-11.0874	-8.99072	-47.4426	-2.51048	3.06277	-2.05584	-2.19728	9.32213	3.79685	-8.46735	1.09446	-0.68504	-5.1151	-14.5255	-3.21659	-3.63298	-0.528473	-3.74209	-58.59	1.42286	-1.93593	-6.77537	3.51965
ARAP2	1.75119	-1.66451	-30.3301	-2.23361	-15.0774	-0.512325	-21.8606	-0.0353725	-16.4992	-2.60405	-52.0384	-11.8934	-43.5053	-10.5456	-8.48663	-5.58465	-2.89118	-17.5819	-14.6885	-4.44136	-4.44512	-0.374068	5.27716
ARAP3	-0.896683	-5.03802	-30.2732	0.00335488	2.60462	0.137124	-0.235935	-2.63224	-46.5804	-0.440098	11.0972	-25.6281	-16.9326	-5.69209	-0.742367	-7.5576	-0.195094	7.16378	0.158856	6.7602	0.494037	-30.4896	0.949872
ARC	-2.03363	-4.52997	-18.5252	3.94311	-6.18843	0.0822678	0.474601	-4.58829	-33.1528	-3.04691	0.229118	-7.71901	-22.9996	-5.93384	-0.263875	-14.6189	-0.757876	4.36794	-0.549606	3.36169	1.07786	0.977372	4.08571
ARCN1	-1.43473	0.941299	-0.224437	-11.0131	-8.23066	1.8849	-0.224983	8.4522	7.72033	-1.84181	0.457229	-3.61803	14.1655	-0.532957	-0.648169	-0.0402917	-3.32364	-0.649712	-4.15179	-1.11985	1.26585	-6.83024	0.834188
AREG	-3.51402	-7.3505	-34.9129	-2.13222	6.84422	-4.18703	-6.63668	0.825738	1.53792	-3.62524	-0.90481	-6.62353	-16.1261	-28.6243	-7.00099	-12.046	0.360911	-5.74434	-7.06842	-1.07243	-3.68799	NA	0.350813
AREL1	0.152942	-1.07641	1.73563	-1.93335	-11.5033	-2.20577	0.222736	3.05583	1.98191	-1.97156	-2.77599	-5.73578	0.0665207	-0.00843172	1.82333	3.17284	-6.66641	-0.333447	2.9209	12.8351	-0.145714	NA	1.33644
ARF1	-0.869029	3.64612	73.3036	0.608512	2.09512	1.67788	10.4309	4.02901	5.61511	-0.40055	3.61558	9.52209	15.0901	3.4167	0.502271	9.08939	3.34761	7.9638	11.9792	-0.252169	1.55847	49.4545	3.90524
ARF3	5.12027	1.92598	4.52199	0.667377	-1.54232	-5.84376	-0.792912	5.11226	5.05783	1.53003	-34.0329	-0.0498224	3.94279	-0.506998	-0.747329	5.09255	0.937031	-0.0678905	8.46051	9.03224	-3.68	4.29992	8.40934
ARF4	-0.318906	-0.523188	1.61631	-7.77321	-22.877	0.169346	-7.28011	2.23456	12.2607	0.134397	13.7649	-3.37699	-0.973346	-15.2047	-0.657254	11.1233	-0.0773567	3.93302	3.03517	-0.549023	-1.03826	-0.396676	-4.9401
ARF5	3.852	5.287	16.3492	4.19912	18.1791	1.96851	5.65049	4.80912	19.4545	5.77469	10.4148	10.7484	13.2988	29.6827	5.83881	21.8798	13.7199	0.877928	16.5089	-0.191924	0.0560566	16.0665	2.00326
ARF6	2.53196	2.17201	3.49222	1.21455	-23.3961	-3.89111	-3.0614	3.65674	-2.2537	-1.06553	0.374244	-4.3795	-1.17331	-1.14403	0.847403	5.62175	-6.4705	-21.9304	-7.96212	1.02245	-4.4565	NA	0.0657339
ARFGAP1	2.0546	5.10267	22.6205	1.18797	37.3204	2.24973	2.02837	11.2382	21.7802	5.9418	3.38198	22.0624	6.60415	-3.73233	0.126891	7.8673	2.92478	7.25547	5.33816	5.20096	3.0803	7.66657	4.3102
ARFGAP2	-12.7931	-7.46829	0.0398119	-0.117625	16.3412	-0.713862	-0.848461	11.6068	0.426947	-14.1879	-7.32568	13.6081	2.08172	0.263692	-0.280984	-7.78133	4.34278	-4.30654	-2.6631	0.429999	0.00661319	-2.18935	5.13223
ARFGAP3	1.80548	-0.443483	-5.59962	-2.21288	-35.4483	-1.16855	10.8325	-2.79232	2.90313	-12.5311	9.70774	-0.526009	0.199334	0.196432	-2.14479	-7.65756	-0.75212	1.52354	-0.961971	-18.3365	0.623225	-6.03555	-2.72782
ARFGEF1	0.952577	12.7605	32.6685	-0.179253	10.8797	-0.564849	2.14635	1.33864	5.01234	1.25987	1.61124	1.16523	5.24405	5.25771	-1.02107	16.1559	1.60463	5.77258	-5.08954	5.33667	-1.00649	44.2154	3.30644
ARFGEF2	1.7115	11.9914	5.5269	-0.422356	24.0359	0.0889774	0.451312	5.26418	11.9897	7.53992	-2.95237	-0.0902872	4.0291	0.679392	1.08638	-1.31325	0.976717	22.6153	1.20713	7.06356	0.0979218	45.442	15.7742
ARFGEF3	4.77634	19.2958	-0.718083	-2.96953	-4.95028	-5.57531	28.8855	-0.261681	-0.11759	1.34095	-12.9125	4.34886	2.72395	2.74922	-1.90092	2.81691	-1.83217	3.35908	1.46151	-4.27464	-2.24318	1.16998	NA
ARFIP1	2.84294	0.0120485	-11.2006	-16.9642	-3.82671	-6.98795	-8.80441	5.28437	0.673079	-4.33939	-2.41698	-28.7006	-1.32698	-7.08054	-4.03058	-1.42556	-2.11784	1.14255	-5.61349	-7.17845	-3.55723	-0.173733	-1.89841
ARFIP2	-10.1248	-3.15909	-30.0745	-7.01246	0.00912089	0.0810622	-0.945071	5.10714	6.41373	-7.64722	-0.107094	9.82699	3.16557	0.22605	-2.10374	-2.17179	-0.357118	-2.47642	0.160439	-21.6307	-0.318665	NA	0.501627
ARFRP1	-0.00352659	-6.04756	0.403251	1.77165	24.7957	1.53232	-4.56324	6.61049	6.19484	1.82147	3.08117	7.97533	-2.2635	-17.805	-1.35542	2.27814	2.40645	1.13607	3.26269	2.72252	0.152095	7.02274	1.00914
ARG1	-0.258879	0.428392	-2.9717	2.85479	-2.68389	-2.98592	-2.23365	-2.08303	-0.923839	-0.729648	-7.07526	-4.32049	-2.44375	1.32451	0.216038	7.38686	-0.539101	-3.38766	-0.243758	-0.265779	0.183845	-0.914672	0.906689
ARG2	3.17228	1.967	5.55954	0.0145918	-0.250236	-9.85981	10.6098	-0.698326	5.36963	-13.3731	-12.3843	-1.93324	20.6606	6.29962	5.62804	-24.3594	-0.793466	3.82334	1.11369	-0.00668799	1.08251	3.71741	1.29578
ARGFX	0.554186	3.70641	0.445672	-5.27518	-0.96613	-0.0631087	11.6325	1.51142	-0.709445	0.493554	-1.50081	0.736127	0.926677	5.12273	0.512737	0.579274	NA	-2.76742	-0.21203	0.0374896	1.09383	NA	3.38246
ARGLU1	-1.03182	1.7479	-14.8913	-1.47228	20.9653	-0.360491	3.28074	0.426656	-9.29843	1.46257	0.469775	-0.161912	-7.04435	0.329381	1.85885	5.34675	5.22496	0.28718	-5.80606	0.425504	0.193035	-29.9096	-0.306078
ARHGAP1	-11.6387	-44.6201	-26.2105	-8.05376	-7.42515	-0.942705	-13.3562	-0.638157	-5.81781	-0.118738	-1.03546	-0.58827	-5.07626	-28.9614	-7.99728	-26.584	0.42565	-8.55162	-6.64707	-5.92424	-1.16128	-32.7736	-1.51041
ARHGAP10	-0.819211	-2.33943	-7.42032	-1.33748	-17.8278	0.062861	-12.3782	-1.25347	-37.3091	-9.29487	1.28066	-25.628	-13.0419	-10.2095	-8.02185	-26.3229	0.0583835	-10.5584	-13.4667	-3.14904	0.348655	-4.94896	-1.09257
ARHGAP11A	3.70705	18.8468	121.618	0.589513	-13.0309	7.78636	10.2842	5.0092	8.15775	6.83669	54.9356	16.3719	15.3773	49.2371	2.41286	55.4303	-3.51208	4.54946	2.48012	4.66498	0.0810191	29.596	3.0795
ARHGAP11B	2.4695	21.5241	68.8799	-0.326924	-0.667539	3.82274	11.9814	4.47909	1.01304	5.28621	39.1673	11.4591	6.68948	29.5185	0.937331	38.4297	-0.505012	0.329811	-1.70216	9.28284	-0.0822356	36.2542	2.2224
ARHGAP12	2.29539	11.8236	-3.24543	-6.09344	-0.492042	-4.12228	3.10396	2.30192	2.39392	3.67185	-5.3497	1.93446	4.30603	0.546244	0.43133	-0.459121	1.03196	-0.910312	-1.54306	0.610795	-1.33365	-0.758091	0.0388832
ARHGAP15	-3.53948	-29.7019	-79.8027	-10.4345	-20.8211	-14.2621	-62.4698	-8.31914	-44.2831	-9.56518	-3.83944	-45.3239	-80.5947	-108.835	-31.5135	-3.73394	-2.65855	-22.6173	-6.28347	-9.27548	-0.67654	-57.3069	0.232835
ARHGAP17	-0.00883367	-2.7148	-0.342079	-4.29796	-0.809153	1.06031	-22.0737	0.911817	-14.2112	3.93876	10.8684	-11.2116	-14.3854	-14.3788	-1.53779	6.46526	1.15873	-11.8823	-4.19622	-1.14783	1.3258	-9.96079	-5.17396
ARHGAP18	-1.3195	-19.1251	-22.0737	-26.327	2.80396	-8.79449	-50.4147	2.83189	-5.56002	-9.32192	2.26712	-4.60165	-26.8613	-59.3943	-19.3357	-7.73161	0.0566649	-9.24481	-35.4837	-11.9739	-1.44116	0.0885004	-0.304205
ARHGAP19	1.1092	6.15491	-15.7408	-0.197699	-6.71256	3.39021	12.9663	0.481169	-17.6516	0.0324262	2.37326	8.57462	1.69028	17.0003	-0.632682	-0.4861	-1.89459	-1.73278	-17.3817	-1.42431	1.9305	-9.7457	0.931095
ARHGAP20	1.73861	-15.339	-94.7017	-5.39804	-14.3703	-3.06243	-17.0805	-0.613754	-36.5173	-9.00181	1.34291	-24.7964	-9.77373	-21.3468	-7.00216	-54.1792	-1.6384	0.0653646	3.6551	0.725637	0.725473	-37.6886	-2.41048
ARHGAP21	0.748038	1.87542	12.7344	-2.06547	-2.23628	-2.08696	-0.650361	1.14256	1.46092	-0.401405	-24.541	0.0832789	-4.30531	-1.74802	-1.56726	2.67137	-1.16266	-0.539256	0.34627	2.7557	-0.0288662	0.458006	-0.161322
ARHGAP22	-1.87239	-27.496	-4.06423	1.47429	-17.9063	-14.7289	-7.22726	-1.59483	-1.03262	-7.34524	-2.77679	-10.2897	-12.922	-37.0049	-14.9304	-18.359	-0.416939	-21.5316	7.09378	5.06639	-0.0419367	-0.265413	-3.61227
ARHGAP23	6.08659	4.43765	-43.0175	1.43062	0.540557	-0.664908	0.194235	-0.721619	-31.7967	0.0466647	-18.928	-38.1559	-10.41	-0.100879	-2.96529	-48.1467	0.137376	0.0909195	-32.6126	9.27208	0.522282	-27.3258	-0.19494
ARHGAP24	-0.527125	-16.6135	-67.6956	-2.21132	-19.8865	-5.72984	6.41191	0.76423	-20.3927	-2.83858	-23.6576	-13.0336	-24.2502	1.50506	-16.9498	-11.7531	-0.324878	-5.89522	9.95803	1.33809	2.84431	-30.4687	-1.03181
ARHGAP25	-5.36125	-37.577	-80.0841	-4.19201	-22.0041	-7.76392	-49.6312	-4.13434	-39.297	-10.3389	-9.45211	-46.9095	-80.8085	-76.332	-11.0294	-7.50312	-4.22933	-68.745	-3.21274	-0.762774	-0.366663	-41.7383	1.09534
ARHGAP26	2.02367	-13.2138	-49.6392	-8.5089	-6.64383	-8.73251	-1.94062	-2.14407	-31.9755	0.252293	-40.3812	-2.85029	-18.0388	-15.5301	-2.51041	-12.4647	-2.07508	-3.48253	10.4451	-10.4591	-5.42635	-4.86565	3.14181
ARHGAP27	-5.3784	4.44753	-2.02449	0.051112	12.461	-18.5111	-1.36607	-1.77526	-7.81625	2.30869	-10.6348	-5.42619	-7.90833	-0.913296	-8.23658	2.47258	0.53231	-80.9974	-12.1322	-1.1961	-3.62172	-0.374652	5.54842
ARHGAP28	-1.33074	3.38693	-19.0378	0.720016	-1.3949	0.307113	-0.342531	2.88278	-7.64675	4.48208	1.1687	-3.71636	-7.45949	3.68532	-2.88956	11.4688	-1.25289	2.36076	11.6394	16.4171	7.36913	-15.3276	2.88808
ARHGAP29	-0.828099	0.0157778	-13.2642	-0.708407	-22.6117	-6.01058	-9.48927	-7.0537	-68.0697	-3.81817	0.776351	-8.73398	-3.56443	-21.1318	0.00163408	-0.0755661	-3.48432	-1.84179	-15.802	11.396	0.0540917	0.456114	1.9534
ARHGAP30	-7.03266	-5.15165	-39.59	-3.05808	-26.2003	-16.5028	-51.3843	-4.52481	-16.641	-9.43082	-10.2106	-38.7251	-74.6	-67.329	-27.2201	-0.574574	-2.22083	-90.5881	-9.62207	-6.38821	-5.49621	-22.8161	4.90393
ARHGAP31	-3.36746	-11.6806	-28.0045	-5.75427	-14.3479	-0.0239225	-11.3414	7.87031	-50.7057	-3.76698	-2.18921	-52.5818	-56.3688	-53.3428	-24.2014	-4.41042	-0.879999	1.60105	-4.91243	-0.201786	4.69505	-18.5685	-0.713037
ARHGAP32	-0.828615	10.5506	-9.57841	-3.57057	-7.62169	0.0932198	-11.3522	-1.66637	-8.34988	-0.049947	-29.18	-0.386903	0.503704	0.229948	-0.644486	15.1849	-0.333108	6.44175	-6.44048	-1.76677	-0.258854	-5.00809	4.02692
ARHGAP33	7.34442	23.6737	16.6395	1.24681	10.9759	2.0182	7.62648	13.6558	0.0746133	4.95	-0.0166802	14.9169	8.92765	14.523	2.60916	24.7414	6.93247	0.564182	1.89706	10.4705	2.32965	8.11615	0.415861
ARHGAP35	6.16661	1.5943	-3.36418	2.82812	0.160264	0.409837	4.489	18.3751	2.74935	-2.57133	-26.216	0.398069	0.684479	3.18454	-0.385794	-0.384906	-3.99245	10.0513	8.12257	7.42001	1.583	1.32969	0.0453729
ARHGAP36	-0.89217	0.027716	-25.5485	7.85956	-0.348222	-3.47759	3.22297	0.793788	4.29803	0.307019	-23.5349	-2.39575	1.01405	12.4662	7.58474	1.25009	1.49875	1.31506	-26.3762	18.0134	7.1017	-3.72335	0.797114
ARHGAP39	2.76139	45.7104	65.2012	2.71953	21.3245	1.2731	37.6378	-0.675001	1.03011	5.42117	-5.89942	6.17803	25.8651	9.19664	2.35108	71.2386	4.34606	33.2627	11.4983	8.92252	-2.31273	47.9206	11.4857
ARHGAP4	-6.85854	-11.3857	-18.6969	-0.434498	-0.245063	-11.6429	-7.78017	0.914883	0.0113388	0.117661	-5.84884	-0.0934369	-3.90821	-20.304	-1.74977	3.63884	0.00937605	-16.8759	-6.27399	2.67843	-0.678199	-29.0603	5.41683
ARHGAP40	3.29583	3.61935	-60.4438	0.112211	1.04534	-1.8596	-19.1014	-1.65436	-0.562107	0.453987	-0.768662	0.848739	-4.66259	-27.6904	-3.20436	-32.5333	-1.78934	-0.402942	0.640189	7.0003	-1.83114	NA	4.83228
ARHGAP42	0.0638657	0.197078	-25.4254	-4.58043	-1.52738	3.46874	-5.95287	-3.26825	-13.026	-1.9163	-2.83452	-17.0928	-5.84797	-15.4149	-3.03317	-5.40499	-1.10492	7.39904	-7.07364	0.536195	-0.39078	-0.0144004	1.38756
ARHGAP44	3.41193	1.18068	-17.0332	-2.16559	-2.02142	-7.03459	9.03136	0.541694	-0.578423	-0.828239	-25.1644	-2.48512	-11.6405	-7.25934	1.23874	-1.38599	-6.09545	-21.5604	-55.4216	1.5225	-0.500586	-3.19591	-2.86093
ARHGAP45	NA	NA	NA	NA	NA	NA	NA	NA	NA	NA	NA	NA	NA	NA	NA	NA	NA	NA	NA	NA	NA	-11.3714	NA
ARHGAP5	3.79471	-0.106667	-0.388935	-0.763174	-4.3417	0.54038	1.28757	12.5824	-2.31244	-0.273869	-19.3103	-2.33022	4.98084	1.93858	3.48916	0.0762869	-2.62974	7.1182	0.366112	5.25283	0.0476051	2.05853	3.11558
ARHGAP6	-0.230352	-12.5582	-90.0124	-6.26202	-0.0923174	-1.23254	-12.0737	6.4904	-0.0891108	6.08289	-42.2588	-24.1583	-54.5942	-56.2928	-5.6787	-7.84956	0.749857	0.123306	0.277927	0.26347	3.88806	0.0956751	-0.612299
ARHGAP8	-0.187922	6.39876	2.78394	0.691983	-1.07222	-2.85527	21.1943	3.1012	0.855205	-4.07965	-11.7725	0.421144	8.40877	19.0309	-0.232783	2.30558	0.629191	-3.86412	-6.5525	-2.4109	-0.27856	NA	10.1464
ARHGAP9	-7.25662	-40.6205	-78.5224	-14.4447	-32.5019	-16.6808	-67.061	-2.73215	-9.95039	-7.66263	-8.57133	-31.0505	-78.8363	-94.003	-29.5165	-2.72658	-4.46328	-94.619	-12.1948	-12.0016	-0.702635	-51.3402	-0.359151
ARHGDIA	-5.09568	-3.36222	7.21617	1.23187	1.23032	-2.28107	-2.10784	-1.63538	-1.936	-2.07303	5.33798	6.77073	0.730259	-0.610767	-6.84597	2.44016	-0.26032	-0.707005	1.25859	-1.39111	0.984473	2.51762	-1.95203
ARHGDIB	-5.38979	-6.72102	-51.3337	-5.56399	-16.1961	-21.0534	-51.8001	-2.84343	-59.4796	-10.6106	-6.28498	-39.1153	-23.5418	-99.7513	-22.4217	-3.24591	-0.884925	-55.855	-13.4369	-1.35374	-0.633112	-40.4273	0.349899
ARHGDIG	-0.315473	3.44616	18.6356	0.195002	4.93393	-6.55891	7.49391	0.623887	0.495678	1.11744	-25.3965	-1.07091	4.33886	5.6186	0.879476	50.7912	5.1414	10.5151	-1.63798	0.632862	1.19209	6.32112	-0.0534951
ARHGEF1	-2.9901	-10.069	-17.8379	0.575536	4.05301	-0.942807	-14.1218	-1.69604	-9.26343	-4.03101	-0.333296	0.607394	-12.9395	-15.3995	-6.62498	1.63593	3.11877	-20.7565	-1.54819	-0.411287	0.461857	-4.96611	0.3242
ARHGEF10	-0.479546	-4.91312	-20.126	-1.16102	-2.94445	-0.256031	4.07489	-2.27995	-24.3998	3.64365	-6.19412	-17.8828	-5.15478	-5.83614	-2.54796	-6.56006	-2.96902	5.20568	-0.355492	-1.57815	-1.0772	-0.0210504	-1.66537
ARHGEF10L	-0.309964	2.48533	-2.66734	-3.8746	5.37278	0.64838	-27.6569	-3.97349	-8.02311	-12.6286	-14.0387	-0.778755	-3.21714	-33.3241	-11.8935	-7.40171	4.00862	0.563559	12.2914	-0.728548	-0.932225	1.29561	0.709239
ARHGEF11	0.926134	19.5279	10.7658	-0.0769374	4.99896	3.24601	6.07136	-1.82578	2.06499	2.21068	1.5982	6.43844	3.75262	16.1251	0.886048	3.80291	0.706032	11.0544	17.1807	5.83062	3.91032	14.8228	4.07019
ARHGEF12	-0.568744	0.908092	-26.7643	-10.4859	-1.96282	0.208589	-4.3228	1.78791	-6.60414	-2.87622	-9.33197	-18.9786	-1.48263	-1.19385	-0.491774	-0.533228	-0.644073	0.37307	-0.956026	-0.461975	-0.906347	-28.5767	3.06549
ARHGEF15	-4.9813	-13.358	-144.443	-14.3136	-7.08948	-6.45401	-20.6136	-0.268718	-62.5938	-3.3738	1.88485	-39.6795	-58.0753	-74.5577	-12.1022	-2.11023	0.59324	-20.209	4.26535	-2.18071	-0.648817	-10.564	0.928313
ARHGEF16	-2.55647	7.12021	-8.56731	-3.68321	-0.623399	1.54173	14.5255	-0.0954156	-3.01556	-1.06198	-5.16262	1.28975	7.46792	-0.368137	-0.766749	3.68175	0.987223	4.57542	-5.26151	-1.13436	-3.79018	-0.0745149	10.7633
ARHGEF17	-2.30161	-14.4001	-24.6016	-5.88294	-2.57817	-6.3783	-0.131513	14.89	-33.7002	-5.49431	-25.7986	-9.42041	-3.07684	-31.7893	-0.812119	-35.5379	-0.136854	5.41618	-7.86146	10.9676	0.0922525	-6.29368	-0.764747
ARHGEF18	1.21094	0.255787	-6.86493	-4.79645	1.56173	2.66635	-0.245182	1.20192	2.27024	-0.423341	2.59877	2.74085	-2.72909	-2.86426	-1.09185	-5.1314	-1.48115	-2.76867	-2.09152	-5.08246	-2.08915	-20.6141	0.429555
ARHGEF19	-0.331158	13.7608	11.8388	5.76508	17.2786	1.58338	26.3664	-1.09193	-0.391823	-2.47121	21.3571	1.16226	24.3037	15.104	0.871744	-14.6449	5.74916	1.17128	-4.44184	6.09015	-2.51295	11.4023	4.36422
ARHGEF2	-4.94544	-5.68401	-0.157494	-0.0267448	-3.14393	1.1133	0.667154	-5.26628	-15.312	0.202111	0.600856	2.04378	-6.54213	-1.70637	2.2359	-7.98966	0.778485	5.7181	-8.30438	8.13658	10.2921	-7.08377	0.313373
ARHGEF25	-1.57996	-0.809754	-12.0031	1.46724	-0.683173	0.0940259	21.4541	1.75525	-5.02876	6.87727	-0.279024	-10.7801	-3.55381	14.3831	0.658437	-28.6402	1.1007	7.04348	-0.67549	4.67276	2.84553	0.281747	1.71972
ARHGEF26	0.273665	17.1797	11.7778	0.987431	-1.64134	0.590386	33.728	4.76976	-14.0831	-0.293228	-10.6482	-3.11812	-2.01255	23.929	1.23247	45.621	0.739644	7.48553	-4.95214	0.590466	1.7764	NA	4.15161
ARHGEF28	-0.799426	-8.58744	-7.90329	-0.903364	-4.01357	2.35949	-0.935169	3.03101	3.39928	1.4608	-1.02859	0.925639	-9.95775	5.0643	-2.13459	-24.9157	-0.0048304	-1.07379	13.3998	0.154687	-1.16674	0.513835	0.655922
ARHGEF3	3.61162	-15.0099	-67.8119	-15.1804	-10.5009	-4.68162	-29.1784	-4.21666	-31.0712	-10.3027	-1.29824	-7.94795	-39.6205	-57.2576	-0.440971	0.526794	0.161086	-21.307	0.695488	-5.54535	-0.548179	-40.5338	2.69579
ARHGEF33	1.52698	4.04852	-4.61432	7.23158	1.86428	-1.96949	1.99742	-3.723	-8.94493	0.180643	-3.88127	-1.33333	4.12244	1.3463	2.14198	-0.573323	1.80924	2.59135	0.979743	2.75452	4.72175	-0.161476	0.476626
ARHGEF35	-1.81273	0.683037	2.17491	-2.17571	1.50686	-2.34841	-0.675308	-0.0346445	1.75654	1.22442	-0.790308	-0.37635	3.05894	6.01651	4.05949	-0.00563146	0.659783	-5.38271	5.38963	0.910259	-2.68422	7.17139	0.422325
ARHGEF37	2.51476	-8.38711	-6.53989	-1.29197	-1.3666	-1.89741	-24.3256	1.68558	-10.0894	-14.7038	-38.9705	-4.60078	-20.9209	-5.2835	-1.18904	-5.81567	-0.698959	0.0371033	11.2344	0.0128799	-0.59809	-3.20694	1.54975
ARHGEF38	4.66527	2.10509	-99.9806	-7.39149	1.71965	-1.70822	2.25037	1.96457	-1.77488	-1.52283	-2.19624	1.12789	-2.04576	-16.5227	-1.26588	3.70523	-0.408448	3.24276	-20.6247	-6.3642	-10.9071	0.0664679	5.65068
ARHGEF39	0.810012	23.454	122.32	0.357908	0.529131	10.2333	10.3483	4.04471	1.3116	8.71685	63.4876	35.8882	28.1638	48.547	10.4933	79.6741	0.950763	0.592425	2.52529	5.86466	-2.84597	51.4216	12.0945
ARHGEF4	2.13849	-10.9319	-1.65403	6.15314	-2.25373	-0.214117	-0.188748	-0.295267	-0.280144	0.900133	-45.2358	-3.07276	-1.8778	1.87136	0.137113	-33.1374	-0.191391	-3.53638	2.4961	13.336	2.48455	0.82177	0.0674522
ARHGEF40	4.31088	-0.881634	-53.8206	-0.060532	0.463559	0.704599	0.736012	2.34823	-14.2899	1.19968	3.14724	6.56387	-8.0904	-8.57262	2.66243	-7.16676	1.22825	10.5882	3.35303	2.14374	5.52908	-8.90148	0.168738
ARHGEF5	-2.81091	-1.63154	-0.533425	-0.618285	14.2484	-5.81736	1.95948	1.91453	0.0514824	3.17538	-5.85537	0.00843043	1.22373	19.1148	1.93207	-1.72323	5.41729	-4.86593	7.43038	3.32774	-2.87476	7.62112	0.34583
ARHGEF6	1.91827	-12.2892	-34.5821	-20.5942	-17.7127	-3.06455	-48.2226	9.09945	-7.44225	-0.408945	-11.7422	-58.8762	-99.7269	-85.8973	-42.2555	-4.82302	-1.84323	-12.3888	-0.446701	-3.06086	1.42874	-27.7236	-4.31908
ARHGEF7	-3.99482	11.5075	-2.22463	0.44291	16.0646	-0.983742	4.17883	-3.10204	-39.0239	-0.684182	-7.50494	-1.48699	-2.28531	0.774651	-0.756663	-9.8998	7.35645	7.7429	0.332688	-0.251809	2.01804	-6.31328	-1.95151
ARHGEF9	5.1556	1.51174	16.6237	-6.13057	9.32345	2.51221	-1.95387	0.354372	-10.3105	0.790185	-3.0305	0.46312	-2.82197	-7.99702	-1.22029	-27.2565	1.77049	0.0929019	5.7573	-0.172228	-0.487264	7.10166	0.0150412
ARID1A	0.748235	21.9367	-5.67506	-0.567353	-7.00331	5.14506	0.628016	0.328298	-19.3621	-2.29517	-0.795969	-0.434632	4.52669	0.543188	1.03107	2.26747	-2.64693	0.704145	1.96074	5.06808	0.234761	-7.83128	1.1852
ARID1B	-1.83789	0.159411	-3.97818	-3.72604	0.949432	0.011248	0.0633633	-5.50289	-27.1519	-3.66092	-1.81853	-5.43311	-2.62491	0.18008	-0.38395	-0.715044	0.0273868	-0.181892	0.808724	3.50715	3.22223	1.34653	0.317737
ARID2	8.7807	8.84155	-0.203251	-0.0272438	-3.04977	5.88514	10.2936	8.59577	0.806476	6.68835	10.9161	3.15285	0.717731	22.9996	5.02457	0.052443	-0.683202	5.09081	2.89849	3.46253	1.44732	7.66791	2.91492
ARID3A	0.01657	1.5935	0.44839	0.218754	29.0572	-1.87901	19.7665	11.3661	4.21235	-0.919171	-0.260369	9.95412	11.244	6.41808	-2.35307	42.2813	-0.41049	-2.35845	-15.6505	0.521583	0.0635221	0.777841	1.07278
ARID3B	0.260831	0.0637651	-6.72617	-2.45297	-2.41595	1.57049	3.20567	-0.172515	-5.02063	-2.30548	2.54487	6.22339	-1.00254	3.41038	0.304029	-5.5147	-7.81244	-10.7216	-1.79283	-0.462808	1.35559	-9.98889	4.78378
ARID3C	6.90131	4.9298	10.8139	2.66206	1.83058	0.782458	5.30702	7.01939	10.0169	3.86522	-0.108128	-4.38354	1.1147	4.2959	10.6047	14.1357	0.0488166	3.68129	2.1816	4.62335	1.89351	1.41938	-0.143817
ARID4A	2.5578	-0.219672	-24.1405	-3.12	-0.338986	-1.89333	1.33579	4.984	-22.0512	1.05268	-7.24451	-2.77017	-4.02058	-1.51332	2.42322	-0.947091	-0.660595	-0.316673	-4.83844	1.91106	0.0822061	-3.80655	2.18758
ARID4B	-0.104999	4.57519	0.926021	-1.55877	-0.481972	3.21244	8.62413	0.208981	-15.6093	2.74159	2.46417	1.70134	0.815142	4.24447	1.27212	1.88198	-0.212762	1.3709	-3.00221	1.41003	0.451003	4.16067	1.54843
ARID5A	-10.8783	-21.736	-75.9947	-2.2095	-1.09174	-4.93121	-2.63249	-5.64758	-21.781	-3.07278	0.864204	-0.979689	-17.5657	-14.6088	-11.6143	-9.95878	-0.132695	-23.7084	-10.4886	5.47134	2.47887	-26.9498	0.941981
ARID5B	-1.14424	-5.52717	-42.8025	-3.64303	-3.47712	-2.07481	-3.36209	-6.61111	-43.194	-12.3538	-5.098	-8.44781	-16.5992	-9.22572	-3.16081	-4.25382	1.22297	0.893473	-13.2279	6.00026	-0.184551	-39.9259	-5.96432
ARIH1	0.165139	0.512123	-0.109809	0.0776806	-2.91964	1.66691	4.14577	2.65839	-1.12313	-0.314375	-0.558518	-3.57104	0.333582	9.94058	0.328832	-0.479625	-3.63784	14.3404	-3.67621	0.131671	1.41441	13.395	0.00342106
ARIH2	-2.20288	-2.35813	0.464296	-3.88682	1.34817	0.475145	-4.18305	10.4461	2.12455	2.10301	0.247587	3.77754	-0.641061	0.0476991	0.662033	18.1662	-0.218053	9.55527	12.4236	4.85987	-1.48645	-16.3499	0.569039
ARIH2OS	-2.05413	4.41819	-11.6834	-0.966363	15.5102	0.0267629	4.44587	1.59438	2.04618	-0.131698	-0.891059	13.5912	2.41981	23.221	5.29127	7.00217	5.91214	-0.853553	5.59313	-1.489	1.56884	NA	NA
ARL1	14.5942	5.51893	1.14732	-0.703875	-11.725	-2.06892	11.1845	8.08715	22.9819	9.57135	0.41992	0.15886	5.4437	3.69425	0.838706	-0.859256	-2.27104	1.50342	7.321	-5.22366	0.481466	-2.43081	-0.672751
ARL10	-5.43272	-7.34307	-6.42492	6.29046	-0.336726	0.216817	7.78382	-1.27017	-6.63329	-1.04911	4.66796	-5.58951	-17.6917	1.69321	-3.5284	-22.3916	0.0919279	7.99808	-20.1685	9.21745	1.2161	NA	-2.06198
ARL11	-2.85792	-14.2232	-2.33755	0.609135	5.05368	-18.9165	-2.26902	-1.82593	-10.7747	-6.04807	-8.45687	-26.11	-9.01357	-7.33872	-18.1136	-0.362221	3.3752	-79.0555	-6.46079	-0.0288076	-2.70956	-0.0479493	0.852265
ARL13A	3.67354	0.14845	8.13341	3.71058	1.03222	1.33932	4.99872	1.78986	1.4263	1.5548	0.0961139	0.907137	-3.32162	6.8522	0.411696	-0.184239	1.11292	-0.334232	-0.93557	0.164927	-0.312027	0.909916	0.623159
ARL13B	2.00525	10.5764	-2.66686	1.54784	-1.15577	1.70881	23.6431	-6.01048	-4.05731	8.2593	13.4595	-4.93824	-1.0225	8.06877	5.40755	2.17841	-0.214823	0.60731	-22.7732	1.67903	0.0372228	2.14977	0.874676
ARL14	1.00525	0.465603	-0.0786569	1.08644	-0.656821	-2.00682	-20.2083	2.19934	9.91809	-1.35362	6.79723	-2.19332	-23.7244	-29.882	-6.31231	-5.28603	-0.325344	-5.47862	-7.41117	-0.184842	-1.58417	1.06924	5.18392
ARL14EP	0.0341734	-8.67398	-4.73808	-8.75166	2.32509	-0.169059	0.654271	3.8914	2.72511	-2.0631	-4.7482	-0.556648	-2.48853	-0.0520716	0.670221	-0.87129	-1.32013	2.96607	-2.64592	-0.642727	2.88282	NA	-0.685142
ARL14EPL	7.25711	-6.69802	-0.900145	0.192894	-0.0895651	-0.856696	2.13096	2.31578	26.777	1.26853	1.33673	-1.43377	-3.33488	-14.8724	-0.407013	-0.948172	-0.826853	-1.57663	-16.9695	5.2451	-0.572277	0.82752	1.11212
ARL15	5.89684	-24.5938	-119.315	-3.08438	-0.459194	-6.94822	-2.81285	0.409056	-19.9717	-5.13079	3.19367	-14.9186	-8.52188	-3.30918	-12.5631	-3.93218	-2.3585	-4.57517	-1.18537	-19.2706	-0.612928	-5.42532	-1.46243
ARL16	-6.81982	7.41012	17.4204	3.27646	18.9925	-0.100563	21.7279	-4.25729	-2.13589	1.97281	11.4195	36.9441	15.0184	17.6524	1.86491	8.20024	6.96013	2.98967	11.6304	4.17202	2.18809	13.5869	1.01626
ARL17A	-0.244645	9.13804	-0.9907	-0.897844	1.58773	2.54701	7.83523	-2.5958	0.00384754	11.4332	15.9407	12.2231	1.68233	10.1169	-0.109679	4.67977	-0.14853	-0.0314088	2.39541	0.651764	-0.365114	NA	3.66307
ARL17B	-1.44838	3.2145	-0.994578	0.33032	-1.43032	1.77858	4.25414	-6.07699	-1.72602	0.693942	2.35061	11.5442	2.9509	2.1625	1.10542	-0.183566	-1.55931	-3.63728	2.27537	-3.52548	-0.860754	2.56017	4.97251
ARL2	-11.966	-1.99441	-0.162056	3.836	8.02642	-3.04354	6.06388	-0.315934	3.02625	-0.151943	-4.24413	3.47167	5.65807	4.18678	0.912207	1.16462	1.60781	0.597742	2.33145	2.54947	1.97639	-1.29736	0.830117
ARL2BP	3.61502	-5.313	-0.19105	3.79629	2.47345	0.422242	7.43831	-0.614502	19.0624	12.2467	42.7186	-3.97779	-3.25686	-0.0679909	-2.46537	-8.11674	4.22667	-0.419691	18.4719	-5.22083	0.00641551	-0.635395	-2.77366
ARL3	4.12223	0.969742	-8.44659	-0.568004	-2.95147	-1.09774	7.93513	-3.91338	-7.93452	-2.61141	-18.9107	6.22816	9.09946	-1.6209	-0.163376	-3.89807	0.666634	-3.12888	1.49817	-4.59788	0.395681	0.634312	-3.01793
ARL4A	2.8408	-2.48379	-37.4441	-1.29265	19.5184	1.00839	11.7661	0.518588	0.937287	-1.09121	9.22711	1.85908	2.62709	12.1573	0.643246	-6.73166	11.252	3.67714	2.49008	-13.0849	-0.245597	-34.1568	4.50628
ARL4C	-1.4652	-16.7256	-3.34674	-0.728398	-10.3907	-2.56377	-0.072248	-4.76467	-1.06678	-3.44873	12.4119	-11.4459	-7.32819	-0.485745	0.435631	-12.036	-1.02624	-64.7985	-8.64429	4.45684	-2.42413	-1.26919	-0.0640818
ARL4D	4.11669	-6.58926	-8.76016	1.3127	0.594501	1.31279	-0.982855	1.09331	19.1022	1.45547	3.71454	1.63696	-1.63179	6.53396	-0.422399	-32.1235	-0.618071	-2.17325	29.7559	-21.6869	-3.03719	1.02831	-0.921864
ARL5A	-2.92096	0.0156645	-1.77195	-2.32952	0.443875	-3.77477	-1.4179	-0.0729787	2.25278	0.586576	-4.19236	-0.495927	1.2072	5.7775	1.34574	-2.75143	-0.252344	0.00808521	9.71975	3.68886	2.20196	-2.54833	2.08824
ARL5B	1.3075	15.7878	29.9715	-6.17898	-0.70776	1.3532	1.40561	-4.09253	-3.11885	1.93518	2.08805	-0.573019	17.9435	8.78224	4.83019	8.4408	-1.44759	0.466754	-6.58472	2.49185	2.39433	46.2936	2.17736
ARL5C	-0.868122	-2.00679	-3.06719	1.29074	-0.5062	-2.66367	-0.818359	1.06618	-0.966895	-1.28749	-19.9512	-0.191602	-1.53584	-0.134056	0.831039	-1.55373	-0.286855	-5.46277	3.11203	0.24344	3.71831	1.24647	0.0252976
ARL6	4.64174	3.93337	2.67086	0.531971	0.723978	-0.562567	15.9951	8.02241	2.74445	9.1244	-2.17741	-3.54521	-4.59921	1.60646	3.7132	10.6239	1.89245	1.86457	12.8471	1.06725	0.224539	5.42141	0.610438
ARL6IP1	6.73339	38.6755	94.7395	2.08306	-0.799369	-1.60013	16.8852	13.8824	28.684	9.64224	6.55626	-0.182145	12.1845	29.2397	5.63427	73.6561	2.62293	1.0562	6.56798	3.69033	-0.559523	59.9532	2.68432
ARL6IP4	-0.31634	-2.17389	-0.602429	2.29584	4.28091	-0.41196	3.02555	11.53	11.3539	0.909675	-0.277366	5.48582	6.42626	-0.0079488	-0.286021	0.275158	0.544048	-1.70359	9.17182	-0.850265	0.0294977	3.14736	1.08432
ARL6IP5	-0.370495	-22.9184	-63.361	-22.2915	-9.23824	-10.7456	-41.1411	2.62927	0.932198	1.82854	-33.2761	-24.0733	-25.526	-94.9744	-6.53914	-9.80245	0.296136	-6.6567	-25.9631	-17.7261	-2.11693	-56.9568	-2.42838
ARL6IP6	-3.6709	8.26005	17.0815	3.97165	3.76458	9.50489	22.5673	-1.48233	-0.223574	8.82551	11.3117	4.09477	23.1975	58.5205	10.8479	6.93091	0.583679	1.13281	-29.0378	11.2275	0.464477	9.91532	1.83786
ARL8A	-0.793869	-0.440747	21.3052	3.35412	6.24351	-0.0158671	16.1008	-4.36686	-3.32577	-12.6512	-6.1219	-0.0533397	4.73772	5.09368	0.241667	33.1963	9.05581	0.163823	1.83563	5.44191	3.08901	0.579616	-0.0816172
ARL8B	-2.08652	3.4848	10.2448	0.904069	-0.166158	-7.56038	-2.51117	3.02192	11.0011	-0.247766	-44.592	0.433824	-5.17335	-0.0532278	-0.195299	6.39637	2.54046	0.659791	-16.5966	2.93427	-0.867582	19.8108	-0.1877
ARL9	-0.0650016	-5.19648	42.4702	-0.245508	-3.8925	0.107676	8.27197	5.04623	3.81891	-1.59531	1.64332	0.337433	1.97524	0.417129	-4.77672	-7.71143	-0.280856	-0.818776	2.11273	0.0410749	1.06121	25.9742	-0.52426
ARMC1	2.42898	18.4599	113.671	6.56641	5.18524	-0.0635277	5.63765	1.12746	6.35242	2.22618	2.38249	3.84894	23.0302	11.7426	2.21834	32.501	2.23859	9.2749	0.892936	18.4051	1.09348	57.8986	4.88226
ARMC10	10.2874	5.93087	23.8774	1.31053	18.8671	-2.5791	46.7789	2.4325	23.189	6.41594	1.48449	2.75906	5.91469	26.986	5.85028	64.1857	7.72167	17.7183	5.22976	2.57707	0.0408957	3.83098	5.35001
ARMC12	-1.85684	-8.0385	-1.91631	-0.0146416	1.9837	5.9241	6.43932	-0.17363	2.48969	1.75998	-1.82288	3.12931	0.737835	7.22646	0.103633	18.4349	1.85451	-0.070456	6.74706	5.28415	5.04381	-0.112344	-0.0380322
ARMC2	1.93163	-0.0548967	-3.67157	-5.09583	30.7646	-3.46599	21.4748	-12.4891	-13.0929	-1.51927	-1.00985	-0.0107186	-8.30535	0.371627	1.16198	1.76905	6.67913	-6.69129	3.19494	-0.291932	0.0989926	-1.95523	1.43874
ARMC3	0.813305	3.05947	-3.73795	-9.31055	0.301149	0.0588006	3.47379	-2.78545	-0.858452	-0.124907	-7.16012	5.3209	-5.95818	-10.6046	4.07493	12.0871	0.138201	1.50171	18.9061	-1.38256	-8.91929	NA	6.13953
ARMC4	8.75782	-1.3543	-6.18514	-5.09528	-4.171	3.71231	3.08606	17.568	10.6368	11.9819	-2.98281	-2.07444	-13.827	-1.21533	3.63703	-16.3842	0.322804	-4.96727	-15.121	-3.716	0.233515	0.0787395	0.672601
ARMC5	2.43157	-4.94199	-9.21816	1.42346	3.79109	3.05177	0.656035	11.3291	-0.756164	6.18977	8.49217	-5.35726	-0.283183	4.75371	-1.66715	-1.6616	1.28323	-0.105018	7.67249	-1.53036	1.02654	2.08223	1.95306
ARMC6	4.62769	5.60721	29.5328	3.96317	11.3728	1.85298	12.3562	13.8088	8.54073	-6.01884	40.7579	-0.132412	5.20706	19.9218	4.40529	2.44855	0.131783	7.54482	19.0286	3.14626	2.2302	21.7915	3.24303
ARMC7	-5.97153	7.24023	-0.91793	2.31275	-1.12089	1.20663	28.2594	-3.85072	-0.476525	-2.81708	14.8302	9.52086	0.849575	22.1694	-1.13395	-6.40621	-1.87307	1.1901	21.4433	0.0574268	-0.50222	4.89256	10.5767
ARMC8	0.575346	13.3837	30.3613	7.73052	-1.29369	-3.75695	25.0249	0.468014	0.610039	8.78676	-0.481619	3.52757	2.17702	22.718	5.96933	6.13699	0.830958	-0.306616	7.52754	18.3717	6.78064	14.7278	7.56217
ARMC9	-2.74725	-8.08132	-33.1215	-4.21806	-3.50841	7.12704	1.48339	-11.7067	-0.0724559	5.7773	6.12124	-0.966822	0.996424	-19.1651	0.288862	1.87672	-0.485921	4.71209	-10.6748	-0.130625	-0.36137	2.62724	-9.4385
ARMCX1	3.30857	-6.27051	-29.0506	1.50882	-3.58793	10.9481	2.34928	-3.44391	-4.16278	-7.43736	1.50859	-7.67191	-14.0804	-3.61129	2.50925	-54.5616	0.778121	1.63366	-0.666405	24.2703	7.52321	-19.734	-0.456502
ARMCX2	1.60154	0.0414145	-24.8162	-4.26671	-1.1995	0.313321	2.76575	6.02448	5.42115	2.72762	2.10995	-20.6122	-0.963666	-0.630475	1.41822	-50.2331	1.50628	0.305516	1.08791	15.3018	2.43907	NA	-1.42075
ARMCX3	2.97635	4.63287	-10.1501	-8.29397	3.55441	2.7905	12.3731	3.22622	3.29637	2.60177	-3.00436	-6.48483	0.119398	0.295089	-1.43105	-0.588675	2.12821	5.60654	-11.7004	-2.32645	0.650922	-7.08171	0.350652
ARMCX3.AS1	NA	NA	NA	NA	NA	NA	NA	NA	NA	NA	NA	NA	NA	NA	NA	NA	NA	NA	NA	NA	NA	0.0540217	NA
ARMCX4	1.48992	8.15183	-30.0527	-0.629637	0.229786	2.83609	2.75925	9.11671	-3.05899	-0.0718054	-3.66637	-2.77321	-3.51761	-0.106548	3.41188	-65.0455	2.62993	5.61672	1.27852	13.0309	7.40855	NA	-0.723046
ARMCX5	4.39852	7.90243	-17.3061	0.601481	15.3163	1.97672	25.0393	3.15071	8.57392	0.0391174	8.64553	1.27151	4.29937	16.4096	3.54029	-7.06563	0.512141	7.22068	-1.27735	2.33268	-1.45733	-17.4587	0.461002
ARMCX6	3.26886	8.18937	-3.40352	0.163018	8.19182	0.333539	24.8032	4.26849	3.74976	0.876535	10.3561	-6.52713	1.89621	7.49277	1.97249	4.5453	3.85208	1.87006	-6.67063	4.50566	0.771376	-1.89843	1.06447
ARMS2	2.22294	-2.48705	-16.6096	-0.856734	-1.56751	2.45483	0.178383	-1.26372	-0.320917	-0.821531	1.52644	-2.17161	-0.945312	-0.063109	1.50686	-3.90692	0.315384	-3.48413	5.14516	-9.72177	0.831964	NA	-0.20549
ARMT1	-0.0904725	0.0154584	-0.0884523	-9.64338	-4.2188	-3.28046	-0.176625	-10.0612	-4.58868	-0.0598258	-3.15926	-14.8746	-3.225	-5.453	1.1795	-3.17325	-2.79032	-0.369443	-0.0771199	-1.4736	-2.11609	2.44251	NA
ARNT	-12.0766	11.8768	-1.29688	2.45342	-3.39297	1.56574	7.79682	-20.799	-22.4452	-4.04413	7.6013	6.81794	13.8196	2.17158	-0.401379	2.97139	-1.54537	5.29764	-2.89494	9.2619	7.08459	8.60042	3.50041
ARNT2	4.11725	3.8953	-10.9441	-2.13853	-17.2647	-0.856593	15.7879	0.511781	0.767763	-0.548713	-32.686	-0.24832	-11.5878	0.590157	0.74929	-4.47555	-2.41168	20.1562	-6.95508	2.60504	-0.0415878	-3.01951	-0.242695
ARNTL	-0.904767	-16.1391	-21.9441	-4.7067	-1.94236	-1.61757	9.23812	-0.848525	-5.13683	-6.117	-0.242563	-2.24658	-6.97944	-11.4819	-11.6391	-4.65619	-0.026331	-27.9919	-29.7388	-1.59308	-1.63895	-12.4521	2.11272
ARNTL2	0.523154	-0.787627	2.21211	-0.117478	-15.5895	-0.0566129	-0.61862	-0.638631	-0.229366	6.59081	5.49601	-1.40711	-10.0087	0.00249122	0.50773	-3.42713	-2.03926	-33.6035	-14.8523	6.34591	-1.55979	1.9906	-0.103519
ARPC1A	1.64144	11.2525	46.3198	7.71367	8.11491	1.99242	11.5907	13.5534	70.2682	14.1754	21.0542	10.343	12.7212	17.6522	2.20667	41.1828	4.37944	27.1379	50.0934	9.80752	-0.0636361	7.50002	5.14725
ARPC1B	-4.47055	-12.7772	-3.41691	-0.230595	5.62931	-8.45526	-0.234212	-2.28088	2.96795	2.17578	-5.2389	-2.56574	-1.2734	-25.8298	-6.80156	0.860587	5.85284	-0.300348	0.436503	2.53676	-9.68554	9.42936	0.2715
ARPC2	-4.37119	-31.0274	-3.53353	0.561995	-0.0360347	-12.6785	-19.63	-17.5737	-3.4019	0.915283	0.127965	-0.93959	-16.3577	-14.7773	-0.824991	-3.84608	1.15227	-40.0537	-21.5931	6.31294	-0.120836	-6.17073	-4.17826
ARPC3	0.989922	-0.749302	5.83455	0.29957	1.38457	-7.43184	-0.892514	5.45183	20.8591	5.49182	-1.52029	4.46326	1.20679	-0.702245	-2.95376	6.26735	3.22825	-36.5346	1.22173	-6.286	-2.19947	0.293712	0.226939
ARPC4	-16.0621	1.39537	5.08098	-0.73094	0.189808	-6.24321	-11.7941	2.05833	4.27434	-3.82947	2.3687	4.18809	-5.6881	-13.0094	-0.797879	3.85936	3.43726	-10.4882	-6.02247	-1.31371	-0.653738	1.19278	-2.45594
ARPC5	-6.26142	-0.0373812	25.452	2.89137	0.0525492	-7.60095	3.04603	-5.94711	-4.48697	-2.74357	4.09068	8.56578	-1.20909	-1.85385	0.256749	4.43473	2.33463	-2.08464	0.11761	2.6032	-0.0531696	2.88299	-2.8203
ARPC5L	0.680317	-0.558825	32.4986	0.0229553	4.3777	-0.762313	-1.24172	0.168722	-0.113855	-14.7834	-0.50761	0.193517	3.58251	2.39634	1.48076	36.558	1.84139	-14.1882	-14.3411	0.554064	-2.31311	15.4122	2.35842
ARPIN	-1.63679	-1.05401	-9.84531	-3.95828	-11.2988	-0.0963974	-3.90409	0.120285	-15.7517	-1.9907	-5.39562	2.96573	-3.11147	-2.37897	-0.284855	-1.37871	-1.60943	0.439824	-4.95544	-7.69632	-0.0440737	-0.215958	NA
ARPP19	0.579673	0.127824	-2.64726	-1.81646	-16.8241	-3.27409	0.607122	2.38588	-2.75736	-2.91379	-17.045	-1.36899	0.3627	2.67174	0.249273	0.254005	-2.88552	3.3757	-8.25023	-4.7737	-1.2472	0.499096	-0.159277
ARPP21	-0.800732	3.6561	-9.7784	-2.55369	-2.8989	-12.7962	-3.58057	1.74122	-14.9722	0.124304	-40.9093	-12.2881	-0.305989	-1.14332	-4.14361	0.00428595	-1.29133	-0.46634	8.75391	6.36215	3.99424	-0.68641	-0.968829
ARR3	1.39118	-1.91935	-8.67308	-0.617308	-3.05917	-0.0789112	0.630223	-1.64871	-1.18823	1.19789	5.37415	1.53809	0.73787	-0.6893	-0.85381	6.84754	-2.26921	-2.38383	-1.46768	1.3558	0.426897	-0.762246	-0.254379
ARRB1	-10.902	0.52289	-18.6942	-1.71361	-3.71963	-13.6812	-31.6455	-11.788	-69.4598	-7.62617	-66.2781	-2.67755	1.43497	-53.3464	-12.0182	-17.0295	1.12439	0.466745	0.247049	3.93634	-1.09994	-20.0773	1.94139
ARRB2	-7.86397	0.0439359	-3.27247	-0.773368	-0.603265	-14.4027	-6.09512	0.254798	1.56523	-4.60314	-17.0553	0.352747	-8.90859	-38.5721	-2.18597	0.785366	0.316552	-61.3001	-3.10653	0.166316	-2.44325	-2.37784	5.49601
ARRDC1	0.260426	0.903059	-4.9994	-1.8117	11.9396	-1.12257	0.750648	3.59977	1.23735	-0.56455	-5.23757	0.709276	-0.169695	1.92408	-3.16078	17.0787	7.00763	-16.3055	-6.91951	-2.72338	-5.14805	1.93176	3.09872
ARRDC1.AS1	NA	NA	NA	NA	NA	NA	NA	NA	NA	NA	NA	NA	NA	NA	NA	NA	NA	NA	NA	NA	NA	-0.44504	NA
ARRDC2	0.103743	-11.3339	-28.3748	-0.877117	-1.49969	-14.7358	-0.935949	-1.14778	-9.53085	-1.37553	-26.8179	1.2263	-25.3635	-30.4901	-7.07935	-12.3108	0.087358	-23.5955	-29.0616	-0.0243138	-3.31882	0.454208	-0.287018
ARRDC3	4.16645	-6.03049	-12.8541	-3.67001	-7.98269	-2.50164	-8.61404	-2.2955	-1.94217	-1.52879	5.32691	-0.636408	-10.8169	-34.3678	-2.4284	-2.85863	-1.86394	1.41019	-8.15868	-1.28062	-1.98011	-1.15821	1.24056
ARRDC4	0.743421	-10.8411	-35.1753	1.94368	-9.50575	-12.7982	-6.43721	0.635609	-3.65778	0.0485405	-0.0831948	-18.5424	-40.7055	-8.12597	-10.4902	-3.39897	-1.34121	-0.0116149	10.3867	-14.0452	-1.12563	-6.67149	-0.750719
ARRDC5	-4.55982	-22.2797	-46.2032	-7.97463	-12.8299	-13.5575	-16.2532	-7.38072	-5.24571	-4.60272	-9.87933	-13.4137	-44.377	-75.6332	-32.9815	-1.28223	-0.447725	-92.5386	-6.35605	-13.9363	-0.205347	-31.2594	-1.14082
ARSA	-2.70535	-22.6077	-20.663	-3.55313	-8.6616	-9.73831	-7.22802	1.33407	9.38661	-7.10478	-12.7658	-2.76209	-3.40217	-32.0282	-7.43116	-3.16301	-1.66333	-5.1468	-14.9763	-12.0529	-1.88927	-8.05757	-11.6115
ARSB	0.699412	-19.4245	-4.05993	-9.16521	-20.4035	-3.45999	-3.9246	-2.44654	-2.17284	2.87341	9.53596	-4.46928	-20.4865	-33.587	-18.392	-21.4749	-6.39187	0.0366704	-3.91873	-1.1957	1.79026	-2.8503	-9.61961
ARSD	0.452485	0.474812	-19.4636	-6.535	4.02067	-0.43061	3.03248	-1.96491	-1.37045	-2.51331	2.98823	-1.61665	-1.6367	-2.61981	-1.59526	-8.50462	4.95499	2.43588	-2.31858	-12.3052	-2.43628	-17.2977	-1.58701
ARSE	-6.33913	-0.255585	-2.86522	-7.73179	2.92942	1.1639	0.509231	-1.02083	0.310981	0.310412	4.29938	2.96374	-7.47938	-15.1262	-13.7926	-16.6415	-0.1433	11.0103	-1.23104	-6.17248	-0.00968278	-1.76851	-0.570306
ARSF	2.39818	0.799086	0.758431	-4.79284	-8.38431	-2.8464	-22.077	-0.233159	-10.4694	-2.39023	-2.44545	-1.81221	-1.38084	-7.10694	-6.38553	-37.0826	-3.79806	-8.94226	6.22021	-1.93774	0.168434	-0.0626652	0.0509964
ARSG	1.16511	-0.217485	-19.9845	-0.124296	2.11675	-5.26758	3.57935	-0.258735	2.71299	0.0730333	-16.5621	-0.955425	-9.67688	0.467912	-1.67707	-1.17267	0.702033	-2.48895	10.014	5.06665	6.33993	-2.57828	0.399456
ARSH	-1.33132	10.7503	-5.11188	-1.98975	-1.62514	4.03742	-1.47942	1.78449	0.844414	-0.539967	-3.76126	1.76426	3.61835	1.96426	-0.861395	1.17201	1.56385	2.35816	-8.8193	-2.45798	-2.63723	-0.892744	5.31154
ARSI	-0.156923	-14.071	-7.17881	2.30252	-6.90241	-1.6162	-13.4629	-3.41519	2.71293	0.0689203	-8.43827	-0.0304983	-28.817	-38.6937	-15.88	-7.6501	-0.489278	-0.204465	-7.34373	5.61232	1.62336	0.0941077	-0.00210062
ARSJ	-3.79736	-18.1212	-25.3114	-4.39562	-40.8711	-2.53885	0.185993	7.96273	5.03159	1.22242	-5.17	-8.92834	-0.397103	-0.640756	-9.92686	-32.4374	-6.51357	-0.786119	-29.1761	-4.27051	-1.67748	-1.85435	-4.31486
ARSK	10.0332	-0.340327	-0.569804	-0.188847	-3.72537	8.35783	0.385493	1.77712	15.2373	11.6949	8.5294	0.761573	0.635944	-0.604459	1.3451	-8.54245	-4.91313	1.80385	29.5746	0.588154	-0.443904	-0.109028	-13.2993
ART1	0.113423	0.700963	-6.4096	-3.12319	-3.02658	4.40955	-5.85195	0.568872	-4.5875	-6.37375	-7.31909	-4.44764	-0.149365	-8.94929	-1.81216	0.932848	-0.421949	-0.389676	-0.584479	-0.969641	4.32163	0.302403	1.3924
ART3	0.00417598	-3.64559	19.5346	-0.669079	-8.83995	0.2115	-32.8834	3.53906	-1.18173	-2.33428	-14.1833	0.184623	-2.79222	-1.84515	-1.52881	-6.99704	-5.0475	2.58056	0.521058	-5.03736	1.61105	18.3192	0.976373
ART4	-0.883687	-8.99853	-24.5816	-8.80773	-1.70183	-2.6723	-10.7261	-2.49323	-23.901	-4.31953	-3.25842	-5.9524	-48.7804	-68.5982	-13.6423	-0.121924	-0.681559	-23.6415	-2.44741	-0.109593	-0.488199	0.528943	0.920936
ART5	-6.56106	1.33355	-18.5741	0.02462	0.764336	-0.12267	5.44246	13.4202	19.0816	6.75474	-5.70057	-0.212141	5.83977	13.4771	0.641708	-25.9889	3.10322	4.52545	-0.468693	17.8643	1.39001	-3.35308	0.339017
ARTN	0.586962	3.36777	6.98598	3.37177	-0.614649	0.189713	25.7701	0.443657	7.12117	-2.64285	13.1313	4.74225	18.9236	39.1201	5.81295	3.19322	0.433706	-0.156324	3.44129	-0.638867	0.574143	13.2537	3.21292
ARV1	-0.821762	2.42227	1.90043	3.46725	7.17496	0.102565	12.8922	-4.51458	5.77852	-0.300462	4.25609	6.72662	0.639331	10.8935	3.11565	8.24743	2.059	6.21512	4.14411	1.07024	1.125	2.26982	7.60397
ARVCF	0.380884	19.4029	-10.4093	-1.73335	0.178979	2.83368	17.8959	1.78353	-20.1657	-0.235329	1.70696	1.30433	6.35264	7.749	1.10078	12.1548	-0.316467	15.8527	-2.90333	-0.229405	-1.67631	1.10339	0.676628
ARX	1.18561	6.4434	1.61703	-0.769404	-16.8683	-1.32017	0.205512	1.08039	0.893202	-0.891042	-2.18424	-0.635815	1.78518	-0.828959	0.17453	-2.28291	-1.05321	0.0431	-3.37493	-1.04338	-0.47114	3.11056	5.92727
AS3MT	2.47702	9.76267	0.778605	1.359	12.748	3.56955	31.5657	-1.63166	1.43309	1.20228	1.44641	2.08632	8.12999	11.439	6.80727	-13.7289	1.61933	0.71475	11.5521	-1.05247	5.88576	NA	0.891689
ASAH1	-3.19416	0.196579	-42.1156	-9.05689	-20.0134	-14.7665	-14.0719	-4.0952	-9.55625	-13.8071	-14.3089	-19.5055	-4.16251	-40.1939	-7.55477	-2.9054	-8.91917	1.59265	-8.59257	-1.55125	-4.06195	-2.90484	-0.0138274
ASAH2	7.16027	7.2435	0.62027	-5.99898	-1.03624	2.63692	-0.104178	-1.74695	-2.65428	3.2117	1.62556	-0.111828	6.40131	2.42422	0.333959	-1.18892	-2.21668	-0.55946	5.75099	-1.20369	0.491308	2.4336	2.45459
ASAH2B	9.54908	6.2195	4.00223	-5.90363	-1.53092	2.16358	0.217318	-4.33795	-2.66864	-0.590374	6.50895	-0.419783	4.29313	5.2218	1.32016	-7.30555	-3.49209	-0.900663	16.0567	-2.28519	1.65525	3.74498	2.55993
ASAP1	-0.193999	0.640441	11.133	0.796719	3.61391	3.06992	1.11804	-3.10849	-26.3972	0.330757	0.719673	-1.58358	-0.183878	3.99555	0.77516	-0.491645	-0.0327851	18.4493	-1.2956	14.1239	1.17954	1.25413	1.35386
ASAP2	0.90885	21.8987	27.1656	-0.00643283	-2.66304	2.7097	3.24373	-5.49165	-10.4401	0.15189	-3.63085	-2.069	-4.08349	13.4809	0.642354	6.25311	-0.461413	17.3092	-16.1361	6.8377	0.410179	23.1198	-0.97362
ASAP3	-2.50524	15.7937	-8.8561	2.35036	-16.9631	2.4216	0.572007	0.496855	33.6104	-1.8288	-2.22495	-2.10083	-0.378712	0.123283	-1.60919	-10.6056	-0.630691	-0.123507	15.6814	19.4047	1.91336	-4.25969	-0.284607
ASB1	-2.61899	-15.3941	-27.5361	-1.05684	5.201	-0.56577	5.00264	-0.80826	-0.239046	-0.644838	-10.0016	4.55059	0.876443	-0.715706	-0.569577	-10.5349	-1.47962	1.99633	-7.28612	8.72157	3.80993	-6.07317	-7.43247
ASB10	1.25908	2.08833	10.0928	2.17468	-0.135511	0.391879	-3.59295	0.582759	0.0964324	0.70826	-1.59187	-1.59594	5.71246	3.8814	4.38057	-3.07274	0.620718	7.12135	1.35032	9.53315	5.97018	5.84223	2.48818
ASB11	-1.36151	0.776085	-0.232896	-2.1419	-3.4942	6.0735	-5.10366	4.19914	13.3562	0.470955	2.51565	0.174999	0.0382267	-1.38855	-1.15131	5.41574	0.188624	14.2386	4.02417	1.77197	4.25333	-0.163574	4.34195
ASB12	10.4994	-1.54026	-0.550373	-5.19726	3.31288	-0.112995	-3.48329	1.00487	-2.96352	1.15012	0.967589	-1.21563	-7.70269	-0.645472	0.143686	-25.2733	-0.405209	-10.6635	-1.84141	-0.389389	1.90505	1.12041	1.40176
ASB13	0.703778	1.99999	-2.08545	1.62411	35.2588	-1.67777	7.92803	1.96649	-5.95108	-0.530943	-4.59333	-4.47222	-0.849051	-3.61562	0.104256	-4.41195	4.79272	-3.51021	1.02704	-0.652742	-0.862334	2.9698	0.976167
ASB14	-1.24477	-0.775882	-25.8404	-1.98664	-0.866883	0.0223124	-9.06866	0.933693	1.79993	4.74521	-1.77234	-1.4532	-7.08584	-2.15304	-0.306016	7.73697	0.866951	0.545518	7.76742	-0.796264	0.631745	0.39645	-0.871275
ASB15	0.560322	10.0114	-2.64116	0.0042279	-3.61826	4.71809	-2.41577	3.04476	3.54295	0.99778	-0.377932	-1.15352	0.643699	1.09116	1.21311	-0.206306	3.04905	6.26007	7.05378	2.70047	3.72187	2.07421	1.39385
ASB16	3.34428	8.44697	-1.67584	-0.605578	4.31297	4.01691	-0.219506	0.656218	2.81293	1.98345	7.82571	6.47169	4.54748	17.2793	-0.560564	2.18906	2.32745	-0.894592	6.32858	2.13468	1.60794	-3.86902	2.56752
ASB17	-3.10839	-1.28455	-0.641941	-1.82134	-1.43172	-0.20532	0.946898	-5.27201	-20.0991	-1.03841	-0.394648	1.74146	0.00744522	-0.0165243	-0.0442682	3.61513	-2.66739	0.565587	-0.525063	0.397431	-2.02958	0.202279	-0.104687
ASB18	1.35275	-0.445392	1.76402	3.12509	-2.36451	0.506162	0.0302492	0.647619	6.29174	18.2202	-4.38154	-0.626925	-0.0515703	2.39896	7.04752	-0.295578	0.351385	0.19137	0.498675	2.6842	6.24408	NA	0.699601
ASB2	-0.0362881	-35.1722	-53.5096	6.1807	-9.14587	-5.79774	-1.72261	-0.300823	-13.6817	-6.18014	-6.80402	-24.3147	-51.5078	-14.0955	-2.9747	-84.4282	-0.0390784	-4.43987	-7.59172	-2.2216	1.21721	0.449204	0.964755
ASB3	NA	NA	NA	NA	NA	NA	NA	NA	NA	NA	NA	NA	NA	NA	NA	NA	NA	NA	NA	NA	NA	-0.130855	0.117771
ASB4	0.44492	1.41258	-5.54961	-0.65021	3.73402	-2.85514	0.37802	-1.95274	0.893566	-0.182613	-13.388	-1.08832	-0.798344	-0.189222	0.368309	-1.41369	0.806204	8.11285	-0.869305	-0.802218	6.38847	0.67451	2.18293
ASB5	-0.735416	-8.73679	-1.29195	-0.208136	-0.165173	-2.61213	-3.9763	7.05489	26.762	2.68389	3.89159	-1.70443	-5.60976	-9.49201	1.75099	-20.999	1.98004	1.83543	5.56414	0.688932	5.8075	0.449504	-0.591443
ASB6	1.96336	1.86031	1.75114	0.345108	7.1535	0.328529	7.74432	0.410189	-0.391484	-3.66928	6.39213	6.07437	2.65344	7.70779	0.215546	25.1544	7.40404	0.42829	-1.83695	3.0423	-0.965986	1.22971	-0.218729
ASB7	1.86974	3.89782	4.00511	-0.464621	-2.13803	2.07328	2.54531	8.61845	-0.0815702	-1.44166	4.18256	-0.903756	-1.34336	11.6275	3.39832	0.0320622	-1.58747	5.23367	-0.482189	5.06974	0.464527	13.1089	14.5758
ASB8	3.91207	6.81935	-4.73341	1.55536	-0.506543	-1.62616	-2.72285	5.86556	11.4019	2.68856	-7.45558	-2.78999	8.3074	0.409912	0.672284	-3.61138	-0.251157	-0.320004	38.5452	1.3101	3.90369	0.189619	2.22111
ASB9	-9.24869	-5.02915	-1.17233	-0.34209	5.05618	-4.84599	14.4478	0.422876	0.0895646	3.62365	1.97674	1.05765	0.526913	4.66288	-1.62284	0.215366	0.530639	8.48164	15.0028	0.547059	0.376161	2.33595	9.57804
ASCC1	0.195989	-5.57463	17.4405	-4.79656	1.64623	-0.528903	13.7629	-5.41418	-4.11321	-0.444923	-15.692	-3.81068	2.82372	5.50819	1.79088	-0.761972	1.73074	-5.34619	-1.53634	4.22715	0.250511	NA	0.460414
ASCC2	-3.68274	4.47911	10.9187	6.128	-0.71117	0.416435	3.12613	4.38082	12.0095	-2.59772	17.3324	5.42753	0.473259	4.15142	-0.786059	-4.7825	0.734114	2.24971	-0.635007	-0.167423	0.762974	-0.151063	1.66234
ASCC3	-0.0160345	-4.23467	2.4845	-3.0599	-7.57276	-4.54119	-7.50526	-2.83286	-5.01823	-0.882454	3.90304	-7.47789	0.228301	0.179229	-1.81767	-10.11	-4.16873	-3.43849	-11.2565	-1.55422	-0.775028	0.947947	-8.70203
ASCL1	1.11551	2.09863	7.24692	-1.03434	-1.26622	1.7517	3.64011	2.43878	5.746	-0.123133	9.45844	-0.810799	7.11898	3.39353	0.107504	-2.63901	-1.05741	-1.08461	-4.77841	-0.51434	0.180263	8.07878	2.03938
ASCL2	-5.10485	1.25014	-0.316686	0.245736	35.6598	-5.6911	-0.478224	-3.06633	-9.55702	-10.4765	-1.48187	-2.55341	5.13179	8.95256	0.135278	-18.3565	8.02693	-67.3522	-2.34603	-3.37459	-0.131502	-0.182108	4.86571
ASCL3	-0.393982	-1.90967	-2.67129	-2.26472	-1.75986	0.0954859	-1.25061	4.09887	3.22354	-0.417839	0.860675	2.92278	-8.63095	-0.313603	-2.65297	-7.81138	0.550665	-0.588019	-0.393881	1.14403	-0.814593	0.540565	-0.381902
ASCL4	-0.380795	0.310217	-11.1445	0.269404	-2.84037	-4.28363	7.01063	18.5393	11.2856	-0.0904441	-8.20267	-0.27224	-10.9315	0.771945	-6.3138	3.50156	1.3207	-19.5849	-0.0546554	-2.78562	0.859317	-0.11011	0.788195
ASCL5	2.00178	11.3274	23.8949	1.4351	6.46118	1.39292	34.4995	0.62876	0.616673	7.35247	3.90462	5.27729	-3.47094	8.90063	9.12555	7.44903	6.03291	3.02521	-2.86505	0.660339	6.50521	NA	4.42971
ASF1A	0.0300715	-0.0197532	21.6334	-0.200824	1.24087	-2.75647	18.3657	-0.475197	-6.53813	-3.3543	-4.25261	-0.611772	0.822435	20.7931	4.5987	-0.322924	0.771269	-3.95282	-6.87002	2.58091	1.25972	0.327723	3.79407
ASF1B	2.20011	38.4635	137.905	0.0311035	0.489615	20.3257	15.0672	6.93078	11.242	8.26539	79.4719	31.8929	27.5596	60.3199	9.99598	76.7743	1.95614	0.087949	-7.63108	6.63986	0.511616	72.8221	6.4615
ASGR1	0.0209264	2.35311	-4.8003	0.892506	10.8204	-2.96566	-1.78934	-3.03613	-1.2835	-0.942416	0.35576	-0.444883	-8.21895	-9.15599	-12.1663	4.37837	0.445175	-21.7726	10.996	1.82795	-1.07736	-0.809866	0.000360595
ASGR2	-6.6905	-25.8069	-49.5512	-4.11881	-4.44775	-13.9477	-34.8904	-8.11174	-1.88312	-2.40045	-20.4007	-1.90848	-26.6023	-59.2457	-30.8332	-6.88756	-4.19246	-70.5322	-6.60237	-8.64512	-0.935702	-22.4007	0.357096
ASH1L	-0.319204	13.3604	-1.32694	0.419439	0.949609	2.4296	7.39561	-0.975764	-13.5018	0.118378	-7.71532	6.31015	2.35258	8.57447	0.349232	-0.601288	0.208189	14.8633	-0.00786636	5.24864	2.08896	1.07318	7.99512
ASH2L	-2.96776	6.19163	11.7279	0.222309	-3.918	1.35937	9.93198	-0.186571	-23.4777	-3.9448	10.1437	-1.39947	2.82832	6.10744	0.052865	-2.96993	-0.193411	2.31587	-3.57989	-0.794861	0.238525	5.75949	0.0521821
ASIC1	1.28737	1.54124	22.614	5.3497	9.3727	-0.554171	17.6375	5.65694	28.5325	3.1057	-2.53643	9.53433	0.912185	27.4117	0.389267	-2.66096	-0.706809	8.20189	24.6608	-0.0164059	-0.243305	3.01504	0.685831
ASIC2	0.492011	-7.51032	-1.85723	-8.32378	3.69877	-7.83701	0.0881931	-0.0970914	22.3269	-0.659733	-18.5931	-23.6172	-4.57292	-3.53282	-6.64995	4.29408	3.17922	-0.0435193	-1.74903	-2.22299	3.98144	0.552381	0.271786
ASIC3	5.0396	7.74128	2.07385	-0.377963	-1.47254	1.58123	6.89398	0.722504	2.74337	17.3993	-0.147806	7.438	-2.21998	11.798	2.02026	22.1918	0.32655	4.40966	8.17385	1.5279	5.14035	28.9305	4.9191
ASIC4	-2.39971	0.94979	4.39095	0.74535	2.87254	0.305289	21.4515	0.0523661	-0.634903	15.229	-3.05366	3.18361	-4.71834	3.79245	3.70106	6.73447	-0.548683	13.9499	0.179044	12.4552	3.55195	2.5657	8.76219
ASIC5	-0.475225	1.75478	7.25356	5.65126	-1.3158	-0.0215366	0.541449	3.85042	15.1705	4.89801	-0.460809	-0.161392	1.19897	10.4641	-1.99249	1.68108	1.40939	3.69203	3.70497	0.317671	0.159461	-0.0414957	2.49017
ASIP	3.02652	-2.7496	-18.4861	3.45748	2.27153	-1.65498	0.207821	-0.677251	8.74	1.41353	-1.31743	-8.03934	-3.83048	-3.87683	-2.39065	-3.18114	-0.628723	-1.38524	9.65318	-0.748096	1.43936	-14.1387	4.92602
ASL	1.73046	-1.39297	-7.2499	-0.430141	9.37454	-1.94373	0.00202238	-0.154809	14.482	-1.77424	6.61948	-2.75935	-3.46952	-8.64095	-1.34653	5.36928	3.49922	2.69154	16.9716	-0.0250688	-7.18315	8.16178	0.174513
ASMT	2.50243	-4.81562	-11.5032	-0.599473	1.2281	-1.50895	-12.3107	2.23254	-3.39579	-1.13037	0.078392	-1.10383	-2.68913	-5.23955	-3.43455	-0.319975	0.668052	-30.0755	-2.37147	-0.335182	-0.556007	NA	-0.551139
ASMTL	5.67778	-4.812	-35.439	-1.59021	0.520705	-0.0645413	5.72359	1.02137	-5.80028	-1.37827	-12.9265	-2.00378	-3.19628	-3.62314	-1.10595	-26.9061	2.10958	-0.585238	-9.106	-0.39787	-0.145382	-19.3594	-7.77117
ASMTL.AS1	NA	NA	NA	NA	NA	NA	NA	NA	NA	NA	NA	NA	NA	NA	NA	NA	NA	NA	NA	NA	NA	-0.299821	NA
ASNA1	2.91029	0.0885726	-0.28979	1.40036	1.39174	0.0867666	5.62784	6.54629	18.943	-0.35114	40.515	3.62788	0.825352	8.58323	1.81159	9.03796	-0.0968625	0.70289	28.9063	2.67729	0.875222	4.39766	2.09468
ASNS	10.2954	5.23416	70.2441	-0.29659	11.142	2.58206	65.0968	1.77448	70.5553	12.593	4.03807	3.34421	20.7267	62.1594	3.89428	53.1277	0.615603	2.12772	8.08779	6.09275	0.969792	24.2337	0.967996
ASNSD1	-2.82812	-2.51395	3.7288	0.315863	8.80753	1.72502	9.19541	-11.203	-1.59491	1.69258	3.18522	2.5778	2.21437	6.10075	8.74284	-0.785859	0.986337	6.14272	-4.0492	10.6297	3.06805	0.59296	0.58771
ASPA	-5.26614	-13.8495	-103.423	-6.17969	-11.9268	-4.25069	-20.0203	-3.2141	-14.3473	-1.81346	-45.3161	-21.3546	-65.2912	-58.8803	-28.9386	-85.9871	-1.56513	-0.350482	3.25055	-0.369967	0.0922678	-27.1409	-5.45668
ASPDH	7.57413	3.34597	-6.78625	-0.0125318	-0.0363086	-3.64943	8.5545	7.24647	0.0436623	0.116093	-2.7545	-4.74251	-1.42945	0.53838	1.53219	2.60926	-0.930454	0.0806115	16.7596	5.34288	-0.354889	0.260997	0.580353
ASPG	5.69807	-5.42132	-1.22242	2.92131	0.287507	0.0729784	-0.44693	10.4839	-19.5975	-7.13863	-0.922209	-2.36902	-9.63058	-0.381505	-6.47794	15.3187	-0.599105	0.129214	11.4049	0.956895	0.47533	NA	1.62201
ASPH	0.393577	-1.00494	-7.60427	2.85613	-16.7927	-0.728345	3.42986	1.41266	2.76882	-0.0785081	-5.91945	-1.95745	-2.04303	1.10204	-1.57612	-4.74421	0.449145	12.0482	7.12073	-0.889939	-0.310749	1.35527	-0.33666
ASPHD1	1.09325	-2.8839	3.71538	-1.17945	3.16635	-6.18073	12.4082	0.725662	3.9454	11.1801	-1.72282	4.39026	-2.06636	-6.52221	-2.51369	-3.61167	7.48052	1.81394	-4.76531	1.03629	-8.11805	0.669462	0.727756
ASPHD2	2.80477	-7.67038	-24.9743	-9.5936	-68.776	-1.03261	-4.65861	8.61189	20.3614	-1.93501	-8.96005	-2.07145	-27.2805	-6.57914	-5.58585	-12.6357	-7.98199	-22.0988	-26.4957	-0.751143	1.33731	-6.31685	-6.0824
ASPM	1.29816	24.102	137.544	2.9616	-0.286177	13.6751	19.9082	3.24178	12.2205	11.7717	64.6582	29.5948	24.1756	51.4828	11.7424	66.8552	-0.128409	7.39028	-0.127098	12.2624	2.93938	105.253	4.35422
ASPN	-0.848499	-10.7354	-40.0191	-5.77239	-1.88947	-4.5306	-2.98626	-2.76151	-10.6272	-0.542297	9.24266	-16.5917	-12.0614	-27.8112	-13.784	25.3032	1.6263	-1.85578	-4.43444	-12.1224	2.04657	-0.597912	-20.1908
ASPRV1	-3.52301	-0.272623	-24.0995	1.8692	-2.31375	0.0142092	-2.92834	-0.403033	-14.6429	-6.19071	-14.5692	-9.97079	-8.11146	0.32928	0.339593	-15.8666	0.772504	-2.58664	1.86466	1.46584	5.95232	-6.14218	2.36881
ASPSCR1	-1.45764	8.71575	7.78254	1.40632	38.1169	3.32921	44.0582	-4.91005	8.34098	2.05569	6.34028	5.45354	19.8915	30.4294	2.09603	5.77859	4.2164	5.80225	12.4944	1.48904	3.31403	31.0864	12.6333
ASRGL1	0.106972	11.1884	-2.64033	-5.47932	-19.2904	-0.281296	3.55603	-3.28356	-6.28143	2.26516	-17.0372	7.38479	2.67243	1.76924	0.418587	5.98201	-3.75245	-1.20169	3.60453	-11.4999	-10.0213	-1.61951	14.939
ASS1	0.261653	2.24494	-0.490006	-7.35273	-6.96668	-6.17308	-1.69306	-6.28212	-7.65411	-3.60479	-8.99475	-6.11062	-3.29712	-2.78392	-0.674594	-3.07706	0.487904	-20.5566	-43.369	7.07692	-3.31168	0.420271	2.30416
ASTE1	0.579583	16.7607	-4.27534	10.9843	22.1431	1.30513	33.9911	0.803217	-10.3184	2.77112	7.36312	5.17171	0.40848	23.9067	10.9302	4.26797	6.71037	-0.749145	-0.245629	20.9174	6.57754	-5.28567	7.79028
ASTL	1.92178	0.00449821	-3.16646	-0.0906307	-2.14529	2.25535	-1.03785	1.65616	-0.171258	-1.46839	-5.06038	-2.97108	0.0606746	10.7973	11.2016	0.610594	-0.39003	-6.413	-3.49144	15.8915	2.35762	2.14984	0.727346
ASTN1	5.23833	2.17777	-36.9111	-7.44511	-2.24701	0.15411	-0.305417	-0.126775	-5.75321	-1.74318	-16.0349	-13.4883	-2.2142	-1.13181	1.99058	-11.1377	-0.0790821	-0.286134	25.161	3.55709	0.986026	-10.5659	1.82007
ASTN2	2.11976	1.79093	-33.6642	-1.1966	-15.5562	-0.712084	7.14317	17.9101	5.95621	0.0347537	-12.4049	-2.09411	-1.07172	0.704958	-0.965881	-49.8895	-6.80162	3.17909	-0.234476	-3.79541	1.83782	-12.6824	0.157696
ASTN2.AS1	NA	NA	NA	NA	NA	NA	NA	NA	NA	NA	NA	NA	NA	NA	NA	NA	NA	NA	NA	NA	NA	-0.360236	NA
ASXL1	-0.579414	14.8205	18.5987	3.47419	33.6348	3.63629	6.38108	27.382	2.14685	9.20976	24.7496	23.525	5.66123	3.73431	0.839135	13.9307	4.36461	19.6413	-2.97273	32.5927	3.74548	3.73389	7.31755
ASXL2	0.200872	4.33042	-1.57176	-0.618196	0.782369	2.72816	2.37669	-4.18614	-1.74666	2.12619	-6.80963	-0.612243	0.0439921	5.90188	1.48538	0.664807	-2.32868	2.64302	-3.26807	5.18484	-0.10134	-4.73074	9.50515
ASXL3	-4.21876	-1.81502	-30.6593	-5.46781	-1.54471	0.0445134	-0.253931	7.39618	-5.44166	2.7735	-3.09651	-4.54347	-8.34897	-24.4796	-2.33117	-69.7292	-4.90261	-7.17529	2.35929	6.15863	3.48281	1.34482	2.12393
ASZ1	1.61476	3.33756	5.28862	0.319801	-1.90185	-1.80061	0.584939	5.40123	21.1208	1.54777	0.759694	0.406372	-0.904744	-9.7861	2.76202	9.78803	-0.00675329	-0.129009	1.54041	1.21789	-0.583074	-0.00989116	0.204965
ATAD1	1.51747	-2.34675	-0.0409912	-3.48711	-1.22198	-3.3551	3.17975	-1.63051	1.86775	0.614489	-11.6385	-1.20096	0.272743	-0.394522	-1.40134	-10.6987	-7.36218	0.148873	-2.26844	-1.31142	0.173881	0.177548	-0.223292
ATAD2	2.56548	44.3888	173.425	4.32457	4.22098	19.3638	20.4103	4.73113	3.79039	14.5955	41.3796	16.6982	40.5433	51.3824	9.28542	35.4283	1.9134	12.9605	-15.9326	22.1303	1.21519	116.332	15.2094
ATAD2B	-1.46161	17.9904	5.84392	0.347553	2.91076	4.5753	6.16688	-1.81361	-3.39156	6.50849	9.1804	1.35614	5.11663	21.3184	1.05422	12.455	-0.734848	0.035682	-12.1876	2.10598	4.1927	NA	2.74261
ATAD3A	-1.4968	13.8535	20.2648	1.69823	0.744904	13.3316	5.08792	0.0414063	6.04991	-1.42938	12.0488	4.19737	21.696	4.28401	0.220956	6.11707	0.281046	8.73799	22.0207	0.393248	-0.462547	33.9271	2.81817
ATAD3B	-1.97731	4.61605	2.73489	0.125294	-0.471692	2.39559	-0.753629	1.46603	1.5798	1.23631	7.34914	2.15019	9.35639	0.467837	0.334034	15.4776	0.354514	1.53088	-0.370272	2.38624	0.784749	1.08851	0.79943
ATAD3C	-3.59925	2.96164	-15.3376	-1.35275	2.044	-4.67247	1.02386	-4.52426	0.0275558	0.391441	-4.87447	-4.40343	0.150932	-5.42326	-0.91715	-9.88969	7.56219	-1.66503	2.01905	5.72961	1.92958	8.88715	4.66381
ATAD5	-0.07031	52.5104	108.061	1.8554	-0.0486295	13.8401	26.9559	0.146267	-0.336297	25.4132	59.8896	26.0974	25.9081	84.9619	7.88141	22.4912	-0.960807	3.84989	-0.65783	8.32431	1.14912	43.9793	5.73296
ATAT1	-3.49493	18.6993	21.207	0.286457	21.3363	-0.117639	25.7378	-7.98387	-12.6489	1.78979	1.95448	16.5085	14.8298	18.9666	3.63145	14.9392	7.82055	26.4389	-3.37973	6.17009	2.13491	11.0842	0.339066
ATCAY	1.48965	1.1258	8.35538	-1.76747	-1.12833	-2.53115	5.37048	-1.27042	-9.96948	-3.06205	-3.61796	2.67018	2.02389	0.772635	2.48137	-84.7152	0.625352	5.39881	-1.97829	0.591872	-0.859925	0.381511	-0.0583969
ATE1	1.43251	0.426143	-12.2243	-9.98618	-0.829887	-2.0427	0.611818	-7.1224	-13.0264	-1.07101	-4.21111	-0.725392	0.000772318	2.29847	2.94166	-15.9023	-4.52948	0.122194	1.6184	-0.721417	-0.660002	11.6252	0.519159
ATF1	2.28191	4.88885	-2.26144	1.65416	-0.318642	-0.245878	18.8546	2.67341	1.72166	-0.190257	5.41827	-0.721941	5.3338	18.8068	2.00595	0.159416	-0.418578	1.52904	-3.71358	3.83425	0.54918	3.29841	3.43779
ATF2	-5.24161	1.12552	-2.12283	-1.88643	-0.853464	4.2437	28.4613	-9.67965	0.571213	7.04873	-1.61588	1.61374	6.61558	7.99244	6.70946	-0.156091	-0.19574	5.37349	-0.224632	2.6223	1.35012	2.8893	0.323535
ATF3	-4.71883	-4.73076	-17.4577	-0.733348	-3.7993	-2.29198	3.5196	0.837879	-4.13631	-14.5927	-0.0548997	-6.12758	-3.44787	4.66418	-2.95453	-4.99433	-0.148464	-6.19622	-2.13923	0.601728	0.320282	-0.0117282	2.35177
ATF4	-1.6872	-2.94934	13.7994	-0.398149	2.85627	-1.82697	4.98144	0.67506	5.53398	-6.05733	1.21626	4.86634	2.60172	17.1018	-1.95441	1.68433	-0.592468	3.56057	0.70626	-3.05215	-0.99392	6.30338	-1.29797
ATF5	3.28836	0.13244	1.93765	2.03305	-9.41575	-0.360981	-0.94204	17.6723	9.27232	-0.724943	7.3917	-7.72635	-2.27556	3.1803	-0.780359	0.372163	-6.26305	-10.7801	1.67597	5.37658	-0.278793	7.53209	-2.42724
ATF6	-0.904105	7.19047	2.00308	0.253685	-0.646663	-0.375627	9.34706	-3.69083	-2.65637	-0.0671073	0.627143	5.40575	3.562	1.13043	1.85319	-8.13273	-1.31283	8.77321	-0.767366	7.01214	2.15294	9.01878	3.38484
ATF6B	-0.629917	1.52183	8.01229	0.454525	29.2709	-0.69368	-0.20566	-1.72561	-18.0635	-13.8611	0.422689	7.58142	7.27252	0.465313	0.325697	7.21212	5.46926	1.47795	-7.37359	14.0291	-0.122572	2.31359	3.36105
ATF7	1.22897	0.0749568	-17.6746	-1.3879	-0.884484	0.953658	2.13674	-0.388752	-8.45802	0.713136	-0.268234	-0.0158462	-0.218512	1.74216	-2.0328	-0.229083	0.10192	1.64492	6.02309	-2.01943	3.15047	NA	-0.910336
ATF7IP	12.0161	2.14633	17.2404	-1.39372	0.383947	4.02368	1.63926	16.3197	0.828385	9.34321	6.21212	0.195082	-0.277392	4.49154	1.4397	0.858513	2.24509	0.69859	-8.47983	7.75756	2.5332	0.0290552	4.5995
ATF7IP2	-0.494536	0.850799	-7.41039	-0.309715	-1.00841	-11.7689	0.715089	-1.58699	0.0669113	-3.25632	-22.992	3.88946	-3.80441	-9.98642	3.79566	-4.81922	0.314281	-11.6169	0.225962	3.03108	4.12384	-3.58764	1.11104
ATG10	8.28074	-1.5545	-1.5024	-0.0543701	-2.94165	-1.99613	-0.144554	-1.10791	15.107	3.93574	0.844816	4.95623	-1.16193	0.308555	-0.287405	-1.90636	-0.289352	-0.393805	13.5274	-2.45166	-1.09265	-0.74475	0.0130779
ATG101	2.88997	0.677747	7.79538	6.09214	1.65211	2.18663	26.9184	20.1434	26.2452	0.895954	12.7672	-0.0620706	11.5468	13.2905	0.539441	-0.163733	0.0112972	0.113397	15.2771	3.31576	0.363418	19.7577	NA
ATG12	13.4876	-4.02748	-7.01633	-2.51876	-0.190764	-2.85948	-0.154058	1.66398	8.50556	6.79991	7.75601	4.84037	-9.12569	-3.24467	-2.81941	-1.45497	0.931119	-0.662115	9.21579	-6.03995	1.7073	NA	-3.11651
ATG13	-5.35558	-11.4143	7.15144	-4.28215	0.676099	-0.702196	-0.402572	4.95476	13.7611	0.0604193	-15.4523	1.77218	-0.147748	-0.612552	-0.207103	-7.53579	-0.356072	-4.18421	-0.0277516	5.06102	-0.218624	3.22877	3.90612
ATG14	0.595328	0.680443	-28.3521	1.68255	-1.40931	-2.90974	11.5469	14.225	-2.54729	2.40925	-5.40071	-0.948114	0.569884	0.94624	1.74673	1.80308	-0.20781	5.62786	0.192477	10.0133	0.677817	-14.5957	2.01337
ATG16L1	-1.25096	-10.0852	-9.74742	-5.69196	2.29586	-0.05927	1.05129	-8.03515	0.473197	6.38366	5.75628	-1.62527	1.2622	0.403156	2.32539	0.334387	0.282846	-1.10643	-10.244	7.32857	1.06582	-2.14709	1.93583
ATG16L2	-4.35339	-2.22304	-17.5571	-8.19955	-3.70476	-1.75812	-0.573383	-0.511341	-6.09216	-0.954632	-0.752601	-3.4048	-3.87628	-7.44472	-0.603754	1.29549	-0.475414	-37.6709	-2.74483	-2.36468	-4.93292	-0.522686	-0.705082
ATG2A	-1.51448	-0.276695	-6.62028	-2.70504	3.15177	1.80425	-6.13323	11.9734	1.5307	-1.38127	-0.989832	-10.6111	1.9861	-4.60806	-0.238706	4.24924	-0.230084	0.318148	-3.39114	9.99906	-1.1732	-0.895786	6.36945
ATG2B	5.63169	1.11276	-17.4062	-0.0347531	-3.67434	-1.09923	0.0479658	6.33651	-2.72465	0.468068	-13.423	-10.3321	-0.183135	0.188742	-0.488373	1.9577	0.0266625	1.95217	7.24279	1.96594	0.524064	0.636349	-0.0606607
ATG3	-1.13108	0.231828	33.9194	4.79092	2.22482	-9.49836	6.9331	-0.0936808	0.994847	0.219264	-6.78267	0.932847	0.0045463	2.18831	1.67743	5.10269	1.49107	-6.05218	0.159143	0.403114	0.767733	2.38058	4.59365
ATG4A	13.6049	0.478078	-0.963903	-0.647983	-4.58259	-2.68028	-4.51811	5.07492	3.61396	-2.96001	4.49688	-10.6636	-1.52547	-8.20035	-1.61606	1.92093	-3.29711	-16.7328	17.2762	-3.0846	-0.0909615	0.525792	1.75624
ATG4B	-4.01267	-0.393664	0.334135	0.628924	34.6402	1.51531	10.8616	1.3553	2.83451	7.98278	0.902962	14.2112	6.59049	5.45489	1.59596	2.31392	9.17075	-0.145667	-0.150506	5.50116	2.26101	4.81946	1.06019
ATG4C	-1.27289	0.598798	-4.26385	-0.905346	-8.94479	-2.10191	-5.18763	-7.78622	-13.7918	-9.27332	-5.80974	-6.25489	-0.123751	-11.8008	0.636576	0.797474	-8.28986	1.58053	7.26149	2.63726	-0.190841	-3.48652	0.72534
ATG4D	5.35669	4.13594	12.5589	2.34744	3.03495	1.68256	17.5822	7.30803	9.60485	-0.425196	12.524	1.06134	11.3111	32.342	-0.0682525	12.831	0.648583	3.02547	15.7264	2.41458	0.151996	20.2334	5.90802
ATG5	3.58766	-4.07311	18.6847	-2.36583	1.18314	-5.72242	18.8451	-0.352954	0.220281	-0.215731	-0.233875	-3.28283	0.768986	6.46385	0.584671	-32.9153	3.98468	-3.99139	-0.86214	3.13393	0.311186	1.3996	2.00709
ATG7	-5.35762	-0.594276	-8.59359	-2.12118	-8.54848	-9.49762	-24.2259	-0.165932	1.3967	-2.26888	-19.0101	1.19535	-24.8242	-31.2911	-3.59032	-0.968666	2.32411	-18.7559	-6.10579	-3.06898	-1.8658	-11.2502	-0.250635
ATG9A	-1.42872	-14.1753	7.91483	-0.689799	10.393	5.8495	-1.44805	-3.45804	-0.0154473	3.95125	-5.96556	7.21287	2.42514	-0.694014	-0.228421	-1.78061	0.050963	5.43283	-9.16129	8.8717	1.47695	5.47046	-0.237551
ATG9B	0.516831	3.74764	28.6356	6.14899	23.4361	0.0347703	-4.68571	3.05972	-0.895637	5.89772	0.358153	-0.0791806	-0.869698	7.52019	0.735488	17.5082	6.90227	-0.474282	-0.251038	1.98324	-1.80487	0.0621868	8.94834
ATIC	-5.97585	-11.89	18.8798	-0.456703	31.9634	14.9063	3.07939	-13.082	14.6661	3.00679	1.78425	12.0335	11.1139	7.2418	2.75163	1.14162	2.8885	6.20135	-26.8938	3.89096	0.79099	10.7165	5.32178
ATL1	1.25008	0.878066	-16.159	0.861079	2.38396	-10.4044	0.951463	-2.33807	-8.10718	5.39479	-25.8813	-12.3866	-0.689156	-3.44439	-0.487138	-0.30654	3.2585	0.973959	4.01177	-0.338084	1.00432	-12.7197	-0.703924
ATL2	2.52701	16.7308	46.6731	10.9152	3.18116	3.99772	3.14641	-1.6049	6.42905	6.36968	3.06479	7.59966	17.72	27.5212	5.32347	-0.022947	0.0344041	10.964	-19.2765	13.7313	1.26559	35.4034	20.3332
ATL3	1.50323	-8.22518	1.14996	0.564813	-17.5744	-1.41277	-4.33324	1.11025	0.177087	-3.3806	-0.0462039	-4.82572	-1.00422	-15.3679	-2.96411	4.22454	-0.757634	-2.41517	5.1398	-0.0295111	-2.35373	13.865	-0.322821
ATM	-4.8479	-6.20719	-54.7779	-12.4653	0.794352	-0.418351	-2.47428	1.40905	-6.30954	2.30853	0.888308	-7.33507	-10.516	-6.48414	0.0253122	-1.14498	-1.26804	-0.419257	-5.80117	0.703112	-0.20891	0.045676	-0.260129
ATMIN	4.98825	2.45459	11.3634	1.35975	-2.96168	-1.31027	0.0206612	4.36534	7.8521	-0.0209575	-6.1155	-12.1454	1.26804	2.03162	-0.149742	-37.2098	-0.994275	1.42594	10.0348	-3.64158	0.20335	1.14438	0.298179
ATN1	5.94466	15.1601	6.40601	-2.06416	0.404468	4.91106	28.0868	10.4166	0.716558	4.15047	0.423875	-0.0363212	5.03898	9.02339	1.34283	1.47805	0.0951013	11.9543	10.3599	10.1732	3.42645	2.93468	0.344472
ATOH1	2.1047	3.67579	6.65991	-1.19838	-17.4639	1.88239	10.4559	0.132898	0.70883	0.107153	1.32818	2.61918	-0.619938	6.95023	-1.64707	2.98342	-7.77285	-1.39641	0.380844	0.217132	-1.19274	-0.146176	1.85355
ATOH7	0.188919	30.3414	29.4208	6.13109	8.73141	0.8693	24.2623	-0.26956	-2.92557	0.535605	-2.68616	-1.83058	38.943	31.8662	12.6991	26.8172	0.390172	12.9876	14.6661	9.48491	6.58411	1.85908	4.43298
ATOH8	-4.04677	-5.51291	-127.508	-14.6517	-0.0253354	-0.228319	-8.07672	-2.35588	-34.1123	0.193795	-0.174587	-19.4618	-6.72106	-59.7281	-0.161591	-53.1887	0.0990725	-0.118505	-0.652703	2.65715	3.40631	-49.9929	-0.547687
ATOX1	0.360854	-24.539	-0.434591	0.3674	2.11867	-5.0028	-15.4589	1.15098	12.4606	-0.674061	-3.17716	3.96421	-4.15367	-28.9783	0.0861034	-2.7064	1.07725	-9.26146	26.5188	-0.706819	-1.80088	-0.55484	4.01592
ATP10A	0.27428	-18.8837	-26.6185	-9.80474	-5.50413	-1.14818	-10.6008	-3.91927	-12.4816	1.75778	-22.9224	-18.6995	-34.7353	-87.2456	-10.5291	-9.89523	0.315531	-0.109833	-33.0496	0.290929	-1.07151	3.57347	-5.52952
ATP10B	3.09032	6.46728	5.26501	-6.14243	6.42798	-4.79305	-17.1538	-3.64842	2.29235	-1.60566	-20.1416	0.268271	-14.6447	-7.75782	-3.01235	-0.0891901	0.538264	2.90958	-4.06944	0.351934	-6.51873	NA	3.68479
ATP10D	-0.0962589	-17.3311	-49.9484	-5.94438	-17.9488	1.66635	-19.7099	10.4969	0.109851	0.141648	3.4992	-17.9182	-20.3406	-24.8677	-21.208	-14.6964	-3.74424	-4.30161	0.163286	-0.495284	0.176437	-13.2284	-9.10639
ATP11A	0.501849	-1.17863	5.37827	-2.95125	17.7197	-4.17689	0.972385	-4.19292	-31.1315	0.378887	-6.72381	-0.0116538	-1.29657	-12.2758	-4.29707	1.65867	3.0131	1.68551	-15.2125	-0.239228	-2.14702	0.688521	0.16231
ATP11B	1.69651	17.5028	4.07853	3.77895	-1.0486	2.16766	5.70189	0.100628	-1.12752	0.851861	10.0084	-1.6773	-1.75261	27.1682	-1.71531	4.47915	-0.533622	0.0294167	-3.81315	5.37854	4.46499	-0.0483836	1.1704
ATP11C	4.43379	0.575752	4.55113	-5.30882	-1.08754	0.77081	3.32697	5.91136	-2.30684	6.01161	29.9138	-21.7078	-1.79186	4.45492	-0.505939	-1.86269	-0.788597	-0.0535918	1.1479	2.14802	-2.05144	3.72014	-1.70388
ATP12A	-0.703863	6.18859	8.32133	3.4583	0.0704304	-0.0420046	-0.527075	-5.29141	-3.73045	-2.54194	-0.766358	0.504438	-4.95647	0.804863	-0.0350696	3.60267	0.042673	0.371317	-2.95573	9.46051	0.574977	2.5119	3.01765
ATP13A1	2.69504	1.20236	7.92939	-0.528633	6.82668	2.46103	5.259	12.3474	11.1554	0.710937	39.2776	6.76777	1.07008	1.91917	0.896626	10.6334	0.558222	2.68271	1.29397	1.09738	1.64138	0.953982	2.23346
ATP13A2	1.97201	1.80326	-13.4047	2.17524	-1.36717	0.262757	-1.89909	-2.27277	-11.487	-13.8641	-12.8512	-0.513122	1.55805	-8.00516	-1.63045	2.20781	1.12518	0.854057	0.565341	0.673706	-0.743709	-1.22497	0.171662
ATP13A3	0.164505	7.22661	33.9468	2.50343	3.11702	-3.44409	10.7654	-0.716332	-1.5095	1.9143	4.08309	-3.32121	12.0077	23.7594	3.17635	10.4644	-0.641543	4.805	-7.90053	12.6949	-0.401855	4.77534	0.15153
ATP13A4	4.13945	3.1251	-29.8211	-5.43083	-0.531723	-2.13493	-1.10956	-1.53106	-33.263	-3.96159	-41.4595	-5.51343	-15.0009	-11.6168	-0.0640557	2.07594	-4.49896	-2.82245	-31.1049	-0.212837	0.616179	-2.52865	3.25338
ATP13A5	1.1373	7.85932	-5.33011	3.72824	-1.60933	-0.0275572	18.8355	6.54196	12.0549	-1.11197	0.598555	-6.41176	-0.905794	6.08608	3.20075	-1.74239	-2.93226	-0.567959	-1.09167	3.48467	0.688252	-2.13904	9.09999
ATP1A1	-1.59606	-0.205903	1.65224	0.872892	4.56793	-1.08157	-0.346007	0.408696	11.382	-7.76557	-3.45619	10.0595	-1.22429	1.50794	-0.537577	-4.48212	-0.0295441	11.2444	-0.342774	2.29617	-0.876664	-0.520731	5.6498
ATP1A2	0.64726	-14.7486	-103.832	-5.16108	-0.410153	-0.0520885	-5.2797	-0.492102	-15.9452	-0.215066	-51.0664	-13.8725	-32.9223	-38.9674	-0.292459	-87.1997	1.2784	2.93333	-2.61929	-3.15357	2.71163	-7.89358	1.66983
ATP1A3	3.06924	0.98596	3.25498	1.87395	-2.20038	-1.91948	-1.81882	3.54371	4.72607	2.08724	-7.7796	-9.89364	-3.78946	-0.181897	-0.888866	1.55605	-0.369578	-15.6341	3.47709	3.3069	-0.224667	3.51707	1.67386
ATP1A4	-1.60268	2.93477	-54.4206	-3.32229	-5.99358	1.09006	-5.7511	0.40418	0.43356	0.248379	-13.0981	-3.27633	-19.0802	-39.634	-0.0125525	-33.042	-0.36495	-14.1506	-1.61267	-3.00324	1.04522	-5.17446	4.90378
ATP1B1	1.49562	-0.604457	-18.006	-2.44663	-12.8242	-1.49216	15.6883	-2.2731	9.81548	-0.304998	-15.8346	5.12127	2.32542	1.24346	1.2489	-7.72337	-0.727281	-0.479644	0.0813864	3.67734	-3.16299	-6.42021	0.928089
ATP1B2	-0.971771	-5.07826	-43.832	-9.08958	-0.68298	-3.85997	0.746238	-2.03073	-49.7823	-2.90414	-12.812	-2.22918	-12.7852	-12.7404	3.97501	-34.9755	0.0622174	6.8622	4.98232	4.15682	1.95834	-0.238293	3.19191
ATP1B3	-1.40148	-4.76599	50.2377	4.38805	11.6492	-6.45543	22.4564	-0.768453	7.5168	-0.86712	24.6456	-0.9486	-1.29481	10.3177	2.44723	-1.17421	1.24159	2.31149	-19.5761	1.65273	1.67289	16.9205	0.541414
ATP1B4	-1.39901	-0.0201898	-1.23962	2.70063	-1.01597	3.39585	-4.95466	0.314669	6.89111	-2.46163	4.80233	0.323898	-3.31834	-1.23566	1.1881	-1.22181	-1.08364	0.721211	0.481409	0.0910865	4.01618	1.41215	1.70429
ATP23	NA	NA	NA	NA	NA	NA	NA	NA	NA	NA	NA	NA	NA	NA	NA	NA	NA	NA	NA	NA	NA	33.7582	NA
ATP2A1	1.09009	21.224	51.5853	5.78312	0.915509	4.46041	-1.07544	3.49652	6.62115	25.6898	12.8781	0.577228	10.7366	35.8467	8.44174	-1.65933	-0.223812	1.71659	1.10958	4.61498	5.36215	-0.307632	1.18904
ATP2A2	-3.49316	2.07911	26.1124	-0.518494	-11.3867	-2.00335	-1.81509	4.64421	3.0634	6.6491	-4.11477	-1.25456	7.21867	4.63264	-3.38782	-2.01727	-5.98888	4.42687	6.96966	0.807687	1.59007	12.5084	1.19429
ATP2A3	-1.79763	-19.784	-25.1988	-9.8491	-20.2839	-4.16912	-24.432	0.15298	-57.4195	-0.328842	-0.39304	-31.831	-2.78029	-64.3948	-18.6422	-15.3437	-4.29722	-49.0475	0.693469	-4.40491	-1.31676	-6.14652	5.07188
ATP2B1	1.50697	7.22164	-3.30779	0.933783	-17.1453	-0.697715	28.1632	9.52687	-0.072888	5.8455	-2.42581	1.49572	0.461831	23.6781	0.0690699	7.17366	-7.594	1.33488	0.3037	2.69104	0.575574	0.874862	-2.26099
ATP2B1.AS1	NA	NA	NA	NA	NA	NA	NA	NA	NA	NA	NA	NA	NA	NA	NA	NA	NA	NA	NA	NA	NA	-32.0569	NA
ATP2B2	5.36519	3.98412	0.435439	-4.79487	-2.58181	-1.24428	-0.173073	12.5619	5.05475	11.7393	-12.2759	0.769736	-11.5609	-3.746	-3.98242	1.82627	0.145473	0.239614	3.98168	6.82977	3.3525	3.08389	2.26594
ATP2B3	8.61436	1.28897	28.3592	4.27031	-3.44162	-2.12239	19.2282	-0.722617	5.77326	5.11676	-7.66878	-2.49456	-0.889833	7.2321	6.07443	9.19703	0.684475	8.14027	22.9041	13.8916	4.95546	1.16884	1.3552
ATP2B4	2.69706	-9.78069	-5.17649	1.01785	-6.75127	0.441207	1.37827	-2.49342	-19.4598	0.451379	-3.64549	-6.70317	-21.9318	-10.5805	0.0691385	-66.65	1.41306	3.9501	-3.45862	2.47769	1.23752	-5.21246	-1.19451
ATP2C1	0.763207	13.5946	45.5242	3.87808	-1.44059	-8.47188	21.577	1.52301	6.47962	2.92205	-1.69516	0.298302	1.83603	11.3926	1.79968	0.0811608	-0.354544	3.77958	-1.15731	0.411769	1.70863	6.82338	1.15525
ATP2C2	8.15467	2.08968	-0.561514	-1.62952	0.836588	0.832498	1.90218	-0.972179	8.26238	-0.657389	-1.67719	-0.458057	-0.0591295	-9.22113	-0.133092	-24.3727	1.06473	-3.09739	5.03397	-12.619	-5.3117	2.07816	3.17488
ATP4A	3.91227	10.9863	-2.93353	3.26799	-1.29813	-1.33823	20.8381	3.75252	3.15099	0.142591	-11.4039	4.42653	6.88043	37.8858	3.91982	-1.78299	-1.13093	-0.673821	54.1626	3.30225	0.695731	0.971873	0.64514
ATP4B	-0.692052	1.14875	6.12767	-0.702608	0.546457	2.14168	3.29995	2.9498	-1.03011	-5.71502	4.38369	-0.361312	1.83875	1.34462	1.22481	-5.29465	-0.191211	1.78474	-0.494151	-0.307188	-0.0985902	0.842434	0.424258
ATP5A1	-3.19636	-10.7265	0.0663145	-0.582744	-38.3316	-0.591742	-0.752552	0.713528	5.02397	-5.4562	-2.13427	-12.8176	-0.0995081	4.787	-0.520865	-13.3092	-22.8076	2.85587	20.0066	-2.82533	-1.88889	-1.71004	-2.10455
ATP5B	0.680699	-0.839043	38.3552	3.8323	-5.92184	0.944002	11.6688	0.43235	21.3855	1.81738	8.68633	-4.2854	7.73479	29.5539	0.757424	1.54135	-10.2626	10.1086	48.5647	3.22559	-0.829952	27.4939	3.36158
ATP5C1	1.19684	6.41454	102.225	0.483002	2.03675	-1.83907	2.72791	-7.71005	9.83311	-0.235601	-0.537472	7.74432	6.97879	5.03599	0.878831	3.24199	0.518948	-1.73126	21.9728	2.94393	-0.213605	14.6551	1.66102
ATP5D	-0.302882	-9.63541	-5.06795	0.536222	-0.17158	0.0565322	3.12096	5.32042	11.967	0.410363	3.65989	-0.26058	2.06389	2.42915	-0.433284	2.51453	-1.32061	2.04606	5.06324	-5.47078	-1.43648	-15.7834	-0.103888
ATP5E	-2.33783	-2.69111	23.2267	6.82638	52.9209	-4.113	2.89052	6.96731	32.5563	0.520579	3.48046	8.34868	4.60004	0.47547	3.3863	6.56179	6.5255	1.67283	12.3857	3.17394	2.19792	31.1511	8.54308
ATP5F1	-2.91103	-0.723537	9.39848	3.34482	-1.59594	-0.876427	-2.46752	-5.48395	1.53316	-8.83553	-0.874432	-1.21774	1.0204	-0.907713	2.03101	-4.48324	-1.56247	0.602413	19.013	-0.478122	-0.274443	-0.0022497	2.21009
ATP5G1	-2.47062	2.51813	24.0835	10.0082	2.40464	-0.180373	19.9358	-8.5833	17.4296	0.102076	3.05649	9.70641	9.0937	43.0429	0.93981	12.2373	0.0869569	2.29453	33.5473	-1.96014	-0.839573	9.70412	5.61006
ATP5G2	-2.2245	1.06698	-2.14029	4.85008	6.80703	0.0798729	15.8865	7.22321	32.0956	1.68394	4.69664	20.7407	6.16587	17.6041	0.879259	2.43414	1.96969	2.98225	28.6889	-2.35646	0.660337	-0.0746495	3.87243
ATP5G3	-1.57427	-5.74139	31.4901	3.84748	0.364681	-0.495745	22.8727	-2.39866	13.8053	0.359396	-0.737666	-0.173758	17.2617	20.727	3.46108	3.59729	-1.23702	5.13292	14.0881	0.73918	0.386921	12.0031	1.99356
ATP5H	-1.99748	2.31474	35.9685	7.06866	2.41216	-1.54395	6.19817	-3.59533	23.6705	1.58133	4.27311	10.6585	17.1779	14.9279	-0.375925	8.79779	0.404899	0.553857	31.5585	-0.766787	0.688519	26.3724	6.13391
ATP5I	1.73712	-0.0645501	4.47122	1.17307	-0.586509	-0.94023	0.309491	4.52962	16.5842	-1.45757	-0.233345	3.41882	6.49072	5.39296	2.81298	8.015	-0.299294	1.87115	14.52	-0.0361592	0.680487	-3.34511	0.0229864
ATP5J	-0.133259	-0.55698	18.286	3.22259	-0.568992	-0.641911	-0.352836	-0.587126	16.6097	-3.67259	1.30845	-1.43328	6.43674	5.61853	0.982023	1.48154	-1.55829	4.4131	10.3047	1.01601	1.9145	4.31948	3.28223
ATP5J2	0.27345	4.66827	41.1348	5.08404	16.2497	-1.07079	15.8879	5.29532	37.5922	2.39951	8.04816	7.06314	10.2127	19.1726	4.31136	24.6961	9.82574	5.84679	34.0149	1.70644	-0.509047	23.5176	5.88489
ATP5L	-8.04654	-2.4273	1.06679	-0.0549703	4.9248	-0.373539	1.55925	5.15738	45.2088	-1.92254	2.26042	0.870377	8.86776	4.20441	2.06465	6.68824	0.4601	-7.37579	1.11251	-0.798988	0.165177	-3.30556	5.70953
ATP5L2	0.333342	-1.26391	-0.169865	-0.182515	0.0688704	-0.502948	4.17942	2.92353	-0.0141099	-1.48287	0.555151	-1.43398	-0.719322	0.998588	-4.64727	-0.0485688	0.798367	-2.94487	1.97016	0.848014	0.130929	NA	-1.91863
ATP5O	-1.12041	-1.46427	10.7647	1.56399	0.206875	-0.297194	0.843205	-1.34574	20.2335	-0.378624	8.29667	1.96865	0.736259	0.927871	0.42285	1.93829	-1.21082	4.3516	12.3826	0.351567	0.250785	0.235873	5.7316
ATP5S	0.43832	0.00299552	-14.5758	-0.256162	0.394693	-4.83077	17.0215	8.2359	1.90909	-3.14832	-7.23861	-0.266621	-1.98111	6.55542	5.27147	-2.0976	1.41232	3.87266	23.8152	0.110818	-0.801839	-0.949213	6.76054
ATP6AP1	5.76159	7.50864	10.0071	0.671895	20.0912	-2.28543	15.3938	4.21394	27.3322	-8.43099	3.60252	15.3916	6.23474	0.34274	-1.65459	0.617483	3.58016	1.30207	12.6295	4.83475	-3.4237	4.77902	8.92424
ATP6AP1L	1.98892	-4.54621	-31.7183	-3.65834	-0.155254	-1.05059	-6.05402	1.06329	9.23997	1.91086	-4.21459	4.98028	-5.38422	-2.42528	-1.48306	0.870546	0.493519	-0.574553	4.1249	-2.05859	-2.67561	-1.73407	-1.90296
ATP6AP2	6.51353	11.1779	0.682916	0.128335	8.55893	-5.54538	2.14541	9.35154	49.3024	0.160055	-0.206256	-2.31144	1.80819	0.310718	-0.210675	-1.37142	2.05844	0.667506	2.33287	9.60011	-0.139694	-1.98135	0.242371
ATP6V0A1	0.664112	-0.408393	-0.512158	0.431828	4.61242	-3.17059	-4.92826	-4.30659	-3.53485	-3.14559	-26.5746	1.63416	-2.79937	-3.48263	-2.06682	-1.5441	-0.0266147	0.129763	4.71362	-4.84873	-1.54388	-2.12521	4.10583
ATP6V0A2	7.29468	4.07498	15.6799	-2.66033	3.43617	0.413637	4.71958	4.8115	2.14879	6.04749	25.8295	-0.580846	-0.0627682	9.24218	0.621887	-0.273233	-1.49813	2.28826	3.33832	8.27129	0.178397	6.17123	3.05047
ATP6V0A4	1.46805	2.11737	11.3357	-0.72626	1.76054	1.04319	-11.9128	5.46262	6.2079	1.91632	10.5867	1.57126	19.4318	0.646577	0.609403	-20.8558	1.1193	1.4453	-1.87341	-1.99937	-1.68059	7.37528	5.64629
ATP6V0B	-1.35052	1.92956	27.0786	2.38472	0.523283	-1.8636	1.18051	8.35115	23.9624	-19.7183	-0.624401	0.495027	9.31076	-6.07171	0.875119	7.9288	0.472775	-0.487757	17.1548	0.749753	-0.0531126	19.4052	4.68848
ATP6V0C	0.411959	-4.92425	5.50792	-0.0969534	1.41259	-5.09397	-1.10629	13.9608	23.9344	0.500995	-3.08501	-0.302213	-0.110233	-10.4898	-0.990648	14.699	2.17967	-0.560382	6.53469	-1.79748	-1.37197	5.35402	-0.39179
ATP6V0D1	0.55336	-12.187	-1.85108	-1.5005	0.0790616	-10.6127	-13.8595	2.97122	7.38655	-2.9376	-8.04543	-8.68045	-8.23283	-44.4011	-5.18064	-27.182	-0.435727	-5.02219	33.8764	-11.8364	-8.80784	-2.96424	-0.189986
ATP6V0D2	-0.765388	-11.2644	-0.108075	0.51563	-7.22947	-5.65793	-2.01776	6.98998	18.1518	-11.2622	7.68693	1.45792	-40.6125	-33.3615	-4.13802	-26.5882	-2.40046	-2.54585	-5.54209	-1.93775	-4.64175	NA	1.52089
ATP6V0E1	6.68595	-26.3388	-0.736424	0.36816	1.36402	-3.54226	-2.52167	7.05206	36.2729	-2.59755	0.131956	1.19882	-5.66314	-16.3594	-1.63126	-0.348565	1.83384	-17.1707	29.611	-7.34102	-8.0394	-0.869655	-0.029744
ATP6V0E2	8.79898	31.0574	2.28971	-0.385822	6.70463	0.839438	5.17928	1.96595	54.0066	3.02821	-9.04189	-0.705398	14.636	9.44448	9.06975	27.0615	0.0167275	0.585594	50.4505	-0.293138	-1.2986	0.507362	3.84193
ATP6V1A	1.76778	2.25644	13.1928	2.155	-0.175977	-9.06368	0.627121	4.50083	5.64523	-2.75789	-8.65441	-2.44957	0.796585	0.319174	0.735172	7.954	-2.43089	0.683699	-0.611344	1.23662	-1.19837	0.778831	4.82175
ATP6V1B1	-2.11772	7.4507	1.40075	1.57261	0.371939	1.54918	18.2791	6.94931	13.3967	3.00785	15.1574	-0.874032	4.17999	13.3324	1.30534	3.49715	0.297153	7.76494	0.633855	11.4048	2.14609	4.87084	5.28114
ATP6V1B2	-2.12292	-28.1923	-9.43332	-4.04455	-40.8263	-17.7314	-36.4049	-2.35785	-15.1928	-6.57672	-23.6072	-16.2147	-27.2848	-47.2725	-12.8269	-4.25664	-9.31619	-2.57197	-24.4216	-11.7268	-4.78769	-7.15353	-2.33798
ATP6V1C1	-0.135622	14.8628	61.4775	5.50699	12.2329	-3.63359	14.4611	0.447572	0.00285385	0.588911	-18.5015	6.51519	18.4257	4.4002	-0.162219	55.6914	2.49141	12.3715	1.41737	16.2596	-0.842697	34.3465	6.31137
ATP6V1C2	-1.09827	8.60645	38.1729	0.767784	15.6784	0.557602	4.47521	6.29206	39.3035	5.04736	3.45277	11.395	27.1552	22.7259	5.91769	15.7405	6.21345	-1.92499	-4.04888	-4.44345	-0.769966	10.7319	8.80452
ATP6V1D	0.73516	-14.3009	-1.31974	0.0144044	-5.17083	-14.701	-8.82658	9.93248	10.4051	-7.6332	-32.3115	-2.33997	-0.330448	-10.7227	-0.904189	-4.38199	-2.45398	-1.06201	5.12776	-9.68975	-0.511885	-3.67617	-0.822497
ATP6V1E1	-0.771404	-1.53794	6.11234	2.68451	-0.103418	-9.54442	2.81461	6.82924	29.2279	-9.17039	-20.8436	4.61848	0.575987	5.66508	-1.36879	-0.267194	2.61516	2.17868	-0.912244	-3.8158	-0.209662	0.364932	0.316491
ATP6V1E2	-1.11396	23.7772	9.9292	9.40072	10.0725	4.5181	51.8026	-0.262743	28.3745	18.1898	11.4145	0.961705	23.0249	48.8907	7.14201	11.2197	1.78762	13.6955	4.01831	7.60464	8.02207	6.87783	7.97951
ATP6V1F	1.83589	2.21593	34.2898	2.3712	16.0157	-1.30646	0.312904	9.84125	40.7889	0.111041	0.746237	3.73717	3.76039	11.9178	2.21608	20.3583	8.52388	0.158034	17.4509	1.06836	0.0252888	25.4849	1.15037
ATP6V1G1	7.9957	-0.45969	-0.811184	-0.654195	3.53429	-0.711712	0.177159	0.825292	3.93792	-14.2201	10.3626	-4.63063	7.42736	5.10799	0.978628	10.8619	1.68308	1.1745	-15.1779	-5.98174	-2.37134	-2.50963	3.80778
ATP6V1G2	0.407708	0.401327	-2.28268	0.00312067	-2.52517	-5.9025	1.60325	-9.1776	-29.6317	-0.404073	-34.3666	-0.888538	5.14806	-0.587963	1.44513	1.37042	0.190577	-0.338582	0.303243	6.17012	1.06241	0.534124	NA
ATP6V1G3	-0.199102	-0.0962992	-2.92248	-0.130275	-0.0256001	-0.0286766	0.123631	14.1049	21.7411	-0.732033	1.68006	2.19903	-2.93061	-0.281872	-8.73031	-35.5584	0.253605	-4.26899	-0.347115	-0.833046	0.00311497	-0.677707	-1.37014
ATP6V1H	-0.102459	0.0564758	36.9091	0.0726608	20.3345	-5.48003	-1.06473	4.04624	14.0752	-5.1535	-15.4462	-1.39147	9.19177	-0.492554	0.816668	1.5925	3.59316	6.13254	9.62016	5.98618	-0.641963	22.1999	-0.97952
ATP7A	7.97988	14.5232	-5.56282	0.581168	1.14242	0.202383	0.897935	7.46752	2.79857	2.16235	9.62909	0.239488	-0.239147	6.98204	-0.129155	5.89685	-0.745187	10.7935	0.520756	1.60528	0.178635	-0.223243	0.582116
ATP7B	0.327676	2.86266	-47.7097	-2.04906	5.73943	-0.186261	-0.705586	0.333433	-6.55823	3.93237	-9.05342	-4.94521	2.98575	1.12905	0.725731	-1.699	2.44842	12.0251	0.416645	-0.246167	-0.71763	-15.142	2.25598
ATP8A1	3.53199	-14.0549	-28.6134	-21.0428	-15.7031	-3.73088	-32.9526	1.45261	-11.6896	-1.30172	-18.9865	-10.8729	-2.87259	-32.0948	-9.089	11.3134	-3.62916	-7.29779	-5.93539	-1.9428	0.12982	-0.431973	0.273797
ATP8A2	1.37714	-2.56671	-10.4845	-1.36088	-3.51053	-6.89453	0.576687	5.2485	-3.94756	0.42418	-10.5785	-0.268512	-9.31016	-6.01502	-3.36594	6.454	-0.433176	5.81916	-7.34717	14.2069	11.1075	0.644182	1.70627
ATP8B1	-1.27574	6.79153	-17.9638	-3.82183	-22.5005	-10.0754	3.96088	1.05955	-13.7862	-2.67596	-0.000407802	0.438524	1.56071	10.4426	-3.50794	-28.7522	-8.42961	-8.08699	2.83864	-5.66017	-3.07606	4.35783	-5.05702
ATP8B2	-1.06761	-10.7866	-58.4593	-2.96806	-12.4412	5.81984	2.25289	-8.12457	-30.3135	-0.390758	10.6289	-3.34122	-1.56026	-8.61963	-1.5626	-8.36999	-0.41393	10.8933	-2.45508	9.47238	6.30902	-13.8295	-0.78975
ATP8B3	0.740374	-7.36363	-29.1955	-0.107551	-17.7604	-6.48961	13.1822	0.66061	5.62812	6.10401	-0.512085	-2.29464	-1.93094	-1.11801	-19.0046	0.26596	-1.13918	-0.0799114	-2.81122	-19.88	-4.31091	0.345276	-0.796793
ATP8B4	-0.77649	-22.1015	-67.8815	-12.0002	-16.2206	-18.063	-33.6394	8.05089	0.93891	-10.6962	-18.7929	-64.4386	-51.278	-52.0041	-27.7152	-0.549515	-5.47265	-38.0874	-16.3625	-6.88438	-2.28938	NA	-0.942957
ATP8B5P	NA	NA	NA	NA	NA	NA	NA	NA	NA	NA	NA	NA	NA	NA	NA	NA	NA	NA	NA	NA	NA	2.71126	NA
ATP9A	10.124	7.00901	32.558	-0.530748	35.8242	0.102834	1.25402	3.99183	0.388175	0.265566	-27.1824	5.25722	4.26568	0.188489	-0.323231	1.1558	7.86075	8.43272	0.723277	3.1645	1.15233	17.2301	0.0303239
ATP9B	-0.732461	-2.98348	-42.5673	-2.73269	-26.3091	1.92108	-5.47311	6.72867	0.440722	-2.94278	-2.72828	-1.00086	-13.6843	-6.47751	-5.42529	-25.1289	-15.1035	0.713313	-5.21791	-5.48277	-6.07611	-7.15339	-4.12388
ATPAF1	0.592551	15.8022	-1.42868	4.36028	-0.00718598	2.51591	24.5504	0.305576	3.04678	-8.28525	-16.9911	-9.62799	5.2343	19.1726	4.73995	20.9836	1.18666	3.32539	11.1744	5.41464	0.315959	-1.83941	0.93412
ATPAF2	-1.08542	-0.207497	-16.7268	-1.64687	-23.5827	0.00134532	5.29978	-6.98899	1.27025	0.0898039	11.9919	-0.0576327	3.62148	6.57027	-1.16501	1.79097	-4.13662	-1.46871	31.3774	-10.7322	-1.22757	-0.0852475	-0.725075
ATPIF1	-0.562093	5.36287	-0.800497	1.075	0.25525	0.127842	0.0524638	-6.95143	-2.96957	-8.52916	3.51749	1.44238	6.35453	2.18421	3.31569	5.50683	2.93649	-0.700232	5.9656	-11.7114	-3.11107	-11.8039	-0.765016
ATR	4.42679	7.95641	11.5894	0.86293	9.16301	-0.812815	14.2856	4.34719	6.51279	10.334	5.74864	-1.53507	-1.07525	17.5934	1.98745	7.03699	1.21222	0.388358	1.74728	4.71535	0.793107	-0.329384	6.09285
ATRAID	-9.43223	8.28789	1.86045	14.3646	20.3538	0.0587027	54.9627	-0.308561	40.7364	0.931605	17.7141	22.4189	10.4362	17.9131	6.98137	0.0159712	7.94431	2.75511	-0.840943	5.79913	3.0035	-1.79172	7.45098
ATRIP	-2.11196	1.49841	-6.08985	0.410267	-0.958648	10.1026	0.392193	4.50736	8.54702	2.17073	33.3886	14.322	0.975139	18.0183	-0.423647	7.2815	-0.00661748	1.92887	33.799	0.895761	-0.295196	0.466712	0.181011
ATRN	0.39011	7.58608	1.3211	5.9157	-0.38291	0.464843	19.4592	3.52655	5.61615	3.24497	-6.03917	5.33415	1.9038	18.5267	2.09834	0.601847	-9.88207	38.5641	18.9317	10.5083	4.48116	6.83328	3.82741
ATRNL1	0.356972	-0.625457	-0.373619	0.209134	-0.0020613	-5.6877	12.3842	0.703335	-1.95303	2.42855	-12.746	-2.33242	-3.04547	15.2447	-2.50827	-46.9676	0.170137	5.35694	-0.692822	3.40492	1.18809	NA	3.12836
ATRX	2.08822	2.34975	-2.94149	-3.25982	0.875355	1.15511	3.30701	4.81427	-2.71576	4.51117	4.11544	-0.858916	-1.12077	2.54753	0.37573	-1.2232	-0.632072	1.07451	0.118127	0.342212	-0.381406	-0.576902	0.176561
ATXN1	-2.48812	-23.6675	-37.3355	-3.59139	-1.44585	-3.04224	-0.286016	-5.72755	-26.4898	-5.21795	-12.3259	-0.377961	-11.1896	-8.65853	-2.08549	-7.63918	-0.0307787	-2.78757	-5.81692	-0.268834	0.169102	-8.60971	3.03193
ATXN10	-1.98086	0.304678	3.64806	1.71766	-13.6799	-1.31681	30.1186	-0.354509	1.94672	-3.77897	-3.81426	6.39855	0.718112	16.5836	-1.39752	3.62363	-4.27064	16.0525	0.046919	-3.61243	2.83515	1.78095	-2.84228
ATXN1L	2.52185	3.65978	1.77281	-0.280094	0.734268	1.32229	0.940402	0.0686128	-9.80774	3.09684	-1.43777	-2.98306	-1.59941	0.0460971	-2.15512	-5.49858	-1.00978	1.40177	6.76737	1.14906	-0.0651097	1.43652	4.69383
ATXN2	11.2118	5.02932	5.27286	-1.09968	-0.626402	1.16172	6.33544	9.92553	5.53661	14.9366	-5.41258	1.79832	8.99048	2.38194	-0.843554	6.85272	-1.33343	1.73769	7.66089	2.35797	2.61802	-1.30652	-0.494802
ATXN2L	3.36935	14.7666	37.3161	-0.102873	15.2904	5.53925	19.8415	6.79322	9.09118	8.96403	9.77494	2.7571	13.8385	23.0956	0.158402	28.6242	1.03203	1.9297	3.28601	5.3636	1.19722	12.5406	4.68896
ATXN3	1.15702	0.124114	-6.54985	4.66203	-5.48813	-2.98945	9.43346	0.456155	-17.7834	-0.0364611	-3.44982	-5.11187	-0.396715	5.21683	1.66476	3.62399	0.373266	-1.77082	-4.83319	6.91093	0.6036	-0.747269	0.836771
ATXN3L	-1.33132	0.295066	2.77223	-2.68874	-1.78175	-0.857606	1.76317	NA	0.343519	-0.551795	0.991404	-0.26167	-0.816516	0.539701	0.644106	3.18689	-0.697153	-0.562965	-0.492438	0.4209	0.951067	0.573367	0.432678
ATXN7	-1.71593	0.604564	-7.30216	-8.17778	-3.4203	0.00301951	-13.4656	1.81736	-3.85858	0.965744	-3.99148	-3.49403	-9.89338	-2.27144	-1.86622	15.5244	-0.852334	-1.71688	-2.44051	0.634806	-1.71662	0.855747	-0.553043
ATXN7L1	3.68743	-3.45623	-7.08961	-6.81953	1.83737	0.0715678	2.85104	0.859363	-0.265575	4.65151	1.71894	-4.11577	-4.41648	8.74415	0.154335	0.188534	4.01732	-0.460616	7.13703	-1.0097	-0.955365	NA	0.385899
ATXN7L2	-0.174939	13.16	8.74211	2.87968	11.2156	5.81891	5.51688	0.504473	0.35454	2.93508	1.86684	8.55541	2.4952	7.63752	0.956807	1.24787	0.704961	2.03239	0.291029	8.67518	4.42333	7.07469	1.86964
ATXN7L3	-3.99614	17.4421	5.55664	0.367934	8.30616	0.10074	-0.535332	-3.22701	-3.74328	2.99854	-21.2105	6.90048	12.5082	19.4341	-1.07869	28.0781	0.0225355	-0.817274	1.53832	2.65553	-0.148632	4.66246	2.55759
ATXN7L3B	12.3715	14.2192	18.6859	-1.61392	1.9759	2.06848	3.69062	18.7398	0.748299	0.624672	-8.79135	1.22862	8.90462	22.7712	0.948523	8.00978	-0.968471	9.37015	13.9027	9.73659	3.93714	12.3121	4.90254
AUH	2.55373	-1.00694	-47.0451	-5.67105	-0.063516	-6.22857	0.395742	1.34719	0.8335	-6.78362	-21.4201	-10.8601	-2.81489	0.251133	0.442098	-4.38307	2.38331	-1.48698	-1.56755	-1.18131	-5.62626	-9.64825	3.03697
AUNIP	-0.0604775	40.7458	123.203	3.4584	-0.375307	11.8712	26.484	-0.123454	5.95328	1.89532	15.0999	11.9431	39.5167	60.5177	8.38322	42.8629	0.64489	3.00524	0.985351	7.80442	-0.139366	82.5179	9.46465
AUP1	-8.97266	12.3013	34.5159	10.3424	16.6845	1.94453	19.5703	-4.27451	11.5631	5.81654	26.1768	20.1202	19.2369	13.3341	1.47216	8.30663	5.28724	0.915836	-1.64685	2.16006	0.836553	14.8208	16.6816
AURKA	1.09807	23.3199	227.276	14.163	20.5241	15.509	15.7004	3.67597	60.2531	28.7785	101.96	32.2999	37.4111	52.4586	8.60556	120.667	0.866526	8.95528	27.2283	25.156	1.18426	134.367	17.2229
AURKAIP1	-1.83733	2.24041	-0.255765	3.18518	0.257968	5.36897	1.18119	0.504327	6.70391	-3.42011	2.1305	0.914208	12.1873	0.0874019	2.16271	1.10889	0.135348	0.436758	8.11392	-0.00834904	-0.00382881	0.12611	3.8605
AURKB	0.579971	19.4092	183.178	7.7347	0.0252101	13.5585	28.9554	1.26512	10.7599	9.79083	64.2529	34.0077	38.5452	68.9302	13.8144	67.874	0.272643	0.0553882	-1.47826	4.55917	0.695116	108.82	4.12375
AURKC	2.76768	-2.97026	-7.78075	0.54228	-9.71081	-3.56525	-3.07024	1.74289	6.81181	-2.34721	-0.324185	-5.58461	-5.45293	-19.257	-0.497505	0.833343	0.04099	-6.34593	-2.21434	-0.103217	2.48968	1.18816	0.316413
AUTS2	2.15851	0.0107701	0.724943	-1.19688	3.17021	7.06489	11.3894	17.2092	-10.6184	-4.51223	0.906777	-4.4236	-4.19515	7.66849	0.873106	-0.308451	7.55192	3.19303	-6.24959	7.8858	10.6176	-1.18862	-0.525598
AVEN	0.288722	-14.7318	2.73847	1.43226	2.78811	-2.0919	-0.216162	0.139759	9.03334	-3.74411	7.44019	-0.883844	-3.70386	-1.48288	-3.47589	-4.53799	0.937232	-3.01099	-0.588161	-6.78957	-0.167673	1.82381	-1.47989
AVIL	1.61099	1.11212	0.560816	0.146995	2.28767	-0.558972	1.32383	4.64981	0.739636	5.16688	9.48097	-0.414988	-1.15315	-0.292725	0.171553	21.7959	0.571595	0.174797	-2.08948	9.06095	1.40873	2.22276	1.41716
AVL9	4.36911	34.7503	21.7189	-2.45652	27.4705	2.49114	7.29702	5.79542	26.4414	12.9647	1.57031	15.9318	4.57109	6.70128	1.55924	22.4253	3.50046	18.0775	14.3016	2.01274	-0.0913711	31.1004	10.7158
AVP	-0.402316	3.91298	-0.165248	6.18167	-0.619204	1.11256	5.42651	2.47947	6.87789	1.81309	-0.810153	6.97699	7.07495	7.70728	4.20127	4.21664	0.568675	1.77958	-1.74948	1.47673	2.30546	-7.2054	0.320045
AVPI1	-1.48751	-9.94313	-7.42674	1.42255	-1.1785	-6.43733	-0.682543	-2.9353	4.51999	-8.21515	-35.1006	-5.86506	-6.83436	-5.20183	-6.10935	-52.9772	-3.80946	-0.792197	-9.64429	-1.22473	-0.164596	-4.14453	-0.232001
AVPR1A	-3.03866	-1.60666	-23.2878	-7.88676	-18.799	-11.2571	-20.245	8.49098	-0.127869	-3.76858	2.43759	-12.73	0.198164	-4.88063	-7.73516	-17.4785	-3.27365	-0.890725	18.8453	1.11015	-0.106942	0.976163	3.08732
AVPR1B	-0.553271	7.05689	6.34121	-4.1366	-2.21493	4.45041	-0.680815	-3.54995	-20.3286	1.20932	4.02085	0.804622	-3.40833	0.0803834	-2.04839	17.5677	-6.30427	-3.03692	-6.3632	0.720996	0.349305	1.29559	3.1779
AVPR2	-4.32478	-11.7514	-139.89	0.194681	-0.599332	3.89614	-16.4124	-3.73594	-19.9267	-3.05112	4.10018	-22.6646	-12.7351	-19.8214	-4.69012	-11.7199	0.265746	-4.24268	0.65054	5.45508	-0.907674	NA	9.38973
AWAT1	0.112597	-0.983604	-2.95734	-1.33931	-1.68917	0.0213254	1.69313	-0.0600171	0.255403	1.40633	-0.852901	-0.0376907	1.31932	2.18473	2.65906	-0.365819	-0.276067	-3.54918	-3.1684	0.77432	1.33292	-0.194322	1.4273
AWAT2	0.391993	-0.389292	8.15017	3.90686	-2.59369	0.461523	-1.68788	-0.113726	2.051	-0.283898	-14.1243	-4.48931	-0.251194	-9.93949	-0.187086	5.65692	-0.233465	-5.14135	-14.9358	2.64377	0.507702	NA	-1.2605
AXDND1	3.30187	7.82291	-3.60802	0.444472	-0.236835	2.29868	25.46	-0.663865	1.76769	0.844345	1.01704	0.982267	-7.60125	5.35486	2.92514	0.517563	0.317819	1.83163	3.05341	-0.264498	-0.292749	0.224845	1.40912
AXIN1	5.69661	3.08061	14.0055	0.143959	27.0425	11.4394	14.6595	2.7384	9.57101	6.27561	25.3398	-0.190303	3.44643	9.56792	0.213496	48.6137	4.11108	10.7938	-1.60871	-0.497671	1.16206	16.199	3.61021
AXIN2	1.74304	0.0727046	-42.8864	-15.308	31.0488	2.60448	-2.65523	-0.576264	-4.73194	0.333302	-7.36971	-2.22737	-10.6982	-11.2012	0.928355	-19.8236	1.67466	-0.0196505	2.39475	-3.98229	0.240869	-14.4356	0.0152709
AXL	-3.22879	-26.879	-69.2422	-0.183178	-6.06018	-7.99149	-10.8722	-7.48299	-3.92971	-0.496782	-71.9625	-38.4046	-41.8244	-47.1275	-13.8157	-23.7872	-0.365953	-20.8571	-37.1798	0.901107	0.241108	-39.72	-3.30457
AZGP1	-0.247882	0.547801	-30.0739	-0.211813	22.3081	-3.50242	-4.28066	15.4853	10.017	0.0845729	0.190888	-3.01276	-8.94774	-14.4157	1.73866	-34.4274	7.93215	2.44243	1.05549	8.54555	-3.20251	-13.4511	5.51992
AZI2	-3.14738	-1.2701	-9.82215	-10.9187	-6.42773	-1.86173	-32.0945	-2.16662	-1.46849	-0.462773	-2.9333	-1.48314	-8.53966	-11.0777	-0.503374	-0.570753	1.44963	2.72342	-0.00496718	-1.30079	2.85958	-10.0897	-1.83566
AZIN1	1.07454	11.9248	75.6527	0.948444	9.8661	-1.092	21.6312	3.28609	4.21173	-0.0586643	-3.67696	2.88664	11.9356	14.6474	1.30993	46.3081	2.48261	14.2276	1.73964	2.42494	0.55918	21.9173	7.12481
AZIN2	0.41409	-31.8009	-80.1274	-4.60536	-7.80732	-2.09014	-4.0505	-12.7192	-7.45066	-7.77842	-33.8764	-1.54284	-5.80677	-41.3092	-9.73741	1.84794	-1.43041	0.364812	-0.139284	4.61721	3.36247	-19.5728	NA
AZU1	-2.96446	-8.6533	-11.9987	-1.31997	-3.51756	-4.40675	-3.75762	0.00672751	-0.611207	-5.52764	-2.92603	-3.87672	-8.76832	-19.3512	-0.727225	8.44809	0.667607	-20.4228	-5.66048	-10.3638	-2.53165	0.659832	1.48962
B2M	-1.13319	-25.4312	-17.0014	-6.12807	-27.2251	-6.9265	-56.3671	0.444585	-7.12679	-15.2238	1.14428	-46.452	-49.9767	-66.5923	-12.1201	-29.6766	-4.22252	-50.2352	-13.3408	-6.13691	-8.02339	-3.19661	-0.190343
B3GALNT1	0.0379279	2.79298	32.5603	5.3349	-2.88443	0.131028	9.37701	-3.35323	-1.38789	1.24155	-3.19778	-0.608202	-3.85419	4.01511	1.72412	-37.0976	-0.995865	0.209729	-5.99676	1.76606	7.3054	24.5402	0.311344
B3GALNT2	0.263232	1.20864	20.3965	0.156601	-3.28399	8.65974	10.1546	-2.02158	-4.80855	0.267052	18.2051	0.466301	8.84663	26.2281	2.14056	-0.703	-3.00414	10.9117	6.49191	3.09797	0.158631	50.7931	3.32395
B3GALT1	1.66409	-0.900864	-35.3088	-0.900813	-4.85359	0.190162	0.317203	0.057501	-15.8964	-0.249469	-1.03341	-4.25932	-0.849802	16.6942	-0.970279	-4.601	-4.10682	13.0985	1.12835	-0.00240925	0.845854	-0.0128573	1.36176
B3GALT2	-1.75192	-14.244	-38.4906	-8.47715	-5.82273	-0.709042	-0.146706	-0.194185	-12.6155	-1.82852	-17.4713	-12.8222	-9.81286	-8.42558	-9.04653	-83.645	-0.262727	-1.50675	-0.0214048	-2.01362	4.37172	0.168902	-4.73712
B3GALT4	-9.87546	-2.72333	-12.2474	0.439844	0.149523	-9.83834	0.104956	1.71759	-17.4931	-2.05148	-5.25613	-3.29489	-1.43301	-10.3692	-3.01729	-23.3093	4.89679	-15.4837	-28.5305	2.54959	-3.20361	-2.49525	0.521819
B3GALT5	0.441971	5.26838	0.801706	-4.85131	-21.3809	0.0959683	2.33618	-1.31823	5.92727	6.2796	0.0426967	-0.391337	-10.7059	-1.15694	0.0281743	-3.67844	-4.79038	-3.46517	0.0983785	-5.46542	-2.0972	2.54843	1.03101
B3GALT6	-5.88295	5.75878	-6.60126	6.04822	0.304307	0.508481	4.48086	0.105612	-6.07934	-7.0726	2.26509	1.93021	3.27583	-1.60192	0.174842	12.2022	0.375985	-0.0955056	-1.44344	6.44187	0.822761	NA	-0.764814
B3GAT1	1.3126	-0.675054	-5.21982	-14.5074	-6.92765	-5.52332	-16.6224	0.758657	-2.27166	-3.00684	-40.6642	-2.55866	-3.52889	-23.2337	-0.742256	-28.7854	-2.13058	-0.620408	-20.4896	1.56107	-0.354892	-4.58437	5.4467
B3GAT2	6.80144	0.929199	1.18792	-3.00354	0.424492	1.93256	4.05189	8.25313	-2.10952	2.49475	-24.67	-0.359921	-5.21702	2.83895	0.778174	1.36832	-1.75154	-4.70883	-1.65223	8.73247	2.89624	0.588668	0.848172
B3GAT3	-2.62651	-3.64545	7.40183	0.621515	2.03815	-1.4035	10.3722	0.985593	11.6925	-3.83683	6.89877	5.07098	8.45408	1.6569	-0.246605	1.91644	0.681347	-0.265863	0.662112	-0.791017	-0.962414	5.85371	1.02929
B3GLCT	1.35517	1.79471	-5.92021	0.418168	-0.187138	1.45527	0.673789	2.22008	-0.0734473	-2.01583	-6.87385	-1.08111	0.152086	4.61011	-1.12057	-40.5542	1.57464	8.35627	-0.784235	-0.460887	2.16221	-0.0767386	NA
B3GNT2	0.0264816	4.61583	-0.00120768	-1.1455	-6.23913	-6.44764	0.341061	-7.38073	-10.0814	-5.80276	-22.3698	-3.64035	-0.369696	10.2665	0.150675	0.296242	0.179007	-0.0988304	-9.61124	3.05518	-1.35924	1.00492	-0.0343162
B3GNT3	0.199482	2.67849	-0.696035	-2.61473	7.10458	0.672067	0.944099	-2.14182	0.796965	1.55686	0.0740125	3.41489	-3.73182	-5.1277	-10.0625	-20.2243	1.35012	-16.1722	-37.0069	3.47184	-3.95602	2.19209	10.0706
B3GNT4	0.752728	0.122001	31.1452	5.25231	-22.9548	-3.95947	6.73749	5.77695	-2.35166	0.0431536	-3.61082	2.53829	12.8847	16.6844	1.67356	27.6407	-0.214151	-1.0777	2.22394	0.455875	-5.06627	11.0627	-0.00699592
B3GNT5	-2.9897	6.46929	9.20798	5.57864	-4.16338	-0.185567	6.51004	-0.0940711	2.25936	4.79093	-5.22317	1.63986	0.430819	26.3943	-0.663616	-1.71711	-0.718583	0.438834	-3.57687	1.67297	2.01466	10.4089	10.6833
B3GNT6	1.70214	0.143153	-1.08478	-5.41179	-14.0172	-0.21083	-2.57264	0.674962	-0.369407	-1.86837	-9.07199	-0.0638549	-8.38691	-13.66	-0.364168	6.87084	-8.35917	3.90264	-10.185	-0.834017	1.01349	0.151061	1.99954
B3GNT7	-7.0648	-13.0876	19.0809	-4.63111	-5.91622	-2.80105	-0.479438	-0.000727367	0.458378	3.21798	-0.100118	-5.63371	-0.0298686	-29.6166	-4.61854	-5.88399	-4.93789	0.0794211	-39.5518	9.03419	-2.75529	0.0960528	1.18285
B3GNT8	2.29294	-3.12205	-23.0922	0.925387	9.77177	-6.4059	-3.19115	6.29594	9.04436	-0.391009	2.63544	-1.84162	-1.57961	-20.2655	-4.55569	-48.141	1.02209	-19.9184	-32.5516	11.7666	0.918121	1.4312	-0.525853
B3GNT9	2.05117	-1.72095	-27.6547	0.561438	-6.26285	1.04907	7.95637	-1.23377	-6.53432	-2.63539	0.387659	-9.18941	-4.43861	-9.82369	-6.2822	-42.1243	1.35387	-6.24176	21.5331	-0.895309	1.3315	-2.77178	-1.29832
B3GNTL1	-5.15993	1.63137	1.87067	0.0552945	-0.0572403	-0.556944	14.0875	-3.72132	7.56429	9.67477	11.5732	13.8428	2.57025	1.71471	0.585358	6.61116	0.283481	1.78179	6.94394	-0.924357	0.782395	5.94711	-0.117066
B4GALNT1	10.1565	0.736632	25.687	15.2906	-5.40522	0.357845	39.4497	1.44639	-5.11327	3.02379	5.05151	-0.611448	1.34475	23.0572	0.0836646	-14.5342	-0.249905	-1.70137	4.44585	2.30532	1.7636	15.5103	5.96505
B4GALNT2	-5.61168	0.288102	0.569329	4.69344	-7.82039	0.977722	13.959	10.8287	0.898408	4.79921	-1.46514	12.7785	-5.22783	4.62366	1.45024	6.77465	-3.33421	-3.02309	-1.6143	2.48145	-0.0676611	-0.150619	1.27863
B4GALNT3	6.10344	0.214752	-8.30724	-0.624578	0.551664	-0.491306	12.9934	2.7802	12.7028	-0.895397	3.9684	-2.6132	-2.02905	7.15196	0.789315	-7.72863	-0.678318	3.15865	-8.76452	-11.8679	0.88274	0.0683804	7.76986
B4GALNT4	1.97496	14.6189	2.07583	5.80198	1.52995	1.55448	66.7858	1.74656	-1.06479	0.876711	-1.0513	2.3665	15.9202	42.0432	1.47202	19.9114	-0.0874809	8.85788	-2.45654	3.07525	0.328005	14.5103	2.12803
B4GALT1	-0.591005	0.211267	-9.11271	-1.75918	-9.56525	-5.60587	-8.92769	-1.88099	3.82605	-1.4339	-13.3912	-6.6198	2.7229	-13.1959	-4.15864	-24.1716	-1.84511	-30.6605	-17.7191	-6.99036	-2.23029	-0.900361	-0.131414
B4GALT2	-3.44118	1.97805	23.2273	4.60381	-2.10899	3.00004	2.08832	5.01768	7.95424	-0.279641	0.621971	2.87619	21.5898	6.77149	0.214255	3.81852	0.0597046	19.5913	0.530242	0.86566	1.89152	5.86233	-0.169657
B4GALT3	-2.90504	33.432	16.2629	6.99979	12.7645	7.85722	29.5298	-3.60942	3.06504	-2.97163	57.3634	33.3154	21.0981	10.5574	3.35483	17.0331	1.28644	14.8646	3.04542	10.4514	1.02684	6.06854	15.4166
B4GALT4	2.11189	19.8436	44.9965	0.485957	0.102015	0.675923	36.678	1.04849	1.59571	5.96628	5.85553	2.05812	1.34037	18.633	0.470755	4.01665	0.760481	0.586144	-9.58433	-3.28522	1.31408	18.6766	-0.793449
B4GALT5	1.56183	0.416821	15.6347	-0.156501	2.32308	1.17172	4.79806	2.40997	-0.396314	8.94532	2.47491	0.534619	11.785	1.40933	-0.687534	-3.65575	-0.646897	8.71691	-18.0791	9.24554	-0.210067	12.334	6.03296
B4GALT6	0.753205	14.8364	3.19107	3.62673	-2.48212	-0.87571	3.24432	1.36914	7.32023	2.35325	-0.017029	-1.81417	-1.88101	24.6396	-0.679752	-29.6914	-2.24059	11.3064	-11.9694	8.52331	0.55507	2.07257	-0.124888
B4GALT7	3.80227	-9.71639	-2.85267	-1.17047	5.29233	-0.99931	3.93969	1.38733	30.684	0.0529704	5.55239	8.36024	2.18923	-4.42974	-0.729666	0.936217	5.9054	0.744508	30.5983	0.344722	-0.776736	NA	-0.0045126
B4GAT1	-1.09795	-0.0770517	-5.66324	0.127321	2.09251	-1.29038	3.21931	0.536935	-1.39966	-0.529057	-31.8217	7.78636	-1.05178	-5.41086	5.93028	2.41048	0.970039	11.0953	1.71998	3.19563	2.50137	NA	NA
B9D1	1.85845	-0.0921018	-5.01764	0.210104	-4.8502	0.454729	33.6253	-5.30016	1.06527	-2.86896	0.00438907	2.61343	-1.1116	11.384	4.16723	1.95193	-0.976771	2.29448	9.88731	-7.13237	-6.35372	1.44819	3.44679
B9D2	7.28338	-0.492772	-28.9759	-1.64858	-1.11241	-0.616565	2.27378	1.32104	-0.0689811	-1.48226	-0.18809	-0.276342	-6.12674	-11.9138	0.601982	-12.8715	-0.423621	-4.098	4.89216	-6.02773	-6.10385	NA	0.398164
BAALC	5.35174	-9.9414	0.0197408	3.58685	-9.02733	-3.77605	19.2287	11.9275	14.6263	-2.69582	-17.7945	-8.35231	-0.779092	2.18673	-0.562301	-16.7867	-1.14052	3.77718	2.72172	4.54142	-2.40071	2.67778	-2.45556
BAALC.AS2	NA	NA	NA	NA	NA	NA	NA	NA	NA	NA	NA	NA	NA	NA	NA	NA	NA	NA	NA	NA	NA	-0.492975	NA
BAAT	3.19928	7.33717	17.611	0.192548	-0.336341	-0.257894	2.94045	0.252513	-2.83593	1.60456	-6.28709	-2.17718	-8.19827	-9.54894	1.7602	13.0541	-0.317073	10.9639	-0.800665	-0.0987556	-0.36462	1.12472	2.33729
BABAM1	2.4159	4.49605	17.6757	6.03408	6.16225	-1.39944	15.2909	13.1781	18.3321	-0.432982	4.14835	8.57992	2.18857	6.58243	3.71691	0.974542	1.76738	1.26975	9.1198	6.911	1.88849	11.551	3.14607
BABAM2	NA	NA	NA	NA	NA	NA	NA	NA	NA	NA	NA	NA	NA	NA	NA	NA	NA	NA	NA	NA	NA	-8.32552	NA
BACE1	-1.20418	-2.04732	-8.73742	-1.15006	0.72492	-8.84278	0.0588411	1.56036	-0.655724	-3.83897	-21.4583	-2.05568	-6.53158	-3.47764	0.356336	1.08345	-0.10503	0.346006	-7.94393	3.58452	0.770319	-7.49291	-3.73297
BACE2	-0.0529026	-3.7546	-0.473414	-1.43994	-10.8284	-3.91351	-1.11281	1.13864	6.05257	-1.09565	5.26294	-4.91356	-6.33364	-17.1056	-3.13406	-21.9837	0.123256	7.39562	0.397093	-0.755546	-2.86471	0.698648	0.193804
BACH1	-1.28843	-1.92669	-13.8389	-1.43961	-6.87414	-0.425784	-19.4858	-2.131	-0.255755	-0.604084	0.911568	-3.59548	-1.41685	-5.04902	-3.79167	0.166542	-4.58108	2.19708	-14.43	2.56297	1.09379	2.47848	1.45432
BACH2	-1.28774	-13.9358	-46.0789	0.908691	-12.7578	1.38309	1.49626	-0.683453	-9.22978	-0.923418	0.78153	-31.5387	-16.3833	-0.797785	-5.16414	-10.1321	-1.88851	-4.78954	-41.1236	5.89625	8.22661	-30.7019	1.13157
BAD	-3.63459	3.62352	-3.08769	2.36811	2.30716	0.255866	15.6165	0.955692	5.86878	-1.54608	0.332034	5.38298	4.68692	1.23542	1.54089	6.73399	2.5426	-0.260918	5.96136	-1.15027	0.251136	0.00251652	1.54164
BAG1	0.0923849	-1.31901	-22.7766	-1.06074	-4.53987	-3.67775	-1.59045	1.23702	-0.210546	-21.9561	-10.6858	-0.806998	-0.712112	0.0918572	-3.02157	-12.2014	-0.75469	-0.243582	0.00371861	-4.00943	-3.40557	NA	3.43502
BAG2	-16.2912	-8.08636	1.76521	-1.20372	-14.0599	-4.51589	21.0699	-5.23732	0.023702	1.28837	-10.3203	1.49307	1.08741	14.6094	-0.605966	-7.03565	-0.95324	1.20579	-1.14927	0.0390313	0.531356	NA	-2.90451
BAG3	2.19474	-9.33493	-0.289753	0.759808	-23.0135	-1.03013	-0.565084	-1.58773	-0.571927	-1.82338	-51.8998	-1.97145	-0.376246	0.0574121	-6.05926	-6.06099	-2.21737	0.765212	-6.3527	-3.36555	2.95144	1.02036	1.90446
BAG4	0.428404	7.9029	8.7849	-0.36669	-6.77661	-0.0925367	22.9047	0.119359	-0.211355	0.0676658	-6.65671	-1.12128	4.61119	12.8559	3.57736	2.66692	-1.37616	3.44105	-1.93922	0.470578	-0.186716	7.4026	-0.167112
BAG5	1.99163	2.67537	8.31084	-0.564365	-5.92326	-0.779965	18.3181	5.97987	-0.371539	-12.6724	-0.687573	-1.9026	1.49713	13.1922	1.47295	-2.63652	-2.32165	-0.0638833	0.477621	1.22111	-0.720126	0.775337	7.60265
BAG6	-4.41099	9.70015	34.3987	1.68935	13.7716	3.77666	3.64441	-1.90432	-14.3636	-9.18956	16.299	22.9389	15.0389	3.06196	0.0499127	1.52208	1.81425	17.785	-3.2078	19.2416	7.38216	0.46746	11.9113
BAGE	NA	NA	NA	NA	NA	NA	NA	NA	NA	NA	NA	NA	NA	NA	NA	NA	NA	NA	NA	NA	NA	8.25977	NA
BAGE5	NA	2.65073	0.153049	NA	NA	NA	NA	NA	0.312397	NA	NA	NA	-1.45112	1.89773	0.799312	NA	NA	1.26537	NA	NA	NA	NA	NA
BAHCC1	-4.30986	-0.870044	-22.8472	-0.273267	-4.14734	-0.231144	15.2539	13.0467	-14.4472	-6.36756	0.489857	-0.52202	1.80409	0.915545	-11.5946	4.6682	-2.22455	24.2098	-0.161456	-4.90826	-0.885267	NA	NA
BAHD1	-0.47163	3.80425	-7.3443	-0.116796	-0.499734	2.94305	17.829	14.1864	-0.119007	-8.94028	-1.01795	0.401468	-3.86143	1.15296	-2.24164	-3.24787	-0.710178	3.3446	-9.5284	-0.946582	-1.06708	0.879478	5.92895
BAIAP2	-2.04751	-2.83442	6.05508	0.623734	1.46683	-0.825719	3.28083	-9.16461	-1.06672	1.14525	-29.6075	-2.79246	-5.06829	-0.776913	-2.14916	0.287527	0.576524	1.12815	-44.8874	4.67638	-0.157508	11.4251	4.25029
BAIAP2L1	5.10478	1.78312	51.2631	2.01423	7.87316	0.275555	27.2723	2.80153	29.259	3.9911	-9.28749	4.82806	4.72014	24.6117	2.05186	24.167	4.32439	1.43785	26.9172	0.54633	-1.72787	52.4947	8.5022
BAIAP2L2	-4.82531	0.329256	15.5445	0.0801728	0.129111	-0.261842	-6.52542	-1.29976	-4.79934	-5.11464	-1.70926	5.98084	-0.900352	-0.290329	-4.06005	3.13078	2.32764	0.816129	-0.720275	-3.45222	-0.859483	12.4966	-0.00731891
BAIAP3	1.85379	3.72832	-8.40921	0.322027	3.27936	-0.239665	21.053	1.28615	-2.72183	4.23575	-33.8684	1.1735	0.600508	-9.87974	0.644139	3.23174	1.01003	3.19836	-16.2262	-1.78397	-3.9756	4.04569	10.1017
BAK1	-0.732239	-19.3286	25.0451	-0.252998	-12.822	-2.96038	-23.6722	-8.67751	0.61019	-2.99276	22.7932	7.4918	0.0373987	-6.41391	-1.36232	13.2361	-1.58187	-0.271018	11.4007	16.3685	-0.815314	19.4595	1.83407
BAMBI	9.1996	7.18926	3.49445	-6.62275	2.60087	-0.866479	14.0534	10.0033	-3.16214	3.21139	0.646022	1.40322	0.48837	0.824775	-0.571608	11.1302	0.000451959	0.763251	16.0753	-2.97303	-0.228165	3.22624	1.18781
BANF1	-3.95919	5.84625	54.0692	6.35318	6.21032	0.394097	25.6962	12.7085	24.6546	0.808411	31.9957	9.83826	23.1801	24.7124	4.698	24.6004	7.2967	1.39301	-0.748453	1.03828	2.71404	23.8786	17.4861
BANF2	0.772533	3.99712	13.7158	0.910653	6.33668	1.18193	1.62171	1.79576	-2.50687	-1.8183	7.55393	1.57752	11.6273	1.63607	14.2202	-0.56642	1.28665	2.17152	5.8925	2.97492	0.773172	1.60689	2.65802
BANK1	4.67707	-0.679831	-67.9388	-13.4952	-9.22893	-5.67018	-8.25259	1.70928	-19.7567	-2.66245	-2.2532	-12.5031	-59.1583	-66.7436	-10.661	18.081	-2.27866	-57.43	3.30414	-0.0177292	-1.37013	-29.8344	-1.20186
BANP	-1.48343	7.0628	3.18471	4.10582	0.665721	3.79736	23.7221	1.04987	-0.198605	2.80137	14.4125	-0.0630449	16.5204	11.1074	2.53385	3.94919	3.15266	4.4696	13.5707	4.18545	1.47504	1.8543	2.52711
BAP1	-2.90563	-3.81286	-10.1175	-1.16344	3.4767	5.46833	2.89851	2.64659	2.63762	1.77043	-1.91574	0.728521	-0.44453	8.56942	-0.353395	18.3887	1.46232	5.01475	22.1228	9.67435	0.0693729	-3.22081	0.0960868
BARD1	4.19472	10.6408	48.8901	-0.627769	-0.619766	15.6273	3.1155	-0.795346	-2.52913	2.46536	17.958	15.4888	16.4301	35.1449	10.5517	10.0309	1.5039	0.824726	-10.0209	6.76242	1.49756	28.6243	1.87656
BARHL1	0.168023	0.802387	2.23957	-2.67146	-2.38575	-0.709016	4.24364	1.1345	0.670651	1.33283	17.736	-0.00318018	-0.456386	4.21767	-1.91974	3.65318	0.698144	2.45571	1.94934	0.142223	-3.27279	0.192335	1.24985
BARHL2	0.222803	7.86143	35.785	2.6884	2.49808	6.97124	1.82794	0.536015	8.62285	2.48364	2.54809	0.562797	15.8526	8.01126	1.14768	-0.403642	-0.844475	2.49805	1.26869	2.49813	1.26653	0.493019	4.9969
BARX1	-1.20348	1.76355	3.05435	5.54268	-1.79895	1.30048	16.3819	0.218406	1.42467	5.04815	13.9186	3.94547	4.45839	37.5337	-5.39164	18.2882	-0.311981	2.94162	0.119881	0.961208	2.33476	10.4957	1.4199
BARX2	-1.16708	-1.62955	0.127065	4.28463	-12.5119	-2.60399	-6.88393	-0.763398	-21.527	-3.54083	-6.76385	-1.34779	-1.42463	-6.14909	-0.773985	-9.37426	-0.231796	-32.6402	1.9796	3.84343	2.5477	0.00243726	12.3638
BASP1	-0.76034	-3.72353	-22.3753	0.216442	-18.7311	-5.29646	-8.70718	-6.47203	2.38491	-6.77035	-10.5268	-37.2929	2.79909	-24.6036	-14.8277	1.14108	-1.63562	-62.4552	-40.7281	-1.78479	4.07021	-18.9766	-0.802936
BATF	-8.18946	-3.09589	-57.8513	-7.11046	-1.81177	-12.6006	-36.7114	-3.14827	-3.79806	-5.4561	0.398128	-16.7582	-5.46677	-82.727	-17.8698	-1.4338	2.21614	-44.0389	-15.2557	-3.49283	-2.03994	-13.7205	3.60918
BATF2	-7.36523	-24.1154	1.85227	-8.25751	-4.00735	-0.106308	-58.9105	-1.04648	-11.5154	-3.26225	6.62601	-7.59446	-19.4337	-29.0415	-4.72303	-6.81018	-0.902815	-13.8311	-1.53659	-3.64246	-8.78586	4.65935	0.269318
BATF3	-3.59523	-36.0334	-26.9951	0.568963	-17.7735	-7.85793	-7.73002	-7.44497	-7.34626	-4.13656	-7.38857	-12.1169	-3.82643	-19.1564	-8.18942	-1.47099	-0.514412	-28.8133	-16.08	0.841908	-0.278823	-19.9466	0.302212
BAX	-0.763432	0.876641	10.1355	2.15248	0.367395	-4.06865	0.645852	-0.118124	1.76039	-1.04546	11.3373	3.83702	-0.425418	-0.254471	-1.71356	4.32335	-3.39234	-4.38638	0.648635	-5.20379	-0.86439	27.4799	-10.6493
BAZ1A	0.676867	0.913553	14.3864	0.122471	-2.51729	0.86027	4.95524	-0.540213	-12.7959	3.96408	19.7802	-2.59983	6.44432	3.77074	-0.23205	10.4606	-2.19427	-4.22798	-4.9854	-1.37937	-3.02851	10.1194	0.517987
BAZ1B	7.14019	16.2611	39.7023	-2.10186	2.74938	15.1108	13.0786	16.5603	3.68377	8.11386	11.8053	3.02014	5.21596	22.9615	1.9249	1.76207	-0.179961	12.3379	10.9624	4.07924	0.0457778	6.99934	2.96228
BAZ2A	4.85077	3.26061	-2.36809	-0.140779	-2.34228	1.53791	0.188452	17.8006	-0.948856	5.99893	0.687758	2.23622	7.19585	5.35372	-0.21182	5.84241	-2.12809	1.08313	-1.0443	14.8922	-0.371675	1.39983	11.3308
BAZ2B	-5.27074	0.123226	-27.935	-7.78343	0.739255	0.594714	2.57407	-6.23651	-21.6857	6.76061	-0.491731	-6.71517	0.196288	2.34908	3.08652	-3.73509	-0.135492	4.29178	-15.2861	0.901439	-0.165408	-38.8205	0.0390525
BBC3	-0.331118	4.28389	-15.7792	1.02777	0.545939	-1.57924	7.91397	3.82513	7.59384	0.837157	5.42574	1.4017	-1.47533	0.0789711	-8.6384	28.0535	3.12737	1.50704	-5.41256	-25.6507	-2.67738	0.592604	-3.48487
BBIP1	1.56424	-3.19543	-28.6267	-9.70705	-2.34026	-5.60081	-0.0822696	0.168542	-1.46692	1.34799	-10.2125	3.70173	-1.31051	-8.96866	0.438186	0.496571	2.037	-0.792202	1.32584	-9.36985	0.095463	NA	-2.79712
BBOF1	NA	NA	NA	NA	NA	NA	NA	NA	NA	NA	NA	NA	NA	NA	NA	NA	NA	NA	NA	NA	NA	-27.7241	NA
BBOX1	-1.21153	-5.83162	-13.5826	-2.80158	0.0776443	-2.01621	-40.7582	-5.09084	-35.8094	-19.4531	-31.9614	-8.51202	-5.50915	-7.20224	-0.844069	-2.7598	0.33987	-0.551645	-7.1592	0.0103621	-3.35723	-1.0081	6.09619
BBS1	-1.99097	1.06662	-28.6136	-8.116	1.62362	-0.0264525	13.8641	-0.972011	-14.7204	-2.52065	-24.4313	-3.93532	-0.257048	-1.73588	0.77132	-0.0698227	-0.17277	3.83742	-1.98895	0.742077	-1.35238	-5.2189	3.18978
BBS10	9.62026	3.65896	-0.417589	0.0956745	6.49759	-1.31665	6.29567	5.11236	6.07231	23.772	-0.0603844	-0.687463	0.839318	20.6544	5.11837	7.74539	0.971111	7.5669	4.35194	10.1975	3.19041	5.5433	1.30654
BBS12	9.09734	-8.60457	-42.9656	-18.9419	-5.47969	-2.48684	-5.06296	0.620405	-1.19766	-2.03449	-4.71263	-14.101	-27.1544	-28.9368	-2.15939	-4.31348	-1.13237	-0.119574	-4.37443	-2.77421	-1.89735	NA	-0.851138
BBS2	4.36351	-2.25664	-14.4476	-3.90188	11.7307	-0.137968	7.19363	-1.14459	5.64318	0.718649	-7.6677	-7.87886	-4.65333	3.67829	1.34688	-30.8445	0.340643	-0.724454	6.05151	-2.49892	-1.11846	-7.1839	-1.25944
BBS4	-0.7388	1.21316	-50.7784	-3.5993	-12.7937	1.58464	3.48638	0.118273	0.0179782	0.146426	1.70258	0.66431	-3.56424	1.75623	2.54295	-2.80524	-2.38795	11.46	23.5193	-6.84476	-0.404618	-12.0286	-0.952505
BBS5	1.85662	-1.29474	-60.0987	3.00272	15.1001	1.4493	23.6052	-9.38384	3.89391	1.7443	-2.65919	-4.54926	-2.35795	2.11802	4.02874	-0.492788	-2.07728	11.2102	-6.30704	-0.145174	2.05795	-1.66154	1.19909
BBS7	16.0207	1.37555	3.45237	-7.37433	-15.8474	-1.5596	0.167476	-1.00167	-9.14713	-0.394878	-0.86241	0.0191138	0.569756	1.71905	-0.922492	-1.64143	-7.56666	2.68679	-0.311576	-4.18092	-0.672068	-0.199817	-7.02596
BBS9	2.88439	4.82776	-4.80527	-0.444731	3.17369	5.43523	2.23839	-7.8695	-0.665225	2.64224	5.59916	-1.3727	-0.273117	-7.52372	0.373473	5.23111	2.8759	12.0982	0.872322	1.09977	2.62482	-2.22286	-0.276956
BBX	4.69078	-2.12023	0.39077	-1.30311	-1.88879	-0.365934	2.03771	3.959	-2.00954	3.39939	-9.00112	-4.7265	-3.04331	8.58233	2.44387	-1.82659	0.875829	0.818606	-1.9938	2.21225	1.11301	-0.484741	0.0793245
BCAM	-0.701083	3.40769	-26.4532	4.70562	8.87219	-0.164281	5.5909	7.54933	-6.97786	-2.27404	0.0879373	14.891	4.76766	-2.44828	2.44997	-10.9633	3.40225	-0.879381	-14.3488	26.6307	-0.596027	-5.24613	6.89071
BCAN	0.172483	-0.88407	-5.23574	-1.01726	-1.42559	1.60297	5.84893	1.1122	1.80825	-3.41615	0.161613	0.00506642	0.949606	1.06597	0.373959	-12.7787	-0.325352	15.0511	77.7704	0.618554	1.15484	0.229555	14.8002
BCAP29	-0.107322	-5.02384	-8.07427	-1.06025	0.261559	-2.13901	-4.37697	2.37484	0.0487378	6.23174	-0.45284	-1.65431	0.372604	-2.46119	1.11176	0.971039	3.57389	2.8295	25.3543	-4.00639	0.844108	-0.340735	-0.231934
BCAP31	4.27756	3.21564	39.6336	9.54956	29.3037	-0.951233	16.0874	11.4849	15.8466	-0.15802	2.67653	5.62911	4.74082	5.05898	-0.174812	1.61997	11.2415	0.316312	16.6825	2.77177	-1.0628	22.0021	13.5048
BCAR1	0.168847	-12.842	-1.55142	-4.0925	-2.46877	0.232785	1.94971	4.30867	1.95094	3.91361	3.03686	-3.22138	-1.07329	-5.403	-12.1937	-8.83206	-0.694159	-0.23751	1.64573	-8.04332	-1.16425	2.26095	1.77514
BCAR3	0.973693	0.419012	-34.4001	1.14007	-7.28346	1.27374	-8.04776	-4.98329	-2.68298	-2.74496	-14.25	-8.57072	-5.55336	-17.5847	-1.19898	-14.7256	-0.994067	-0.592659	1.61993	0.400321	1.11236	-12.3518	-1.82804
BCAS1	-0.681536	1.89879	-18.4369	-4.12801	-4.728	-4.61009	-2.12162	-2.05428	8.83733	-0.0610909	-5.53243	18.8642	-4.71563	-16.2214	-3.83358	-17.6614	-2.78723	-8.67501	-6.85003	-2.25888	0.690501	0.571414	3.77087
BCAS2	0.0299893	8.93373	14.7566	3.25878	-3.89512	2.251	5.86088	-1.60927	-3.26425	-13.3104	0.136823	1.86346	5.18596	10.3944	4.61569	-0.149852	-0.845539	0.669322	0.234593	4.34292	1.25044	1.88247	3.04847
BCAS3	-1.82253	9.20331	0.416234	5.42159	7.18541	1.82427	31.4821	-5.94319	-3.88668	2.71288	-5.89867	0.796625	0.0566272	32.9091	-1.71756	-39.0962	0.350083	1.93117	15.2324	2.0664	1.02962	5.76776	3.70357
BCAS4	6.777	0.519866	0.640953	9.57188	19.5816	1.23516	39.3719	0.722094	75.6787	23.0926	-1.30897	18.1633	5.3996	8.93458	6.14226	0.470197	5.60575	-12.3745	-18.6964	11.037	1.85449	9.57544	-7.94154
BCAT1	-1.24988	-1.33488	0.809258	-2.26493	-15.2778	-1.13371	3.42388	-0.08998	4.0134	-4.14129	1.86578	-3.69303	-5.14966	-11.1255	0.61685	0.0691522	-1.18597	-11.6305	-13.7143	5.45699	3.20311	1.16868	-1.694
BCAT2	2.10853	15.3284	-0.920073	6.96329	-3.42041	-1.09014	28.9169	1.54067	14.0305	-2.90208	0.852578	6.56115	5.19773	0.431408	0.516605	-2.91229	-0.905894	-0.841025	42.4844	2.00562	-0.00310693	-0.689251	1.51161
BCCIP	-0.0523051	4.00695	8.27789	0.107566	0.0614751	2.28596	9.35233	-5.55856	-0.147326	0.78003	1.20356	8.51963	16.3589	26.7868	7.36867	9.06207	-1.93658	0.0162831	5.26995	0.729136	2.87256	2.55423	2.29585
BCDIN3D	1.86305	18.7101	-2.11293	0.38136	-4.01095	0.760991	2.38254	20.1889	10.5243	0.837673	11.124	0.124656	3.98879	27.9846	4.74383	4.31443	2.35584	0.00459715	26.5399	0.341189	0.898474	1.27063	2.35883
BCHE	-2.9594	-5.47792	-5.75934	-2.9638	-1.12796	1.12404	24.3121	-4.72334	0.805575	2.2081	0.787084	-3.78785	-31.7443	4.43522	-15.1544	-7.22664	-0.0168299	10.1025	-1.48944	0.300619	4.02921	-0.980152	0.811253
BCKDHA	7.90574	6.53109	-4.77863	1.0548	-0.835111	3.42914	-0.991158	5.87041	7.48682	-4.71088	-12.1002	-10.3232	0.152173	0.0480495	0.64702	-7.55205	-1.167	0.756071	9.32651	0.427653	-1.06581	-3.12735	6.66008
BCKDHB	1.63255	7.62551	-30.6362	-1.49975	0.681183	-0.408647	8.57273	-2.47639	2.85434	2.36595	-2.98018	-16.0877	7.46449	12.1102	5.93791	-3.09018	-1.03631	0.923863	8.54409	-0.0286147	-0.530718	-5.26836	-0.486074
BCKDK	1.0171	0.553204	4.20694	1.18018	1.07734	-2.74201	-0.167948	-0.41911	1.05726	2.1513	2.17107	-13.4224	6.35186	0.121255	-0.0723487	1.37912	0.500082	0.316025	4.36854	-0.0839854	-1.069	1.42485	0.0186229
BCL10	-2.2637	-3.75026	-18.9015	-0.503603	-23.9927	0.115893	-1.85127	-10.9455	-12.9158	-11.582	3.06972	-3.8424	-9.57123	-8.63421	-0.864	-6.64869	-3.59145	-9.58222	-13.7936	-0.376731	-4.77626	-0.815594	-0.926343
BCL11A	2.54784	-3.48802	0.618036	1.62327	15.087	0.19069	12.6717	-3.46364	-41.6083	-0.495036	-8.5169	-0.182359	0.0341269	18.9972	2.99057	-38.678	8.0563	-20.9909	-23.1006	7.75284	10.5633	-0.671804	1.11128
BCL11B	0.379812	-4.03186	-19.6149	0.435244	2.26794	-4.18539	0.91221	0.054423	-18.9434	-5.63924	-10.5512	-23.2277	-83.4885	-0.637674	-11.9591	-12.8413	6.16104	-107.232	-2.30949	-4.42775	1.83129	-20.2217	4.72478
BCL2	-6.74925	-6.52784	-49.5137	-1.96535	-27.3987	0.424566	-2.21965	13.7779	-16.724	0.836516	-29.6316	-34.5587	-15.2055	3.48433	1.54118	-12.7131	-7.18571	3.66252	9.12989	-1.15817	1.61667	-16.6266	0.668289
BCL2A1	-9.56726	-29.0522	0.108414	-3.11698	-28.4045	-16.6301	-29.6548	-4.3287	0.855545	-8.8186	-0.656457	-23.2127	-40.6745	-61.7388	-25.4478	-2.61788	-1.6666	-4.50737	-16.8001	-12.3821	-7.1522	1.25933	-1.15379
BCL2L1	3.35538	4.21933	0.582049	-0.0585429	28.9752	-4.25333	-1.62045	1.55582	28.9979	2.17132	-5.57705	1.12624	-5.50852	-4.24422	-0.393251	1.23184	5.21187	-3.21573	-13.5076	5.1504	0.544055	1.25005	3.7411
BCL2L10	0.749286	-0.00830381	-0.248098	5.42247	9.14215	0.317203	10.3386	-1.33799	-0.279852	-3.33575	-1.40428	-2.45343	10.1044	4.08528	4.03122	-16.6901	0.560995	-6.50164	0.370186	-2.96791	2.71454	1.23931	4.22798
BCL2L11	1.62644	0.596117	-5.15951	-3.14805	-2.23711	2.60255	1.628	-0.0991585	0.122763	8.72663	-1.56504	3.35684	1.44615	0.395873	2.02998	2.29125	-0.262897	-2.7895	-5.1644	2.97373	0.873842	7.88345	14.0459
BCL2L12	2.2563	12.6245	18.7962	13.5326	1.53463	6.65088	13.6928	8.47692	25.9671	9.00814	4.5102	15.4768	17.0313	8.24369	4.27417	14.8302	-0.392255	5.07043	-1.45549	2.88711	1.94978	39.174	2.57367
BCL2L13	0.368863	-0.00441308	0.595367	-0.160493	-6.03097	-2.33397	2.12507	6.41557	29.358	-11.9094	-11.9783	-1.34148	2.67708	16.6061	-0.837302	-0.485971	-0.00627128	5.46161	-7.03265	-2.63153	-0.482907	0.275033	1.93668
BCL2L14	-1.09209	-3.50836	-6.02962	-14.0435	-2.9083	0.160151	-16.4832	0.602344	0.218014	-2.54922	0.067233	-0.115076	-32.9709	-10.2625	1.32761	-7.88353	0.724368	-69.8326	-4.92519	-4.88877	-7.23529	3.38239	0.102679
BCL2L15	1.61954	0.116356	-14.8682	-15.2219	-2.85746	0.724435	-4.55883	-8.66802	-1.14181	-1.77356	2.12434	0.189454	-18.6128	-28.7369	-1.80288	-3.76376	0.413849	-7.01142	-0.999618	-13.2521	-6.42899	-0.360907	1.57493
BCL2L2	2.57061	-2.8492	-7.25095	0.628924	-3.50374	-5.7084	1.75478	4.25869	-3.74922	-5.94916	-66.2237	-1.88334	-0.407408	2.4756	0.0181152	-0.236897	-1.3421	2.40285	10.5796	1.70475	-0.136567	-1.78179	-0.882737
BCL3	0.0708732	-1.95918	-16.2159	2.03656	-5.22453	-4.07615	-0.604807	-3.36986	-0.00867116	-4.68722	2.51067	-3.89097	-0.446111	-15.5595	-4.39839	-2.74043	-1.67155	-38.0926	-3.71436	-0.49922	-3.08616	-4.61628	1.45775
BCL6	-1.95834	1.00739	-22.9317	4.17287	-8.46329	-2.17848	22.0136	3.29021	-0.431498	0.0797601	-3.97145	-3.113	-0.907319	5.02517	0.743062	-6.36283	-0.173169	-14.4873	-3.9672	9.90001	2.13678	-8.82044	-2.1004
BCL6B	-5.09282	-13.2518	-73.673	-2.12741	-5.97008	-5.50895	-5.15097	-3.29422	-57.2946	-0.377754	11.9528	-21.7734	-33.296	-55.7277	-11.1023	-0.273337	-0.385056	-11.3602	4.40258	0.806067	-0.576952	-11.6435	1.73594
BCL7A	0.769903	16.8561	28.6848	1.88864	1.53015	2.99073	49.1649	1.84969	6.86801	1.24134	-1.01909	6.2708	5.08872	41.9693	-0.227347	7.04618	-4.67153	2.32867	-5.14094	1.13507	1.73341	6.74655	-2.28833
BCL7B	0.774753	-0.659563	4.06246	0.620108	6.03813	0.936816	8.93306	3.54158	13.8932	-0.919974	5.84752	0.268406	0.112012	3.01018	0.832097	-0.0191069	6.87938	-0.196895	45.8436	1.11287	-0.666212	1.86833	1.5887
BCL7C	-2.15531	1.57131	3.73349	10.7592	12.5345	5.14445	18.5503	-0.120881	6.71896	2.22717	39.4267	7.97475	6.24469	13.8445	3.99368	0.204449	7.85676	2.49142	-3.27427	0.41908	2.5789	10.5384	-0.800367
BCL9	1.02422	23.9275	1.71092	-1.60708	9.23651	8.42583	17.3801	-0.314735	-0.751561	1.16718	6.18342	18.7846	14.4841	3.88802	2.24463	5.9687	0.770238	14.199	-10.5809	6.89192	2.31568	6.46427	9.1835
BCL9L	0.0966979	-0.576355	-2.11797	-3.28488	-5.56223	2.20999	-7.21744	0.802509	-1.46616	-0.614414	-0.71165	-2.31168	0.579533	-7.91255	-2.31751	1.56108	-1.34266	-2.81067	-6.39191	3.55944	0.106374	0.582736	-0.256004
BCLAF1	1.25483	1.50095	-0.0891267	-7.62808	-2.11374	0.388142	2.48806	0.427405	-14.5758	2.31417	1.13608	-2.34753	-0.993876	8.21054	0.707635	-0.503688	-1.85002	0.714289	-6.80826	0.75177	0.339274	1.33341	-0.119015
BCLAF3	NA	NA	NA	NA	NA	NA	NA	NA	NA	NA	NA	NA	NA	NA	NA	NA	NA	NA	NA	NA	NA	1.75857	NA
BCO1	-0.34632	7.53602	1.98853	-0.25928	-6.41594	-1.69996	0.0516182	-6.1508	-4.92093	1.37005	0.67067	-11.0114	-7.19027	0.80883	-4.54298	-16.5892	-0.478346	-5.44185	23.7578	-3.33214	-0.629553	3.79634	NA
BCO2	0.13155	-5.61795	-30.4142	-2.55863	2.00247	-1.52772	-0.549267	9.31779	18.5465	5.44448	-8.92842	-40.8296	-24.4479	-8.43215	-0.795583	-0.809816	0.125002	-5.43437	16.5984	-0.211234	-0.889294	-0.299658	0.904652
BCOR	1.21005	10.8552	-3.32755	-3.81594	2.52991	11.9686	0.807234	13.745	-6.82791	0.766783	8.66525	4.32622	7.35203	7.02756	2.63626	18.0032	0.693524	4.62793	1.24445	2.27321	0.703276	-0.0406777	3.86671
BCORL1	0.95674	4.73675	2.07839	0.383016	6.93622	8.54791	20.9752	3.2595	-2.82985	3.88873	-0.0784465	16.9944	13.3039	17.3732	1.08315	-0.809611	1.99662	17.2236	4.36153	20.7354	-0.0386442	0.979939	0.650932
BCORP1	NA	NA	NA	NA	NA	NA	NA	NA	NA	NA	NA	NA	NA	NA	NA	NA	NA	NA	NA	NA	NA	-0.769295	NA
BCR	0.601642	-1.43734	4.35162	-3.52493	-13.8482	2.63507	3.2847	4.4397	0.608919	-17.0552	-8.74618	0.913664	0.703402	0.0408102	-1.54865	4.80529	-5.50856	0.702128	-10.5941	2.50572	-0.542307	1.47761	0.674424
BCS1L	-6.69573	-2.58191	12.4607	2.24559	22.4058	4.63361	4.82035	-6.37665	7.18919	8.66639	24.2547	6.465	8.31193	6.60161	3.95079	15.8708	2.28717	13.1081	0.634263	11.1753	3.08356	8.37915	5.39741
BDH1	3.16666	16.349	2.92265	2.69845	0.30632	-0.83006	3.67494	2.06188	3.37402	-5.20987	-6.40147	-5.80232	8.0316	34.6958	3.09249	3.58796	1.96592	0.920745	36.0968	2.05367	-2.79154	6.04777	4.4124
BDH2	0.625571	-3.88923	-38.9078	-12.4068	7.87493	-0.314678	0.0720073	-0.145607	-5.36943	-8.62419	-16.0966	-14.8197	-8.61057	-15.8447	-3.59433	-32.3705	0.143676	-1.10914	-8.67086	-2.80391	-0.919016	NA	-5.3141
BDKRB1	-0.563167	-5.7743	3.39886	0.896251	-5.57155	-9.5987	-6.79871	8.9901	18.1538	-0.891201	-2.75334	-1.57851	3.34748	-12.8495	-15.2703	4.62313	-1.53273	-11.6367	6.62747	1.64286	0.556811	8.21916	-1.13779
BDKRB2	-1.15816	-11.3115	-9.19816	-1.83086	-7.20561	-9.52882	-11.7353	2.46607	2.65745	-1.29178	-0.373982	-17.2378	0.0777299	-27.776	-12.5325	-11.6209	-2.11376	-9.19337	4.5266	0.614918	-1.02717	0.633207	NA
BDNF	3.61346	-8.47116	-1.4897	-0.78762	-2.83326	-5.92724	16.1532	3.26812	-14.3761	7.15888	-2.78655	-11.401	-10.6338	7.46114	-2.62726	-20.002	0.531881	0.867356	-21.7192	-1.78121	-4.45715	2.24074	-4.11972
BDP1	11.1562	-0.868826	-1.10183	-7.48473	-1.31929	-0.154033	-7.68231	1.67039	0.219775	6.54312	0.375005	-0.0487995	-2.00503	-0.514738	-1.13174	-0.140511	-5.5702	3.15698	1.5399	-0.217774	-1.75931	-0.199961	0.538976
BEAN1	2.85388	-0.136859	-14.5501	0.419938	-3.2913	-4.56894	-6.89531	0.84451	4.04074	-5.50257	-1.50626	-9.69461	-7.81905	-36.7278	-17.832	3.76231	0.859886	-1.63817	-9.73787	-1.61848	2.10982	-1.45164	1.24582
BECN1	-2.85007	3.53503	-12.7408	0.384575	4.16117	-4.71754	1.22179	-15.8352	-3.98252	3.79881	-0.217687	-0.220049	1.85733	3.96386	-2.33781	-10.8571	0.0477616	0.402991	0.724476	-6.30918	-3.05289	1.70747	0.143016
BECN2	-0.0729991	5.74061	12.7646	0.642232	-2.23629	3.32978	2.31562	0.722405	17.7881	5.19966	8.52322	4.44817	7.00608	3.7621	0.430994	19.4972	2.37573	0.841738	0.718745	2.57218	-1.19528	NA	NA
BEGAIN	-0.856648	-4.5525	-43.9085	1.92463	-21.3261	-2.77173	15.5468	-0.000228401	-20.7702	-1.64418	-6.9012	-3.77485	-10.0065	1.00334	-6.83119	-22.9064	-0.0231988	2.57622	8.50581	1.93433	2.88225	1.20793	0.917566
BEND2	1.7939	-0.214089	2.41916	-0.132783	-2.2697	-2.62995	3.44548	-1.98917	-0.522872	-1.35043	-0.0796248	-0.972946	-3.2123	-0.20923	-1.02104	-8.38212	0.0825182	0.0665889	-0.721195	2.76947	1.58075	NA	0.802165
BEND3	0.852117	18.7433	104.04	0.126624	-9.73697	6.40163	18.6472	0.571091	-0.571047	3.01951	18.8417	15.0649	21.422	19.6761	5.87132	23.48	-1.45354	25.6434	-0.369915	12.3635	-0.542373	43.909	5.24957
BEND4	-1.40401	-3.24589	-19.5972	-6.10562	-15.2557	0.346879	-0.64258	-0.33698	-9.56246	-2.82119	-0.81198	-12.4665	-20.8507	-0.248685	-1.2602	-7.90061	-8.79205	-44.1509	-2.82624	2.6539	2.57599	0.0318042	1.22675
BEND5	2.71696	8.54823	-56.5022	-0.880062	-7.6707	6.73213	2.57317	-3.33547	-26.57	-11.0709	-1.9733	-4.14298	-3.26612	-0.371148	-0.834707	-44.2605	1.89542	2.12331	-1.3987	5.20592	2.68416	-22.9386	0.000366124
BEND6	-1.78167	0.701628	-2.53188	3.19161	-5.91468	-10.1515	6.60053	-0.743523	2.76971	3.00971	-20.1363	-10.2112	-5.41165	3.50877	-11.5569	-19.4704	-0.0870873	0.671743	-7.43634	9.88945	1.40976	-7.12478	2.50647
BEND7	4.39265	1.74377	0.0424242	-2.08897	7.7946	0.353356	1.44553	0.691379	-3.26067	3.72379	4.15397	1.99864	-21.4776	3.03592	3.07963	3.57217	0.686403	0.51677	1.41556	15.4297	-0.701417	0.0296505	0.542765
BEST1	-5.90506	-16.0592	-6.73649	-1.39041	-0.274556	-12.4793	1.82355	5.65083	2.34844	-3.75537	-14.7458	0.36159	-12.2451	-4.58034	-7.67112	-0.373277	2.73321	5.45265	-2.45767	-0.975321	-2.95036	-3.05448	0.0662975
BEST2	0.166028	0.323373	11.0628	4.41449	-7.58362	2.3913	3.73898	0.768736	6.36487	-0.786061	1.43222	0.640809	3.98991	8.26666	3.88208	5.47207	-12.0673	-1.67522	3.37958	7.24242	5.0485	2.3153	2.59032
BEST3	2.94704	1.00409	-11.6173	0.103441	-0.967204	-0.349273	-4.32018	-1.92023	-2.67873	7.56071	0.644304	-1.89003	0.26683	3.72575	-0.556295	-0.928789	-2.95579	-3.00983	6.54931	-1.4105	1.74534	0.812307	1.18405
BEST4	-2.36213	1.80196	0.861855	4.67562	-0.702859	2.48386	15.9135	1.07535	-1.46536	4.09402	11.8541	12.2662	3.02935	-0.30343	4.06516	-4.01224	-0.452761	-1.91423	-9.17587	-2.4438	-2.54492	NA	-0.929303
BET1	7.83122	13.152	3.22473	-0.519066	5.2834	2.91287	20.6012	10.4855	65.0171	4.2773	24.2484	-1.33213	3.21324	8.27722	2.80863	21.9535	6.4071	9.72852	31.216	-0.300443	1.02385	2.65932	3.26418
BET1L	-0.952457	-11.5681	-26.0432	-13.1304	1.87547	-0.108417	-0.0225613	14.9746	17.0017	-1.93774	0.575418	4.57848	0.025452	-4.81948	-4.56059	2.42984	0.839816	0.4786	0.583307	-17.9525	-0.0746193	-1.75534	-1.18207
BEX1	9.08633	-1.96545	-1.88792	-0.413245	-2.94967	-3.12365	5.60955	1.99902	-2.13379	0.252828	-7.68073	-0.577604	0.854958	9.73509	4.68946	-50.7368	0.535681	0.922376	9.46963	3.34061	1.62418	-0.909481	0.460906
BEX2	5.81237	15.2331	3.38148	9.9263	12.3412	-4.81147	44.316	7.82952	1.14367	-0.643092	-35.9183	15.0281	0.168352	28.9496	6.63951	-1.41621	0.175779	3.50213	-0.0133732	26.0224	3.80928	3.1153	11.4775
BEX3	NA	NA	NA	NA	NA	NA	NA	NA	NA	NA	NA	NA	NA	NA	NA	NA	NA	NA	NA	NA	NA	0.769861	NA
BEX4	7.91521	4.29167	-6.52286	3.27504	-1.09439	-10.6201	3.23112	5.04069	-7.5776	-0.260958	-53.1398	0.22291	-5.43235	-0.583455	2.05738	-1.34081	3.81266	1.69476	-11.85	18.4513	3.18192	-4.24136	0.565788
BEX5	1.17585	1.09443	-19.3313	-2.59621	2.57569	-4.67566	26.8591	1.37714	-7.38356	-2.42816	-13.896	1.2424	-2.61356	1.19866	5.86967	-15.0431	0.357922	-22.0405	0.410184	-1.22087	-0.0402818	-5.29523	10.1679
BFAR	3.1611	-1.27901	22.8092	0.358248	5.77675	1.01633	12.3575	6.34765	41.8471	11.4036	41.3345	3.54701	-3.80154	2.11912	0.823304	37.1569	2.78831	11.8303	-0.14546	0.251806	0.297878	21.1924	-0.165549
BFSP1	1.20002	4.8903	20.6918	7.50752	10.5865	-1.54002	16.0022	-0.144069	-0.700418	0.629688	-11.7047	15.7414	10.7993	19.2008	2.28704	-2.49765	1.00039	12.6489	21.17	-0.221584	8.86114	10.5239	8.40361
BFSP2	1.10902	-21.332	-12.2108	-3.15531	-13.0582	-0.67776	-13.9396	-1.54681	9.68837	-8.93012	2.06715	0.817281	-21.7519	-54.8499	0.320563	-0.519927	-2.66846	-7.72085	5.2443	1.04972	0.479702	0.426695	0.117874
BGLAP	-1.93534	1.59595	-0.767678	1.93162	13.2091	1.11908	-1.18611	1.15749	0.530615	3.16778	0.556984	29.6131	2.53977	6.32894	1.39164	1.38291	2.92335	0.365862	-1.85362	1.00261	3.03945	NA	4.28325
BGN	-2.31427	-15.8366	-11.6013	-2.4157	-5.08561	-3.66234	-0.226153	-4.33287	-27.7658	-4.22568	24.1353	-17.7531	-16.2823	-59.3959	-15.4776	11.9417	0.124497	-8.0099	-0.508618	-0.598557	-0.107108	-8.09832	-5.44802
BHLHA15	-0.643619	-0.117837	-1.47872	-4.69966	-6.91104	1.94428	-1.22957	5.09264	3.28229	-0.781247	-12.7498	-0.800453	2.70613	-22.881	0.329141	-0.170689	-3.68898	-16.3649	-0.311059	-3.12291	-2.0792	-0.256818	10.0392
BHLHA9	-3.15129	0.0827877	1.09288	0.542402	15.2366	-1.7882	1.69003	1.31479	2.40433	0.727002	-9.02962	-0.485222	0.464222	5.44014	5.57742	-0.541637	1.00515	0.481626	0.0619885	0.684305	0.374076	NA	-0.142208
BHLHB9	7.97981	23.6767	1.38304	2.3452	7.11084	4.27996	29.5233	-1.75886	-1.67132	3.71779	-1.90226	-0.114441	9.32508	27.2235	9.77419	-6.76821	1.95836	2.57835	7.34095	15.2942	3.34517	2.63797	0.187424
BHLHE22	-5.21628	-4.71032	-62.3766	-5.43386	-5.46799	0.0297067	-16.8557	-4.56338	-3.87667	-7.00039	-11.4116	-35.5243	-47.1597	-74.4477	-30.319	0.255051	-0.666349	-6.93698	-6.17032	-3.24397	-2.06925	-55.8841	4.33158
BHLHE23	-3.83125	-0.933898	-1.84507	1.73253	-0.972597	0.0790035	-0.435739	0.0556316	-2.14815	3.75661	8.31969	-0.787263	3.16424	-0.00847929	0.585797	2.02618	0.260273	2.41416	1.44215	2.69115	0.148878	-0.178309	-1.70343
BHLHE40	-0.814838	-7.06847	-41.1344	-2.5627	-9.06592	-2.99854	-4.39032	0.43219	-1.33332	-11.2159	-17.4131	-14.4829	-9.84247	-16.2308	-12.1685	1.3659	-0.302242	-1.55272	-11.5319	-0.740885	-2.03701	-4.81016	2.20353
BHLHE41	1.64175	1.24722	-51.2054	-3.03056	-7.45579	-9.74488	-1.14347	-2.50025	-6.34934	-5.2778	-50.884	-17.2672	-34.9983	-74.2565	0.67024	-9.89707	0.115136	-0.551531	-19.2719	1.04078	-0.756294	-33.513	5.05056
BHMG1	2.19639	2.95064	31.5653	6.08995	4.21347	1.58225	5.30061	-0.0967982	18.2202	4.14754	-0.110173	4.82196	11.6848	9.69343	5.22728	15.8551	-0.610113	4.80926	4.24894	7.41859	-1.58815	NA	NA
BHMT	0.631609	18.786	-23.6941	7.37327	-3.18418	-1.80098	11.3095	1.58732	-21.2243	-0.819783	-6.22794	-2.95166	3.06481	6.78844	-0.499768	-5.04632	-0.504759	-0.0743317	0.525026	7.48502	-0.690737	-3.85828	-0.534464
BHMT2	0.13367	-24.4698	-47.5759	0.0628254	-4.10802	-4.48129	-4.3135	-2.62249	-10.7516	-1.16459	-10.614	-4.72743	4.39578	-24.0641	-5.21244	-61.0008	-0.769194	-8.53022	-0.166962	16.9709	1.93562	NA	-4.87806
BICC1	1.27867	-5.91677	-38.0988	-5.84886	-5.88129	0.461854	-6.78811	-9.62454	-27.611	0.258474	7.93191	-1.07685	-28.2862	-52.2728	-30.1271	1.7623	-1.95198	-12.7529	-22.2877	-0.182999	-0.727453	-4.68651	-4.68378
BICD1	2.27739	-0.783175	0.976265	-0.686318	-2.4985	-0.876811	10.8427	-0.499721	0.406291	0.285647	16.325	-2.30065	-1.98942	2.01407	1.76175	8.55256	-1.18783	4.38278	-7.47381	1.80332	-0.0207729	1.91503	-0.771329
BICD2	4.5784	-0.926133	0.0361874	3.18022	-1.10846	0.0847278	0.257101	0.590381	-16.9948	-3.55617	-5.81672	-2.8866	-3.02562	9.45518	-3.48052	0.594018	-2.20926	-1.36879	-22.5281	-0.609181	0.206126	-0.206058	-0.870751
BICDL1	NA	NA	NA	NA	NA	NA	NA	NA	NA	NA	NA	NA	NA	NA	NA	NA	NA	NA	NA	NA	NA	-0.292613	NA
BICDL2	NA	NA	NA	NA	NA	NA	NA	NA	NA	NA	NA	NA	NA	NA	NA	NA	NA	NA	NA	NA	NA	13.3837	NA
BICRA	NA	NA	NA	NA	NA	NA	NA	NA	NA	NA	NA	NA	NA	NA	NA	NA	NA	NA	NA	NA	NA	0.316725	NA
BICRAL	NA	NA	NA	NA	NA	NA	NA	NA	NA	NA	NA	NA	NA	NA	NA	NA	NA	NA	NA	NA	NA	-15.3952	NA
BID	-3.70027	5.06064	11.0136	0.393383	1.57521	-6.55839	35.0884	1.5839	2.91454	-0.922056	-9.40592	6.61916	-0.142713	6.48427	-0.160321	-6.82542	5.81375	0.167072	-42.6549	0.792325	-0.628033	0.927282	0.606366
BIK	-1.69654	-0.262843	-1.75709	1.11145	-8.34961	0.25488	35.2586	-0.621989	2.64043	-2.0854	-1.34418	2.18095	3.3739	4.68185	-2.77604	7.67994	-1.91063	-21.6675	0.506227	-0.262146	-3.0396	0.598706	6.44671
BIN1	-5.1736	-15.9023	-31.5563	-6.13592	16.5724	-10.3429	-10.4892	-3.42198	4.44133	3.395	-33.2184	4.57201	0.270161	-21.307	-0.181247	-32.3439	0.688843	-10.1331	1.1099	0.784725	4.13751	-52.2752	0.261947
BIN2	-5.45896	-31.814	-30.1797	-7.59411	-12.77	-21.3889	-54.5629	-2.09247	-5.63479	-8.81808	-25.9049	-43.7097	-70.4517	-85.8955	-31.0676	-1.97245	-2.21453	-86.7565	-9.79306	-8.55133	-2.94619	-0.918693	2.84298
BIN3	1.90271	-15.6965	-30.5446	-1.82272	-6.64276	0.112489	-0.603346	0.33846	-2.82948	-0.644655	12.8288	-2.38959	-15.9609	-7.51432	-1.33296	-19.0712	-0.736613	-1.2591	-3.00981	-8.50796	-0.755365	-5.04074	-2.47764
BIN3.IT1	NA	NA	NA	NA	NA	NA	NA	NA	NA	NA	NA	NA	NA	NA	NA	NA	NA	NA	NA	NA	NA	-2.06187	NA
BIRC2	-3.32847	-3.60583	-3.68629	-1.12613	-2.26018	-0.469423	0.243501	-1.23871	-1.56645	-0.7564	3.6968	-0.573743	-1.537	-1.78509	0.800382	1.6344	-1.77114	-0.783719	-19.8633	-0.213039	-1.84425	-1.62701	-1.91297
BIRC3	-1.66177	-22.7675	-53.5739	-5.09169	-33.6484	-2.99231	-6.4105	-1.99013	-2.71938	-0.537894	-9.93493	-5.77333	-50.6985	-60.8784	-12.922	-20.3822	-7.27	-49.6738	-17.2103	-1.97539	-5.6657	-6.2675	1.25335
BIRC5	0.834307	22.6341	181.386	11.808	-0.0701485	9.27435	37.2117	2.70119	17.4694	10.5856	67.2261	38.3671	40.426	70.0637	8.09068	91.7784	0.151811	5.54277	1.29224	8.0683	4.71345	91.0485	11.0539
BIRC6	0.453774	6.16353	-0.408847	-0.846627	0.560885	0.678205	0.305723	-1.69706	-2.36913	2.96432	-1.05644	-1.04787	0.143481	12.0787	0.194768	-0.127892	-1.38549	0.8957	-2.12975	4.35718	1.31172	-0.833242	2.09532
BIRC7	1.48703	-6.15366	-0.392793	-0.900948	4.91066	-1.25945	-2.79694	2.05369	-10.0297	-14.7458	-0.266735	-3.95268	-20.0227	-43.741	-3.53041	14.4582	0.788111	3.52854	-17.5778	2.60088	-0.184127	1.98045	3.13525
BIRC8	1.28857	0.49839	1.39052	0.332554	-1.11413	-0.272187	2.42874	-1.1487	2.40948	0.274124	2.52055	1.62214	1.3865	-0.0558789	1.57852	8.84032	NA	-0.862231	2.96534	0.686473	0.380234	0.0469584	-0.294621
BIVM	-2.42458	1.87965	-0.0113257	-0.134209	24.5967	0.420685	4.57081	-9.03698	-5.9521	9.45772	2.12607	0.224504	-18.0569	0.808124	0.0167848	-2.71899	2.76336	1.54076	0.0894753	-2.41115	1.72343	-0.940828	-0.295074
BLCAP	7.77482	1.45162	-3.3241	10.0184	26.7496	1.27897	4.90374	9.46524	28.3587	5.19839	1.11853	-2.30697	1.67424	0.712851	0.60292	-0.596956	16.7847	3.34852	3.63074	16.4018	6.80509	-1.15439	4.57843
BLID	-2.4226	-3.37034	-0.679071	-1.11337	-3.15258	1.16706	2.52836	0.986328	10.41	1.8448	1.27345	-1.15145	-5.89855	-6.56114	-0.468513	-0.214875	-0.669983	0.0129761	-0.238174	0.865564	1.2882	1.9716	-5.49045
BLK	-4.19628	-22.8885	-61.9288	-14.2995	-14.779	0.694105	-21.2012	-2.65133	-12.9461	-5.33943	2.08528	-34.5852	-74.486	-64.2709	-7.62969	-6.96289	-3.90177	-64.3134	-0.00524559	-1.46571	-1.138	-30.7462	-3.23971
BLM	-0.59811	33.5321	141.158	1.73703	-0.663971	3.98329	29.6404	2.17886	1.36031	4.34091	10.5548	13.2883	18.2392	58.1212	7.99338	50.471	-1.39092	8.4329	-17.9875	6.59034	4.75326	57.5384	11.6699
BLMH	-6.15454	0.104345	-0.218993	5.17616	-3.04311	5.34404	18.3174	-28.0686	-17.2913	5.37981	32.4301	6.87038	0.733203	31.0208	-1.94479	-3.60318	-6.01343	1.86298	39.9214	2.41184	0.981962	1.27405	-0.489671
BLNK	-1.31136	-1.13709	-38.5292	-2.28777	-19.3854	-14.69	-44.1302	-2.19815	-3.38219	-16.1057	-13.4345	-1.45158	-45.8864	-48.7269	-10.8949	-3.84908	-0.299622	-83.0193	-10.23	-4.55123	-1.80567	0.533667	0.512237
BLOC1S1	0.219582	0.374349	-0.95354	3.66507	2.31512	-1.60672	6.06633	9.04263	15.6127	-0.605728	0.570785	3.48552	1.14116	6.39711	2.09853	0.453091	5.0662	-0.512135	10.7483	-0.726356	1.02606	NA	NA
BLOC1S2	2.26343	-3.49779	-5.42337	2.48261	-17.1512	-13.179	-2.42342	-4.70605	7.64897	-12.8598	-17.6654	-2.18493	-0.792353	0.265593	-0.261199	1.23022	-0.98193	-33.7413	-7.04924	-1.00661	0.114611	-0.309394	-1.78417
BLOC1S3	1.78564	22.9872	44.8486	9.84309	12.5731	0.29293	4.55972	5.28484	12.0506	3.93509	-4.43728	24.1655	4.07626	2.23581	-0.322325	5.19598	2.86394	-0.242125	4.41323	5.54752	0.229868	0.201749	0.340898
BLOC1S4	3.09682	0.45855	-1.30292	-0.928078	4.82193	3.14313	-0.251048	1.7803	0.383694	-4.9978	25.0216	2.87842	14.8046	0.0268917	-0.333847	3.994	-1.2294	1.82041	-14.6106	1.6231	0.433823	NA	0.121311
BLOC1S5	-0.733096	4.92808	5.10652	-0.866865	20.1895	0.844751	9.76178	-15.5299	-25.4651	-1.67636	17.6439	15.5443	8.23694	5.46548	3.45947	-0.142204	1.12957	16.0158	0.645825	8.99506	1.84006	2.70541	1.31833
BLOC1S6	1.19007	-2.33236	-27.8935	-1.17702	-8.34461	-1.53697	6.70861	2.05191	-0.940555	-4.97357	1.76604	-6.27101	-16.5491	-0.474384	-1.69173	-13.4164	-4.06269	4.25033	-4.70022	-4.75661	-0.943792	NA	-4.37028
BLVRA	1.09657	-11.8766	-7.38225	3.05581	-26.124	-0.180084	2.31724	-6.95142	5.05352	0.585534	12.4505	0.393726	1.89737	-0.544466	-1.81422	1.15914	-1.2305	-5.66669	1.49956	1.83968	1.42775	-1.38754	1.9037
BLVRB	1.10807	0.978892	-0.119494	9.97981	-2.51839	-1.68058	6.62021	1.27944	42.0088	-0.514578	-30.869	-0.298241	-2.19638	2.30612	-3.49083	-3.59154	1.86891	-4.63656	12.7295	-0.677996	-0.415672	6.77583	3.063
BLZF1	0.905812	3.87024	2.13331	2.23204	-3.28973	0.411397	-13.3034	-15.4683	-1.20704	1.69788	14.3588	9.72952	1.01141	1.30867	0.571544	3.63658	0.274704	4.66596	0.565732	4.91571	1.05135	NA	0.753315
BMF	-5.01373	7.99505	0.819124	-2.61641	0.932442	-1.80988	-2.50675	16.5995	-1.62456	-12.5478	5.73888	2.46958	2.2955	-14.2125	-2.4469	5.68987	0.861681	-1.4043	-8.16627	6.92169	0.206865	-0.59934	8.93239
BMI1	0.815773	13.436	-3.0083	-1.47868	3.45637	0.264585	8.80382	-3.71136	-4.3438	-1.9538	0.553234	2.51685	-0.4025	1.34068	0.713454	1.60789	2.86044	1.28739	-3.21876	4.98493	4.75655	-0.872756	2.07415
BMP1	0.10814	-19.9084	-8.56901	-0.57157	-14.5445	0.30055	-2.07852	-1.67344	-5.46571	-2.40715	30.1146	-5.86352	-12.7936	-27.8465	-15.5758	-19.4552	-2.2065	1.15099	-26.0777	1.39181	-0.450141	-10.7126	-4.24671
BMP10	0.644232	-1.87197	-1.63935	0.124461	-2.03012	-0.124893	-0.530426	1.45727	1.26984	0.581774	-3.73481	-19.0215	-0.743629	-0.122743	-0.0377079	-0.107135	-1.78477	-3.3097	-0.640771	0.822231	1.13503	-1.24081	-1.30284
BMP15	-1.54445	-0.298037	-0.811195	-0.739072	0.0250241	-2.20532	1.10187	0.629917	-0.173065	0.281951	-1.98978	0.220706	-7.07027	-5.81367	0.15276	0.028803	1.85254	-0.391383	0.229214	-1.94878	-6.20154	1.61567	-0.172323
BMP2	-0.758285	-4.76977	-20.6036	-3.22607	-17.1857	-2.16477	-7.04739	3.57306	-8.20333	4.40423	-0.941274	1.61779	-16.7108	-31.9644	-17.6527	-9.77468	-1.75153	-5.43399	-0.25805	-2.896	-1.00836	0.708313	-0.340151
BMP2K	-1.04661	-2.74086	-43.3668	-7.05219	-5.74077	-9.51209	-51.0095	0.397489	0.609531	-2.20456	-27.4694	-21.9409	-35.1907	-31.5553	-4.37856	11.8083	-2.53948	-9.24177	4.28931	-0.184077	-3.32705	-12.8167	-5.47128
BMP3	-1.53534	8.74825	-33.0678	-5.15149	-0.624893	1.59305	0.983715	2.17181	-0.320351	-0.0134735	-6.58063	-5.48954	-3.99144	-1.96669	-5.04308	-8.83597	-0.0960634	-4.22189	-2.70597	2.08236	-1.68952	1.01022	-2.0669
BMP4	4.45376	-0.557564	-36.4065	-6.2526	0.704616	0.699932	-3.29007	-2.29602	-6.66878	1.00263	1.37913	0.0377425	-11.324	-2.99845	-8.70868	-11.3092	0.450618	-1.6704	-5.25623	-3.6654	0.127688	-17.3675	-0.452087
BMP5	-4.241	-0.529111	-5.49335	-0.913251	3.24762	0.0852634	-1.19881	-8.2279	-34.5584	-14.2162	0.828951	-27.8586	-5.29807	-19.6094	2.8102	-5.97948	-0.118384	-1.86899	-1.76327	-2.54529	1.54789	3.01334	2.14051
BMP6	-0.305206	-10.9929	-31.6621	-1.86085	-5.9133	-0.499659	-0.847092	1.22234	-31.1715	0.800825	-0.374685	-17.9499	-2.13684	-14.8455	-1.54916	56.0135	-2.45588	-3.43139	-4.63528	2.54699	3.58236	-7.74017	4.72759
BMP7	-0.0629505	-3.53772	2.08318	1.32247	4.70869	2.99175	34.1649	3.03962	2.59921	6.57831	4.00228	1.00361	-21.8875	5.8635	5.11031	-31.1687	0.151932	2.49416	14.5105	13.1181	5.64307	11.0267	7.34152
BMP8A	0.424954	-2.21155	0.139847	-0.693766	-1.68213	-4.92127	0.467598	0.625566	-5.91522	0.30144	-14.1556	-0.411419	3.77929	-9.92279	-2.79351	4.24331	-2.71917	1.32912	9.05013	0.115206	0.0341345	0.356666	7.11912
BMP8B	0.594388	21.1906	16.4911	5.74664	-1.78954	-4.90942	17.4726	-1.90912	-2.71987	3.85391	-10.2	8.76618	9.72928	6.53946	1.68258	13.1592	-1.33951	4.29662	13.7711	12.4464	0.40247	NA	19.8266
BMPER	5.20484	-11.1075	-38.4275	1.09645	-0.11572	-0.951592	1.45736	0.546614	-0.229338	-1.61108	2.28565	-39.6021	-16.1544	-3.50063	-6.39252	-38.6723	-1.00295	-0.179948	-6.03195	1.93831	1.10699	0.529487	-1.82129
BMPR1A	0.442921	2.19898	4.67926	-5.36875	-1.00066	0.249553	2.73488	-2.39734	-11.287	1.09182	-8.14059	4.09534	3.08909	4.71002	1.91197	-0.934579	-1.07647	3.10551	1.13269	-0.555548	2.94411	14.5928	0.181955
BMPR1B	0.280295	-0.274513	-19.5964	-1.25755	-9.30141	1.28011	-3.43542	16.4279	12.1537	-1.8887	-38.8908	-11.9812	-0.0339864	-3.8495	0.381798	0.353258	-0.227425	1.53353	1.9257	-4.35136	-1.53833	-1.76556	1.56973
BMPR2	-4.59629	-7.19563	-23.0776	-8.31868	0.678404	-0.016636	-3.6322	-3.01097	-19.0389	0.786286	-7.05164	-9.08337	-7.23997	-12.0677	0.62616	-1.18684	0.63116	-0.121573	-4.55525	2.22627	0.22476	-13.4378	-1.01234
BMS1	1.79864	-0.0954401	57.9495	-3.76557	-8.4636	1.91478	2.36503	-3.33195	-1.69332	3.41399	19.3615	10.7364	14.7529	5.66411	0.794426	1.87623	-3.4735	0.762769	6.61474	6.59834	1.34823	20.0794	3.24422
BMS1P1	NA	NA	NA	NA	NA	NA	NA	NA	NA	NA	NA	NA	NA	NA	NA	NA	NA	NA	NA	NA	NA	1.00596	NA
BMS1P21	NA	NA	NA	NA	NA	NA	NA	NA	NA	NA	NA	NA	NA	NA	NA	NA	NA	NA	NA	NA	NA	-2.71212	NA
BMS1P4	NA	NA	NA	NA	NA	NA	NA	NA	NA	NA	NA	NA	NA	NA	NA	NA	NA	NA	NA	NA	NA	-0.00276363	NA
BMX	-2.03309	-17.579	-129.136	-10.4324	-11.3991	-5.254	-10.4156	2.3603	-25.4253	-2.19999	-1.4645	-46.4586	-17.9535	-6.33541	-9.58814	-0.328978	-1.82861	-2.07845	-3.16651	-3.05018	-0.353089	-11.1547	3.33178
BNC1	-5.48245	-13.9124	-14.1529	3.78573	-6.18396	-0.728235	-3.23118	-2.20272	4.38738	-4.87857	1.24231	-11.4983	-11.3309	-0.0519817	-5.36041	-34.8751	0.198522	-8.96483	-31.4477	6.59765	0.487452	0.589304	-1.6798
BNC2	-1.53543	-16.3699	-65.2621	-6.96728	-8.38667	-2.71577	-4.42534	4.99545	0.0984101	-2.86265	-9.09564	-24.1096	-45.5399	-42.98	-6.13231	-29.8771	-0.00508346	5.99124	-7.16729	1.10135	5.29982	-37.4513	-0.986144
BNIP1	6.92433	-1.47567	4.45671	0.257254	-0.435281	1.38977	2.17557	1.38653	30.6	-0.871224	16.4961	5.18358	7.85825	0.10241	0.377057	1.26177	0.544478	0.0846301	38.9655	-5.38254	0.12875	2.96057	3.55108
BNIP2	-0.749477	-8.73578	-11.3295	0.314241	-1.87292	-2.67258	1.18817	-0.976741	-36.4815	-0.614301	1.6227	-25.0593	-21.2516	-4.93829	-1.40167	-9.9482	-0.824885	0.819818	-6.07638	-0.171544	-2.35996	-0.796113	-0.808669
BNIP3	4.08003	-0.732541	19.1929	3.58862	1.82403	-1.4746	2.91018	-1.03823	-14.5744	2.21377	-16.311	-0.19696	19.8178	33.4557	4.42437	2.27698	-0.48821	1.1807	1.09133	-4.40585	-1.6316	21.425	-2.10031
BNIP3L	0.00140341	-4.21575	-47.5682	1.64722	-28.9832	-1.80122	6.90149	-2.02237	-23.7902	-1.84894	-1.54982	-9.39499	-3.89627	0.443597	-1.26963	-42.4422	-1.62081	0.120885	-6.85408	-10.0154	-3.75282	-18.9571	-6.37358
BNIPL	0.742385	5.21845	-17.0081	5.44763	3.89987	3.75951	-3.23414	2.46952	6.87893	2.86887	8.55662	17.5828	-3.26685	1.00045	2.99948	-37.1863	2.98346	-1.85015	-24.3358	2.56585	0.90692	-3.2617	6.63878
BOC	-0.726254	-13.1434	-22.6013	-2.26761	-4.45419	7.12514	-1.80003	-2.34703	-41.8384	-0.930414	11.959	-47.513	-27.6012	-6.94386	0.374168	-42.0119	0.469974	-4.52086	-10.5045	12.0007	5.36914	-17.8457	-0.511614
BOD1	4.19814	2.17508	5.36121	8.41011	23.7744	3.94903	42.958	1.7704	30.5808	0.760629	65.7529	21.0193	8.34319	26.0967	4.46241	12.7311	3.92243	14.7757	14.0524	2.19666	2.52751	6.08568	4.50754
BOD1L1	13.1239	2.27412	-9.3346	-7.54943	-0.793791	0.946256	-3.76861	9.75535	-5.25627	1.69263	-2.82325	-3.96208	-1.89402	-1.18512	-0.595113	-0.271187	-4.31739	4.75126	0.255756	2.14566	1.18094	2.2316	0.229884
BOD1L2	1.95265	3.0964	1.78813	-0.883453	-0.717758	0.104132	1.89762	0.718652	1.77107	1.04458	2.93347	3.59229	-0.0198027	-0.081371	0.441174	3.28386	-0.0468606	2.65867	-0.553272	-1.39176	-1.15808	NA	0.671545
BOK	-4.12039	-20.6879	-49.0778	-2.51168	-4.05962	-7.85462	-10.5797	1.32291	-0.528621	-0.713972	-23.1306	-2.6771	-7.23967	-33.026	-7.92963	-6.31996	-1.08126	-3.45672	-6.21238	-4.38501	-2.63825	-5.50332	-2.71938
BOLA1	-4.31589	28.6229	18.3758	11.4972	0.692697	2.00436	50.2434	-0.224324	3.24493	-1.25677	11.8186	21.7429	17.2913	31.6618	3.54716	14.2279	5.82679	7.24136	5.82871	3.29624	3.96934	32.586	4.43892
BOLA2	-0.444168	4.69354	13.9289	1.80509	6.25071	0.550609	5.12831	0.202986	15.7235	1.10405	3.51018	5.84933	6.14627	1.79502	2.12319	7.33424	1.85698	0.115219	1.49015	0.0846677	0.414167	19.9698	NA
BOLA2B	0.482769	5.89245	37.4977	5.94496	9.743	-0.737497	9.62973	-0.135663	25.5505	4.0099	16.5649	15.0761	12.6417	10.2136	2.53055	15.6351	4.76015	0.195055	12.9869	0.219312	1.05981	56.7109	10.1405
BOLA3	-3.38297	10.4351	80.939	18.1733	0.124934	-1.15467	34.102	-9.02277	32.7941	1.97757	7.62885	11.1701	24.4048	36.1778	4.81332	17.7511	-1.5313	2.82401	7.79413	4.43592	0.0149676	27.7073	6.662
BOLL	-0.514228	3.10535	15.3453	-0.186494	-0.826937	2.04602	1.30114	1.16725	0.948381	5.00691	3.25978	3.5437	14.7777	19.6994	14.4305	0.118209	-1.39587	-0.621451	2.60966	5.82375	2.67031	1.05708	11.6718
BOP1	-0.630405	1.10781	93.7493	10.491	11.5385	7.974	8.23998	1.22827	11.6308	1.27787	13.5434	9.81465	20.5016	15.7008	0.887024	28.2427	2.91273	19.9726	3.8271	7.05983	1.45171	68.5792	11.3721
BORA	-0.739439	24.8853	62.9603	2.21514	33.907	2.59865	18.3494	0.0582488	4.32166	7.72014	48.0419	7.346	8.13653	38.1436	6.14989	1.32711	7.75269	2.99547	-0.420677	1.13016	1.0897	43.3369	5.45916
BORCS5	NA	NA	NA	NA	NA	NA	NA	NA	NA	NA	NA	NA	NA	NA	NA	NA	NA	NA	NA	NA	NA	3.4033	NA
BORCS6	NA	NA	NA	NA	NA	NA	NA	NA	NA	NA	NA	NA	NA	NA	NA	NA	NA	NA	NA	NA	NA	-10.1524	NA
BORCS7	NA	NA	NA	NA	NA	NA	NA	NA	NA	NA	NA	NA	NA	NA	NA	NA	NA	NA	NA	NA	NA	-32.9176	NA
BORCS8	NA	NA	NA	NA	NA	NA	NA	NA	NA	NA	NA	NA	NA	NA	NA	NA	NA	NA	NA	NA	NA	-0.163011	NA
BPGM	1.13627	2.83857	11.7541	-1.08229	-1.19586	1.194	-6.4295	0.0823269	17.8458	1.6296	3.22852	6.80659	-0.640417	-3.49192	0.586404	45.3788	0.587096	-0.46526	4.26269	4.57198	0.29197	13.3355	-1.20102
BPHL	-4.40443	17.2937	10.7399	2.37844	8.73523	0.283079	18.0838	-15.7784	-3.1476	-0.407128	30.4011	1.52188	29.9685	15.0979	4.68847	9.72	1.06095	21.1721	23.9298	4.65569	3.28871	6.50408	1.28451
BPI	-2.58354	-16.9498	0.798281	-7.08707	0.725227	-4.77617	-5.87625	-1.10914	-2.31733	-3.33022	-1.31413	-9.68894	-10.4976	-37.2566	-1.09213	-38.5806	0.629003	-1.2739	-2.6003	-0.479728	2.10475	7.88757	-0.19585
BPIFA1	-0.701638	0.338831	0.968514	-2.08621	0.761562	2.57923	-0.522791	3.86172	2.25259	0.954667	0.0304904	4.2881	0.610215	-19.0715	0.450452	-1.30116	-1.5649	3.21985	-1.08771	-0.291279	-0.483302	-0.772376	0.587811
BPIFA2	11.2177	1.20197	1.86379	-0.236533	-3.12758	1.30166	1.36822	10.9703	15.4582	-0.129268	2.52759	3.91152	0.949344	-20.3261	1.89904	1.39386	-0.382522	-0.266781	3.09269	5.36051	0.13361	0.665395	4.43165
BPIFA3	NA	1.37064	-0.29338	0.0513034	-0.71284	0.0345658	2.52809	-0.622702	1.64367	-0.725576	-0.604012	0.295255	3.69033	-0.0632132	2.37624	-0.116957	NA	2.06492	6.71583	0.514104	NA	0.657561	2.6318
BPIFA4P	NA	NA	NA	NA	NA	NA	NA	NA	NA	NA	NA	NA	NA	NA	NA	NA	NA	NA	NA	NA	NA	0.665071	NA
BPIFB1	0.385357	2.83065	-24.5665	-4.60684	-3.50984	-1.33546	0.95766	5.76907	10.0678	-0.376515	0.520728	-0.787861	-8.62016	-16.7874	0.0364478	-41.1365	-1.11557	2.27789	-4.57098	0.599834	-0.5638	-2.72893	5.21649
BPIFB2	-0.59694	7.82011	-37.6357	-3.64996	-1.52922	-0.907731	-0.0993502	3.22318	7.99521	5.44143	19.2813	5.2694	1.88348	-10.7063	0.0290731	-44.2821	-3.10832	6.00871	10.0814	-10.4916	-0.0699228	-4.37594	1.20349
BPIFB3	0.506755	0.181681	3.73023	-0.326033	0.75989	-0.000307342	-0.450526	0.67421	8.04478	NA	13.836	-1.96121	6.33119	-0.613894	3.05399	-0.485944	NA	2.28839	11.3534	2.69314	0.745591	0.162404	0.580849
BPIFB4	-1.7763	-2.37124	2.18973	1.04124	-0.838654	-0.568226	-0.0227911	0.800562	3.80385	1.85443	12.7329	5.63915	1.73888	-7.44681	2.83843	3.34876	-0.219317	-0.0955307	0.277526	1.73032	2.06458	-0.117801	0.938628
BPIFB6	-1.33132	7.43926	-4.52458	-0.280474	-0.390588	0.659945	-1.99558	NA	0.443288	-0.115561	11.0204	10.3571	8.20217	-3.18391	2.80568	0.06994	0.230837	1.73932	-0.200973	-4.95676	0.892403	-0.636653	0.712872
BPIFC	0.320058	-0.0251674	3.05357	3.19538	0.206171	0.655965	-13.3157	1.24648	2.26659	1.32567	12.9938	-0.00126547	-0.846687	-3.03313	2.27295	2.35567	-1.0562	-2.70272	-0.887032	0.463897	0.200301	0.517624	1.61112
BPNT1	-2.60165	4.9372	21.801	0.4813	1.26191	2.89793	16.8559	-8.38339	-7.41842	-2.07156	27.0516	6.17448	6.58632	4.38484	0.307009	-0.186176	-0.0751941	9.30974	0.574484	0.406676	-1.55634	21.9469	2.20666
BPTF	0.182461	15.2966	10.0939	-0.72211	0.239871	2.31032	2.32997	-0.764766	-8.57802	6.6104	0.695867	2.90414	2.49531	16.0564	-0.636075	0.410738	-2.15004	10.3495	0.259682	3.68565	1.03057	8.93856	2.15517
BPY2	NA	0.665917	-0.747478	NA	NA	NA	0.732302	NA	-3.26294	-0.46321	NA	0.0486539	0.146787	-0.0569952	-0.00245694	-0.418451	NA	-1.12601	NA	0.102701	NA	NA	-0.223281
BPY2B	NA	-1.4955	0.919437	NA	-0.42838	NA	-0.0281354	NA	-2.06915	1.84303	1.14092	-1.04698	0.310112	-1.42574	NA	0.336902	-1.78534	0.365099	NA	NA	NA	NA	-0.200342
BPY2C	NA	-1.4955	0.919437	NA	-0.42838	NA	-0.0281354	NA	-2.92992	0.612349	1.14092	-1.45688	0.310112	-1.42574	NA	0.336902	-1.78534	-0.720083	NA	NA	NA	NA	-0.854382
BRAF	5.53431	25.7742	3.21436	0.29371	2.84016	2.20347	13.0701	2.95202	0.329826	8.92701	-1.11346	4.56637	3.36634	24.761	4.06152	10.9505	3.1308	5.49925	9.77783	6.14886	0.0449814	31.2076	5.0053
BRAP	9.80165	8.44249	14.2716	4.83252	0.115459	2.75929	23.113	7.94922	22.7299	14.415	8.12058	10.125	6.46932	35.6962	0.33138	-4.19356	-0.688659	2.48186	20.4288	6.97081	1.30555	NA	6.05389
BRAT1	2.38815	6.55395	0.893807	2.24829	33.7929	17.9889	36.5914	3.48995	4.88534	8.73939	32.684	17.9413	12.7885	14.1208	-0.0161842	6.70464	12.9643	15.1022	11.2321	-0.373021	2.62701	1.8726	12.6787
BRCA1	0.557227	30.0718	26.054	-1.30572	1.20461	20.0888	19.139	-1.5188	-0.609536	24.214	43.7823	15.9473	20.0365	52.8943	-5.00065	25.8629	-0.409112	9.46917	3.89396	-0.893361	-2.42384	44.0853	5.9394
BRCA2	2.06626	23.7057	42.2127	-3.2401	5.48964	6.39942	4.12097	-0.00529636	-4.59586	6.20792	54.1769	6.23157	6.14288	33.5102	3.1426	8.74076	1.09087	3.82764	-7.06463	2.5058	0.104386	1.98596	1.56704
BRCC3	0.319352	14.0676	28.0666	-1.24341	13.6034	4.16679	7.31996	1.46603	4.0976	2.59957	6.91187	3.22854	16.8709	20.2544	1.77467	1.71948	3.69404	1.09306	3.21124	-0.271397	-1.93917	NA	6.35769
BRD1	-0.180803	4.22017	0.0127887	-2.26602	-1.02841	1.05672	10.7064	2.1075	-8.3285	-0.92536	1.15339	0.393802	-1.02884	10.2622	-3.09319	5.53543	-0.0199715	12.4158	-6.29898	-2.8397	1.85053	4.04889	0.209936
BRD2	-0.778901	3.08561	2.99597	-0.491607	1.94668	3.64837	6.7376	-0.555359	-26.0542	-4.54506	2.21902	1.40169	8.27038	12.8724	1.08544	17.5942	0.155847	8.81072	-0.355552	3.53373	2.00758	-1.1836	3.96679
BRD3	0.0267797	13.827	0.405023	-2.19805	2.2036	3.79946	22.6957	8.1876	-11.4865	0.0917074	-1.26033	0.481889	2.8605	23.2931	1.05176	25.174	-0.182228	3.27912	-8.30754	1.50623	1.28934	-1.17582	0.723873
BRD4	2.74108	6.43265	17.1233	0.226063	0.0373727	0.692607	30.5008	11.6122	2.38241	0.899649	8.66844	6.89403	1.37272	21.0727	1.38848	5.19465	0.837388	4.64182	3.04305	20.4096	4.2887	2.46064	3.04164
BRD7	3.52746	1.4372	31.0713	-0.18374	12.8555	0.133841	3.80049	7.8109	12.2042	8.87475	2.67811	-0.847196	4.6754	10.1278	1.71607	-2.6092	2.52245	-1.17224	2.58482	-3.77205	-0.704113	11.458	1.98402
BRD7P3	NA	NA	NA	NA	NA	NA	NA	NA	NA	NA	NA	NA	NA	NA	NA	NA	NA	NA	NA	NA	NA	10.2633	NA
BRD8	13.2633	0.538905	-2.22579	-1.05224	2.45596	3.67074	0.29601	0.179326	-0.0745458	3.09632	7.41931	14.2868	1.03231	1.73607	2.38092	2.22904	0.474917	9.79895	3.80192	9.29402	-0.554525	-0.176353	2.29882
BRD9	3.15272	8.38187	9.79163	7.88307	1.7004	0.228152	18.4458	10.5838	17.1353	2.34157	2.83464	23.9947	21.1263	0.834235	0.68759	7.83063	0.277709	3.72533	3.46429	16.6024	8.46097	1.53192	7.94984
BRDT	-0.163852	3.67048	-1.18406	-0.157701	0.524394	0.595669	13.9791	-1.39614	-0.28514	1.16102	-0.302512	-0.563212	7.74327	3.7848	2.04686	11.1569	0.689981	-3.40146	0.317943	7.34854	2.11577	5.37307	1.70817
BREA2	NA	NA	NA	NA	NA	NA	NA	NA	NA	NA	NA	NA	NA	NA	NA	NA	NA	NA	NA	NA	NA	19.6187	NA
BRF1	1.54519	9.5459	-0.468118	3.63749	-0.276144	1.15887	25.2565	5.7769	-3.62632	-2.97349	-2.78629	1.46595	8.85677	12.8075	0.728481	18.1515	0.931221	4.94964	7.89066	1.17684	-0.0052169	1.22489	0.636109
BRF2	-0.749999	3.50671	12.0092	1.16032	-0.283325	0.331177	23.3224	0.442429	-0.127795	-1.14189	0.444734	0.896524	5.93961	5.35317	1.67478	-0.470769	0.403685	4.49542	1.36715	-0.442035	0.718813	29.8617	2.05465
BRI3	-2.08047	-3.75722	10.3357	0.458324	21.6641	-0.682963	16.0535	1.02908	36.0175	-3.44147	2.07414	3.1829	-0.339008	0.173003	-0.658472	31.2416	7.98655	0.227632	3.85763	2.96213	0.177516	1.94633	0.416461
BRI3BP	2.90554	20.2754	31.4852	-0.218106	-17.2977	-2.15716	15.7715	5.8163	17.6389	2.23042	-0.885227	10.2027	18.4371	38.7247	0.260983	3.84865	-6.63571	-1.1126	7.20766	-1.7052	-5.92781	8.89331	4.93994
BRICD5	1.74563	11.5695	3.71994	0.827042	10.6015	1.0399	12.2094	10.5175	0.209525	6.97896	1.97142	9.65493	0.936039	6.12599	2.64078	24.1718	3.86081	0.0257267	6.01938	-1.32895	0.877496	3.14786	0.434526
BRINP1	2.90221	-23.6868	-27.2945	-8.17402	1.03367	-11.1193	-2.83889	-1.06312	-1.15316	0.48408	-48.7511	-16.0626	-8.62793	-6.99082	-6.27664	-22.9056	0.822137	-1.50894	-7.83388	7.57956	0.88088	-4.7617	0.140377
BRINP2	4.00134	-2.07915	0.196792	-6.86885	0.504059	-0.387928	-0.836127	0.731504	-2.88047	-3.68245	-5.16882	-2.59442	-0.302475	-2.37122	1.03353	-4.77749	-0.496216	0.605805	-2.81754	0.500522	1.2981	0.156215	2.41566
BRINP3	-1.31754	-1.80741	-1.26563	0.269768	-3.45736	1.30722	2.70446	-7.26676	0.522286	1.17444	-12.472	1.48649	-24.4166	-24.7177	-2.6752	-17.7498	-3.13943	-0.045718	-3.6694	0.25915	0.0777458	0.347206	0.93999
BRIP1	5.52048	31.0025	109.382	0.625027	-3.33138	19.3271	5.61768	1.69628	2.70065	20.1542	69.1025	15.4915	13.7263	80.0979	5.86511	27.3958	-2.30304	7.66514	-3.30059	3.10016	4.17407	NA	0.406361
BRIX1	3.64956	28.5687	141.237	13.5595	7.38419	6.05735	41.0914	2.64558	32.2239	9.28141	77.4232	33.1371	42.1589	33.7689	7.97616	45.458	1.98521	8.08712	6.98141	12.7692	4.68724	61.3067	12.7124
BRK1	-6.22619	14.1845	3.96367	0.391446	-3.64967	-1.82234	-4.15625	1.59839	1.6355	-4.43686	0.935823	2.42853	0.0450982	-0.308925	0.446507	6.36302	2.56013	-0.145814	-9.62142	3.10961	-0.542709	-3.55508	-1.46423
BRMS1	-6.76805	-0.0212401	11.5522	4.87224	6.97011	1.39818	0.823321	4.64728	18.4986	-1.47007	29.6009	13.4423	12.0334	0.954333	0.417093	0.597584	1.32171	-1.89885	1.67293	0.329744	-0.398224	9.03581	14.9735
BRMS1L	10.4627	-0.683387	10.9139	6.07067	-2.82407	-4.41017	39.5605	5.68677	-6.52945	-5.3469	-4.29644	-5.11949	22.3538	19.7575	8.30754	0.241416	-1.21898	4.58054	1.28625	15.4601	1.46878	5.24454	2.40064
BROX	-2.41291	10.2755	17.8238	3.22918	0.60152	-1.51484	11.487	-12.5157	-7.77322	3.49111	5.29764	15.4777	2.63882	13.0032	0.234701	7.98759	3.68094	4.0761	0.147299	1.48949	-0.903749	11.6774	4.83362
BRPF1	-0.374896	35.3189	17.8911	-1.27667	1.93662	4.6734	-0.728981	6.72512	-2.59319	-0.108561	6.51451	5.50312	-0.609604	5.57251	0.291318	10.6487	0.771631	3.58006	3.77743	11.1741	1.37937	1.89611	1.62006
BRPF3	5.48954	9.13398	2.85199	-0.827784	10.1157	2.68818	3.42089	6.81922	-2.74957	-0.239954	0.0576108	11.415	9.55313	4.12243	1.02394	4.21556	0.121618	18.1602	-1.28655	16.7455	1.15103	1.31294	5.78898
BRS3	2.16658	10.1194	5.09854	0.962648	-0.0893935	5.21003	9.87564	0.688197	7.32255	7.17098	-0.218035	4.21406	5.8649	17.3	4.28705	14.8568	0.508393	0.591389	34.2162	0.907275	-0.443256	0.640294	7.82877
BRSK1	2.53806	2.21317	6.82262	-1.6178	1.62306	-1.83594	14.3228	-0.252631	-4.84819	6.74101	-17.7925	3.04043	7.7424	9.01502	0.503443	-0.652066	0.258002	0.725306	1.89832	6.27273	-0.496504	1.05201	0.645031
BRSK2	3.42216	10.8757	18.6918	7.13042	23.8539	0.0661358	38.8277	0.531502	6.31793	1.57386	-7.71998	3.25618	7.577	5.93513	0.469694	-0.177564	0.342493	-0.192383	1.1166	0.974451	1.1292	3.38312	2.97902
BRWD1	2.49175	14.129	0.560337	0.592588	-0.924484	0.46386	0.196396	-0.088279	-2.96041	0.0748621	-9.20583	-2.30569	0.151655	1.13402	1.50486	5.68641	-0.864323	4.36223	-4.1992	3.55961	2.40956	2.02312	2.07083
BRWD3	3.92976	10.9366	9.93714	-0.911288	2.62189	2.59669	5.8439	8.93343	-0.346608	4.5828	6.12237	3.63839	4.26001	15.6341	2.36137	4.08701	-0.189992	3.84054	-0.42633	4.01341	-0.0952297	8.69799	6.32062
BSCL2	-5.91415	1.2563	2.29181	0.0254422	4.58172	-2.31931	6.66838	1.07364	9.62643	-1.20558	-6.98007	1.30779	5.19234	-8.31841	3.1066	-0.154356	3.77309	2.1125	1.21338	-1.36453	-0.760569	-0.202124	6.89239
BSDC1	-0.442569	11.4598	-4.2856	1.08374	-1.13349	1.99614	1.748	2.56861	-5.69955	-9.46458	-9.3356	-10.7533	2.77702	-0.212813	-0.284092	5.42216	-0.216596	-1.88778	0.860372	0.72875	-1.53254	0.295328	1.27239
BSG	4.19919	-1.74909	6.05964	-3.24089	0.316176	-0.899405	1.34696	3.54884	27.3772	-2.41119	6.61152	1.94056	3.05198	-0.0264334	0.886206	-0.476714	0.492426	12.2522	12.134	-2.97114	-2.77688	0.441651	0.0256877
BSN	6.18819	8.1801	0.162836	1.24961	1.30397	-1.90725	11.3115	11.296	20.7813	15.4604	-14.4633	8.66389	2.08867	13.4355	4.31763	21.6719	-0.722363	7.17881	2.63454	10.0671	1.0246	0.717451	5.06021
BSND	0.209396	5.30289	7.08296	6.18799	-4.08048	-1.76283	4.60733	2.61612	16.6324	-0.198752	-1.13359	11.1693	3.00119	11.8594	1.71318	-3.41743	-5.66714	-0.536314	1.15507	10.0555	-0.380513	5.8361	3.24959
BSPH1	NA	NA	1.04896	NA	0.442698	-0.895486	-0.481953	0.481769	-2.18414	-3.44919	-1.43987	0.093309	0.0375679	NA	1.9261	NA	-0.290426	1.52773	-0.211598	1.85374	-0.659759	NA	-0.112986
BSPRY	-0.673636	16.4988	-8.80798	-2.77421	-1.02231	-11.1729	-0.0643421	0.290868	-26.6846	-23.2352	-41.9473	6.51622	6.50555	0.377858	0.712163	32.1609	1.62084	-13.1877	3.59654	-4.2922	-7.72465	NA	8.02334
BST1	-7.37333	-2.63749	-34.2443	-3.57115	0.882878	-9.59225	-11.8171	-8.25399	-14.634	0.191943	1.85601	-8.31075	-16.46	-29.9943	-6.06152	2.0878	0.307241	-2.92916	0.462182	-0.108114	-0.705851	-6.41678	-6.56248
BST2	7.48263	-15.9049	-13.3086	0.803614	-16.8966	-0.925577	-33.6686	1.40951	0.0761507	-6.38348	-1.00347	-16.1164	-4.52803	-22.7154	-0.613611	-2.4895	-1.69045	-8.31314	-1.85977	5.69875	-4.27029	2.13011	1.08785
BSX	0.306269	1.20503	-0.110678	-6.33526	-2.11654	-0.131393	2.41082	-0.799847	8.62613	-1.05838	2.4255	-0.154164	0.948516	2.1971	2.73173	0.857224	0.61095	-0.613138	1.19659	-0.31738	-3.23431	0.0223803	0.515352
BTAF1	4.65415	0.365444	-4.02793	-3.74937	-1.11226	-0.5535	-0.661421	1.00761	-0.946362	4.11047	-1.2293	0.633808	-1.37826	2.82826	0.310031	1.80786	-3.60291	-0.63728	-6.58112	0.949539	-0.62763	-6.24585	-0.325803
BTBD1	-0.639797	-1.49037	-0.521725	-0.272575	-8.33049	-3.56144	7.98091	0.572662	2.1944	-6.15225	-2.62819	-8.82236	-2.44656	4.82781	0.0291565	-0.718565	-5.35874	9.17136	-4.30508	-0.606993	0.343848	1.3883	-0.24836
BTBD10	-1.54103	-5.1497	4.68526	-1.79699	-1.84002	-6.9895	0.506475	0.42417	0.0558162	-0.545612	-8.57659	0.285393	1.66456	1.94267	-1.91425	9.83928	-0.956422	-2.92974	-11.7605	-0.090346	0.639282	7.23376	-1.14901
BTBD11	5.73092	-4.9892	-29.1636	0.213865	-0.929493	-9.11705	-3.79575	-12.0177	4.51183	-3.022	-12.5059	-1.31194	-6.42508	6.51852	-0.143845	-39.9614	-1.60278	-57.1613	22.1674	-0.174163	4.43066	-17.7948	-0.11511
BTBD16	0.822178	0.735497	-1.1049	2.44839	18.5249	-8.80632	26.3071	-1.73502	-0.218894	1.51938	-14.0254	-1.53268	0.0365871	6.8364	0.566626	-0.0880429	7.35479	-0.997373	1.36957	-6.53126	-2.38815	-0.185118	2.42057
BTBD17	-1.89171	2.90891	2.60672	1.57695	-7.84285	3.47791	3.27254	-1.33677	0.185582	1.25486	-4.49327	3.80221	8.04013	2.40464	5.25809	1.90373	-0.652361	3.08466	6.0013	16.0191	0.94563	1.59809	2.96168
BTBD18	-2.48613	1.68005	-0.403246	-0.826982	-1.57244	-0.218147	7.22011	9.22774	-2.7728	0.733508	-0.612452	-0.640821	-0.39474	1.95297	-0.856784	3.69979	1.92884	-0.0365448	-1.22118	1.64096	0.475303	0.185624	1.05872
BTBD19	3.73716	-24.6173	-30.8902	-3.36543	-3.68896	-3.96151	-7.46266	-1.55703	-5.41712	0.32959	-1.93284	-13.6547	-12.7934	-46.7729	-2.64653	0.929616	-0.271821	-0.220142	-5.91136	1.36044	-0.0115798	NA	-4.0125
BTBD2	0.332386	2.57685	-11.5293	1.67614	11.7019	1.53988	49.0086	11.6789	3.92641	0.569315	4.70654	5.56483	2.77498	29.7064	0.0654498	3.49084	3.96606	6.31471	-1.06072	-2.14922	0.87374	NA	-1.41946
BTBD3	1.77479	3.50104	32.7152	-1.0258	-5.44691	1.00626	2.01991	1.99454	-13.6223	8.53087	-9.46465	1.11312	0.0971791	12.8725	6.03338	-11.2018	-1.2339	27.2576	29.2427	0.456113	1.32083	28.8974	0.39918
BTBD6	0.237	2.83232	0.184132	4.40193	-4.52634	-1.48419	15.2823	2.15264	-0.865487	-13.0577	-3.05336	-2.82523	9.37875	10.2091	0.894031	9.89711	0.372713	-1.86761	7.49755	0.756354	-0.199565	-4.54769	-1.39881
BTBD7	0.51745	1.85136	-13.1825	-0.59592	-12.6873	-0.0957571	4.55652	1.43732	-18.9672	0.138854	-5.64421	-0.947623	0.250005	1.15202	-0.0189565	-2.20234	-3.09375	1.46831	1.43961	1.54576	0.138232	-25.1629	-0.165931
BTBD8	0.293978	13.2004	-0.174963	-0.936754	0.54466	-0.552739	0.962926	-0.775775	-6.32301	-0.195735	-8.983	-0.989816	-0.286096	2.59065	2.33734	-4.95544	0.0788047	-0.968103	-1.59026	3.32476	1.41721	0.474591	0.377041
BTBD9	0.368853	-1.30681	-2.73342	-2.55473	0.988795	-1.21536	-10.7204	-2.1981	-21.4299	-10.8842	-13.6053	2.93295	-0.961107	-15.4502	-2.2219	0.283566	-0.292517	8.92148	-4.16516	3.47749	5.87886	1.05258	-0.482793
BTC	2.68344	4.45768	1.39564	-2.9123	-1.99081	-1.6183	0.78404	-0.268654	-0.258185	-7.66282	0.226394	-2.39982	-14.0209	-4.05466	-4.37971	3.45651	3.74369	-0.514054	-1.68836	3.48837	-2.28259	5.94005	8.0373
BTD	-1.86507	0.203218	-60.1388	-4.40338	-1.45232	-3.07982	-20.8	0.213865	-1.26823	-1.7224	-2.39417	-0.7609	-19.1632	-56.2414	-3.22023	-6.99015	-0.303182	0.988015	6.21963	-0.242771	-1.81162	-18.5782	-0.451596
BTF3	5.22326	-20.267	-29.4805	0.185179	1.06357	-0.320539	-3.29293	5.44332	19.3104	0.102054	5.14495	14.8258	-0.35705	2.29102	-1.95702	-7.2471	-2.15456	1.82724	6.02688	-8.80884	-0.457933	-5.35848	0.373655
BTF3L4	0.385338	29.4501	61.8604	4.98091	-0.730884	0.697327	3.64894	-3.50827	-1.35949	-5.83373	0.171978	1.37422	26.4392	7.30923	4.50607	17.5978	1.43519	3.56772	-7.54498	14.1186	4.55596	8.65655	3.19276
BTG1	2.55541	-18.0845	-13.479	-0.311242	-15.4245	-3.51907	2.10207	12.5947	-2.75762	7.26029	22.4484	-0.514498	-11.5339	3.00072	-3.31315	5.94677	-1.56503	-21.0009	-0.0226121	-2.19234	1.22355	-6.26361	-0.270591
BTG2	-5.93268	-0.902407	-114.205	-4.87398	0.220386	-0.61434	-1.51531	-6.20274	-5.36362	-3.98117	0.411062	-3.69826	-27.4718	-14.6899	-2.36647	-21.9336	1.20032	-51.9432	-0.809962	-4.14196	0.455503	-38.583	-0.561027
BTG3	5.50972	3.16835	11.5311	3.60184	-1.28819	8.06959	0.964749	0.00794634	21.032	-4.94542	31.6353	4.19432	0.800306	8.60813	1.89967	-5.90161	-3.15878	-0.16208	-6.28403	0.924492	-0.956694	8.09206	0.0249901
BTG4	1.85965	-4.10081	-0.760359	1.87422	-0.743049	-0.062576	20.5521	-0.188247	8.06099	8.15887	2.5879	-0.640091	-9.14907	4.15081	1.80978	18.2017	-0.244373	1.68285	6.68585	-2.4468	-1.22948	-0.123078	4.8512
BTK	-4.72173	-31.4021	-58.4473	-6.20968	-20.8214	-15.2723	-53.503	-3.68127	-10.5267	-6.9802	-11.206	-34.4638	-85.5483	-112.81	-27.6001	-0.0199985	-2.49875	-46.6665	-8.13387	-3.6574	-2.14101	-3.85734	0.876262
BTLA	0.497813	-26.3059	-37.1666	-8.08472	-20.4347	-4.45194	-53.3569	0.266494	-8.47509	-1.60911	-7.25513	-31.6547	-82.7606	-62.2927	-1.71362	-0.619619	-3.53207	-71.0968	-10.4458	-5.21275	-1.20608	-24.6635	-1.65209
BTN1A1	-0.471058	-0.130071	-11.6912	-5.29076	-0.495544	0.245444	-8.18718	0.209477	-7.29477	0.942339	10.887	-0.228876	-29.4611	-19.8053	-0.129403	-1.45627	-2.79735	-18.0234	-3.43654	1.76601	0.220911	-0.43125	0.517356
BTN2A1	0.0211484	-0.235151	0.934351	-9.57421	21.0064	0.194055	-0.118732	-8.11964	-33.0464	-1.86684	0.379586	3.26678	-1.02887	-4.83645	-0.438692	-4.13926	1.50174	2.18935	-4.50131	2.44947	2.44776	3.08052	-2.11646
BTN2A2	0.874696	-1.49597	-3.57067	-10.7886	-0.549051	1.30355	-7.64291	-12.4343	-18.8283	-2.81535	5.33838	-0.6664	-20.4662	-21.0364	-5.7566	-0.798965	0.17429	-0.809831	-3.55061	-1.05554	-0.518429	-1.54335	0.214568
BTN2A3P	NA	NA	NA	NA	NA	NA	NA	NA	NA	NA	NA	NA	NA	NA	NA	NA	NA	NA	NA	NA	NA	-4.21812	NA
BTN3A1	-1.45318	-13.0997	-21.9345	-10.7695	-15.6272	-0.408012	-38.2109	-11.7849	-14.1789	-1.01489	2.8133	-5.51745	-46.7291	-53.2417	-4.09465	-6.29956	-2.31345	-17.022	-8.71442	-2.41074	-2.00388	-24.5895	-0.741577
BTN3A2	-0.98917	-16.7371	-14.2417	-7.00608	-12.6242	-1.43547	-24.852	-7.70919	-11.6404	-5.97287	1.45256	-11.571	-45.7512	-34.4959	-10.1811	-15.4902	-2.64867	-9.59041	-8.84117	-3.09044	-0.649518	-12.9491	-0.577717
BTN3A3	-0.588036	-19.7789	-33.4846	-12.5532	-19.7607	0.102751	-48.7657	-12.3305	-23.5356	-2.21755	4.05071	-20.5083	-52.069	-68.488	-5.99588	-6.02596	-3.53519	-26.6298	-10.878	-0.844667	-5.23691	-20.0083	-2.5614
BTNL2	2.32113	1.22433	0.0818998	-0.0437207	-1.40169	0.746962	1.49517	2.49442	-0.786051	1.27495	-3.461	0.299665	-5.77046	0.672843	4.23527	-0.227255	-1.75104	-3.32648	-1.61899	5.81764	5.79486	9.87272	1.19987
BTNL3	-0.0318462	1.33564	-1.56526	-2.69815	1.96387	-1.8811	-0.440113	1.10753	-5.51169	-2.06491	-0.429444	0.114817	-12.0356	-6.33421	0.453639	1.16236	-0.147424	-22.1832	1.13575	0.596657	0.0431694	1.09443	0.721489
BTNL8	-6.78223	0.416415	-7.52102	-4.24902	-1.81203	-5.63084	-2.59156	0.551782	-11.3827	-1.72639	-0.687552	3.43153	-35.5431	-18.4828	-3.33667	-4.0159	-0.561751	-31.4485	3.01677	-1.99221	-3.32002	0.412867	3.30924
BTNL9	-1.42979	1.14438	-99.7532	0.470088	-5.61374	0.0579302	0.680445	2.61914	-34.1491	2.02344	-12.9164	-12.9926	-25.8443	-14.9013	1.94175	4.61505	3.56968	0.48145	9.56882	11.9041	1.29843	NA	1.70006
BTRC	4.74843	-0.367323	-25.1782	-2.59156	-1.39297	-0.861356	-9.07042	-3.5245	-16.5123	0.98927	-29.4946	0.694699	-1.16432	-0.79667	-1.15203	-3.25813	-2.9992	0.29567	-0.463563	-2.43937	3.41542	-4.73805	-0.178244
BUB1	1.67375	33.5583	152.004	2.89731	0.0767159	16.5576	30.2645	0.461326	26.0368	10.4968	76.5771	27.1319	29.7965	75.0352	11.5953	74.6783	-0.759808	5.83963	-1.36211	18.1333	2.46747	99.3538	12.2626
BUB1B	2.82127	33.9945	139.742	0.0802073	-3.99741	11.6715	22.728	3.17115	13.4999	10.6246	69.948	24.715	28.4604	69.295	4.8635	73.0104	-1.98106	6.57269	-1.8572	4.80214	-0.0912164	NA	5.35489
BUB3	3.10013	2.98169	12.9667	-2.74136	-2.98395	2.0859	1.48664	-5.49203	-0.787678	0.47832	11.4217	12.5282	4.00119	13.4292	5.24612	10.8478	-0.622358	-7.38186	-3.41063	-1.74813	0.53763	8.24493	-1.71207
BUD13	-2.71891	8.83441	0.708965	-1.14841	5.47577	9.81546	5.005	6.63269	-6.95489	-9.88201	25.9421	10.4743	7.42215	27.294	5.60606	1.21168	-0.148936	-10.5108	-1.92237	0.0450582	0.22721	0.211295	5.44684
BUD23	NA	NA	NA	NA	NA	NA	NA	NA	NA	NA	NA	NA	NA	NA	NA	NA	NA	NA	NA	NA	NA	14.5969	NA
BUD31	0.179941	4.79213	31.6052	4.57536	16.4309	0.819033	25.276	3.87855	42.9126	3.67282	22.6528	9.41047	11.924	21.2367	3.09736	14.0902	9.05481	8.02228	18.9955	1.80886	0.829096	16.1472	7.50289
BVES	-2.34824	-1.49808	-1.707	-0.12273	-4.48414	-5.1538	-0.0760782	-0.208077	-28.4479	1.29119	-3.46824	-16.5653	-2.85557	1.87	-2.60239	-48.0443	0.536537	0.404863	15.2824	2.83066	3.69789	0.766808	-0.969212
BYSL	-1.65716	1.83677	112.698	4.25845	13.6111	2.6755	15.9164	-2.94389	-0.285519	0.756923	36.5785	19.6009	26.46	27.4451	4.16422	5.55912	3.78128	37.615	17.0683	12.2077	4.4242	81.4874	3.47103
BZW1	-2.48441	-9.65156	-1.30643	-0.605708	-1.587	-0.711968	-5.44466	-8.50302	0.00145651	0.751743	10.0863	-6.63286	2.50269	0.0921629	3.52174	0.770139	-3.31798	0.917705	-12.9557	2.93142	2.51101	1.52172	-1.40077
BZW2	0.281222	12.412	30.5321	7.56024	30.315	0.0583453	38.2965	-12.2116	20.8295	4.34306	47.1011	9.46989	31.3566	17.2706	1.92507	23.5001	9.04122	21.8918	10.0843	11.3937	-0.528993	20.5463	13.6697
C10orf10	-4.87191	-16.9454	-39.7338	-1.22208	-11.9423	-3.66087	-2.30256	-0.280858	-10.7596	-10.1897	1.62806	-5.7272	-29.3187	-79.7417	-14.3718	-1.69323	-0.4686	-23.009	-26.2946	1.76394	-0.123268	NA	-0.0366397
C10ORF10	NA	NA	NA	NA	NA	NA	NA	NA	NA	NA	NA	NA	NA	NA	NA	NA	NA	NA	NA	NA	NA	-17.1001	NA
C10orf105	-0.428541	-4.33721	-58.1493	-3.16801	-9.49694	1.08176	-2.79632	-4.7729	-30.3754	-9.8362	-14.7497	-17.95	-34.9669	-15.4488	1.31055	-7.62414	-2.81081	-67.0373	-11.3543	1.38575	0.321528	NA	-0.0268464
C10ORF111	NA	NA	NA	NA	NA	NA	NA	NA	NA	NA	NA	NA	NA	NA	NA	NA	NA	NA	NA	NA	NA	4.65552	NA
C10orf113	0.304546	3.22741	-0.968371	2.18224	-2.2192	-0.82664	2.29819	1.53266	0.599335	0.439779	-0.50184	-0.10153	0.501609	3.02858	-2.82704	0.154484	5.78426	-2.63881	2.44499	0.910222	-0.0590599	NA	0.432573
C10ORF113	NA	NA	NA	NA	NA	NA	NA	NA	NA	NA	NA	NA	NA	NA	NA	NA	NA	NA	NA	NA	NA	1.2078	NA
C10orf120	2.00669	1.96478	1.95767	-0.141623	-0.579419	-2.72888	16.9231	-0.627597	0.814357	0.960757	-13.2335	-0.0115728	1.27476	5.44736	2.40485	0.815595	0.735885	0.481835	1.00258	-1.07443	1.99186	NA	0.788733
C10ORF120	NA	NA	NA	NA	NA	NA	NA	NA	NA	NA	NA	NA	NA	NA	NA	NA	NA	NA	NA	NA	NA	0.175513	NA
C10orf126	1.5937	0.433601	10.4404	-8.59847	0.0124858	1.54078	5.12946	2.15313	-14.7429	3.03259	0.205619	-3.18724	1.45296	4.01673	7.54533	2.29275	0.406425	-0.965969	1.89409	-2.79201	0.563194	NA	0.510558
C10orf128	-3.6404	-53.6077	-119.788	-16.3143	-21.592	-19.4936	-54.4771	-1.41052	-20.1029	-17.3747	-49.3369	-42.8765	-86.6959	-110.879	-35.8458	-8.88586	-1.06059	-81.55	-12.7334	-12.444	-1.9056	NA	2.16933
C10ORF128	NA	NA	NA	NA	NA	NA	NA	NA	NA	NA	NA	NA	NA	NA	NA	NA	NA	NA	NA	NA	NA	-21.3411	NA
C10orf142	-0.0637311	-7.84349	-29.6677	-2.2887	0.430411	-8.66182	-3.42024	-2.37033	-2.78893	-7.35705	-8.97892	-12.9168	-9.83702	-13.6716	-1.56757	-1.00469	-1.3449	-17.157	-27.271	5.4195	6.82484	NA	NA
C10ORF143	NA	NA	NA	NA	NA	NA	NA	NA	NA	NA	NA	NA	NA	NA	NA	NA	NA	NA	NA	NA	NA	-3.94174	NA
C10orf53	0.403791	1.46982	7.33108	2.33484	-0.829253	-0.224531	1.08319	-0.121382	1.6902	2.16477	-0.283824	0.323838	-4.78892	-1.59138	0.776656	2.9723	0.578655	-0.0827559	0.186753	2.35017	0.271411	NA	1.89694
C10ORF53	NA	NA	NA	NA	NA	NA	NA	NA	NA	NA	NA	NA	NA	NA	NA	NA	NA	NA	NA	NA	NA	0.18161	NA
C10orf62	3.42889	-0.0861598	1.60742	1.82877	6.37388	0.649612	14.9425	-4.31757	1.40079	3.33943	-5.71691	3.65548	4.41764	24.9204	1.30852	-0.531551	0.483275	8.51035	12.1152	1.63048	-2.94656	NA	1.44613
C10ORF62	NA	NA	NA	NA	NA	NA	NA	NA	NA	NA	NA	NA	NA	NA	NA	NA	NA	NA	NA	NA	NA	0.376011	NA
C10orf67	-0.663574	-0.19422	-2.48413	2.21339	5.52143	-4.03574	-0.569211	-11.0023	2.03252	-0.366201	-4.62225	1.41389	-26.0408	-14.6377	1.07339	4.36933	1.26274	1.79504	-10.7263	1.23605	-3.34793	NA	2.45779
C10orf71	0.918355	-0.0228641	1.80491	-3.28817	-1.23178	-1.62768	-3.55275	1.85746	18.9883	-1.49225	1.99065	-4.36378	2.7521	0.552652	3.43342	-2.16122	-0.150873	-2.25538	1.90485	-0.286799	7.99758	NA	1.13761
C10ORF71	NA	NA	NA	NA	NA	NA	NA	NA	NA	NA	NA	NA	NA	NA	NA	NA	NA	NA	NA	NA	NA	0.817341	NA
C10orf76	0.515905	-8.14793	-15.8641	-6.56498	-4.26404	-9.93056	-38.8945	-4.03178	-6.06306	-6.63469	-15.4847	1.03802	-2.79061	-18.6658	-4.52984	-13.4093	-1.66714	-25.1385	-1.27736	-8.0396	-1.43062	NA	-2.18097
C10ORF76	NA	NA	NA	NA	NA	NA	NA	NA	NA	NA	NA	NA	NA	NA	NA	NA	NA	NA	NA	NA	NA	-5.12162	NA
C10orf82	10.1731	-1.8478	-3.91186	-1.69638	33.3812	0.0914469	16.8188	0.784733	9.0444	12.9704	-23.5501	0.152013	3.39438	6.47106	2.71661	-50.5101	0.226494	2.60799	-0.0382524	2.89894	-0.364117	NA	3.31003
C10ORF82	NA	NA	NA	NA	NA	NA	NA	NA	NA	NA	NA	NA	NA	NA	NA	NA	NA	NA	NA	NA	NA	7.32026	NA
C10orf88	2.73854	4.40745	2.23402	-2.91469	0.70776	-0.848558	2.63669	-6.87083	-5.02886	1.29969	-9.41805	8.99862	14.6873	6.27587	4.99257	9.74495	-1.67366	-0.100395	0.464711	2.06701	3.13158	NA	-1.93755
C10ORF88	NA	NA	NA	NA	NA	NA	NA	NA	NA	NA	NA	NA	NA	NA	NA	NA	NA	NA	NA	NA	NA	1.80718	NA
C10orf90	-2.72489	4.01747	-2.75609	0.854338	-1.3599	-5.62156	12.4337	0.358578	3.87253	-4.62053	-26.0441	-8.32365	3.91645	10.0012	-0.501909	0.0402535	0.524111	1.16027	10.7235	1.93391	6.24973	NA	-0.170485
C10ORF90	NA	NA	NA	NA	NA	NA	NA	NA	NA	NA	NA	NA	NA	NA	NA	NA	NA	NA	NA	NA	NA	1.4472	NA
C10ORF91	NA	NA	NA	NA	NA	NA	NA	NA	NA	NA	NA	NA	NA	NA	NA	NA	NA	NA	NA	NA	NA	2.44961	NA
C10orf95	1.87135	0.680178	2.13184	-6.04278	-0.0437227	-0.892217	-3.06923	-0.0164283	3.78044	-0.361151	0.902672	17.2298	-17.4845	-10.185	-1.38269	6.59971	-0.872363	-2.94297	-20.4425	-4.00703	-11.2092	NA	6.80671
C10ORF95	NA	NA	NA	NA	NA	NA	NA	NA	NA	NA	NA	NA	NA	NA	NA	NA	NA	NA	NA	NA	NA	4.31062	NA
C10orf99	-0.570118	0.172167	6.11327	-0.249116	8.73902	-0.430468	-21.2329	0.527248	4.20839	3.06856	3.03368	-0.707643	1.45944	-0.33033	-0.141309	-27.0146	0.370761	-2.20537	-2.22792	-4.42315	-1.4597	NA	0.572532
C10ORF99	NA	NA	NA	NA	NA	NA	NA	NA	NA	NA	NA	NA	NA	NA	NA	NA	NA	NA	NA	NA	NA	2.54009	NA
C11orf1	-1.33004	-1.53185	-21.8799	-1.36192	19.1239	0.636078	8.18751	-1.27577	4.2724	-0.335688	0.0560685	-2.12636	0.518117	14.7876	3.94869	-7.33467	3.20083	-2.6204	5.73003	-4.9729	-0.850541	NA	9.72242
C11ORF1	NA	NA	NA	NA	NA	NA	NA	NA	NA	NA	NA	NA	NA	NA	NA	NA	NA	NA	NA	NA	NA	-10.7306	NA
C11orf16	-1.38099	-1.62584	-1.25405	-4.03151	-2.73598	0.90388	10.047	0.810699	3.83957	-1.29949	4.11009	3.07144	-9.94515	-11.5951	-1.54149	-1.94063	-0.391552	-0.120349	-0.255311	-6.97374	-11.2914	NA	-0.285629
C11ORF16	NA	NA	NA	NA	NA	NA	NA	NA	NA	NA	NA	NA	NA	NA	NA	NA	NA	NA	NA	NA	NA	1.00982	NA
C11orf21	-5.32417	-35.6113	-68.6273	-24.7193	-11.0369	-3.81893	-49.2596	-4.18818	-29.5104	-7.19075	0.759653	-30.3068	-64.9003	-51.125	-3.22267	-1.98872	-0.371699	-79.1188	-13.1022	-2.06442	0.189251	NA	2.8958
C11orf24	-0.184991	-2.46246	3.8248	-0.528328	-12.7658	-0.423997	4.56881	0.712549	3.0144	0.975862	11.4465	-3.32504	6.5785	-2.04789	-0.849134	22.1929	-4.42795	5.64824	-7.48431	-0.0957125	0.422778	NA	-0.0434469
C11ORF24	NA	NA	NA	NA	NA	NA	NA	NA	NA	NA	NA	NA	NA	NA	NA	NA	NA	NA	NA	NA	NA	4.67807	NA
C11orf40	NA	1.34043	1.47663	0.617724	-0.825415	NA	-1.4178	NA	-0.13438	-0.116168	-0.254572	0.487366	NA	-0.0558789	NA	0.325238	NA	-0.24424	2.93995	0.102701	NA	NA	0.0906029
C11ORF40	NA	NA	NA	NA	NA	NA	NA	NA	NA	NA	NA	NA	NA	NA	NA	NA	NA	NA	NA	NA	NA	-0.274893	NA
C11orf42	0.358867	5.64414	0.916948	-2.19435	3.43771	-0.147075	4.97914	1.96374	-3.23444	0.18951	-2.52451	-0.24258	1.55545	1.79627	0.291909	-0.315697	0.00603805	5.03891	-0.180679	-0.12544	0.787076	NA	1.87298
C11ORF42	NA	NA	NA	NA	NA	NA	NA	NA	NA	NA	NA	NA	NA	NA	NA	NA	NA	NA	NA	NA	NA	0.628512	NA
C11ORF44	NA	NA	NA	NA	NA	NA	NA	NA	NA	NA	NA	NA	NA	NA	NA	NA	NA	NA	NA	NA	NA	0.604097	NA
C11orf45	-5.96977	-7.35135	1.82378	1.73597	-6.57064	-15.5173	-0.193066	-4.59065	0.253671	0.103865	-20.742	-2.77707	-15.5542	-3.5814	-2.14165	-21.0086	-0.193572	-14.6296	0.532266	22.9381	-1.59802	NA	1.40962
C11ORF45	NA	NA	NA	NA	NA	NA	NA	NA	NA	NA	NA	NA	NA	NA	NA	NA	NA	NA	NA	NA	NA	1.91094	NA
C11orf49	-3.02162	-0.338039	0.847095	-2.52828	8.48417	-0.439399	19.0665	0.203104	9.87298	0.0520971	-2.28098	3.73131	1.69989	2.48162	0.865866	-0.662605	5.21832	2.66911	-7.78156	-4.51636	-1.08287	NA	2.85588
C11ORF49	NA	NA	NA	NA	NA	NA	NA	NA	NA	NA	NA	NA	NA	NA	NA	NA	NA	NA	NA	NA	NA	0.0923713	NA
C11orf52	-3.15276	5.18748	-16.2081	-1.15055	9.99665	-1.51022	11.9198	0.175315	0.228084	0.15286	-7.94081	0.74868	3.07232	1.24872	-0.641824	-6.40723	4.45967	-1.41433	-1.35338	-9.27072	-5.14429	NA	-0.426366
C11ORF52	NA	NA	NA	NA	NA	NA	NA	NA	NA	NA	NA	NA	NA	NA	NA	NA	NA	NA	NA	NA	NA	-0.414215	NA
C11orf53	-9.1384	2.33906	-19.6806	-0.389825	-4.38834	1.37649	-0.609114	7.39797	29.9964	0.7562	-4.23409	0.441158	2.61006	1.28062	0.396437	8.58246	-1.42313	-11.513	-0.427337	-0.648501	2.0981	NA	1.0596
C11ORF53	NA	NA	NA	NA	NA	NA	NA	NA	NA	NA	NA	NA	NA	NA	NA	NA	NA	NA	NA	NA	NA	0.249007	NA
C11orf54	-5.26475	4.68498	-11.7543	-3.9443	4.94344	0.865934	1.32961	-0.92924	-10.5668	-1.93591	2.78651	-4.24953	0.609753	-1.08074	6.46898	-13.1833	0.713792	0.253481	-13.8567	-0.695341	-0.573032	NA	7.32876
C11ORF54	NA	NA	NA	NA	NA	NA	NA	NA	NA	NA	NA	NA	NA	NA	NA	NA	NA	NA	NA	NA	NA	-9.03165	NA
C11orf58	-2.61693	-13.877	-1.26512	-9.84157	9.87264	-0.891993	-0.214676	1.31864	0.346053	-3.76019	-1.53194	1.29199	1.35684	2.29926	0.00147116	2.38853	0.345571	1.28302	-12.7602	-0.4914	0.3186	NA	0.168271
C11ORF58	NA	NA	NA	NA	NA	NA	NA	NA	NA	NA	NA	NA	NA	NA	NA	NA	NA	NA	NA	NA	NA	4.33194	NA
C11orf63	-2.50194	-1.65207	-52.8907	-17.1682	1.21097	1.76924	-12.9912	-1.35639	-19.3055	-3.30092	-0.209639	-25.6221	-52.4169	-13.2797	-3.95333	-24.3703	3.37768	-1.38576	2.23082	-5.47464	-1.16329	NA	0.397473
C11orf65	-6.38133	-2.62147	-11.586	1.12714	-1.78248	1.49404	1.89074	0.581729	1.20505	-0.622355	0.810261	-13.9502	-0.466338	10.6653	5.08221	0.181062	-1.14366	-0.478192	5.85082	-0.993349	-1.24084	NA	0.891637
C11ORF65	NA	NA	NA	NA	NA	NA	NA	NA	NA	NA	NA	NA	NA	NA	NA	NA	NA	NA	NA	NA	NA	0.792246	NA
C11orf68	-6.50303	-3.27146	-4.16345	0.800312	3.01533	0.210423	3.78003	3.24655	0.523868	-6.16526	-0.506409	3.20347	0.623849	-1.46018	0.405689	0.864841	2.47373	-3.87607	-8.91019	-1.14294	2.00359	NA	-0.175704
C11ORF68	NA	NA	NA	NA	NA	NA	NA	NA	NA	NA	NA	NA	NA	NA	NA	NA	NA	NA	NA	NA	NA	-0.0379793	NA
C11orf70	1.42447	-0.391295	-21.9877	0.0296013	1.16955	-0.718162	3.31721	-4.72861	1.22135	-1.4797	-6.91348	-9.93395	-3.48874	-10.5446	1.76448	-24.4097	0.609955	-11.4349	-3.10918	0.652463	-5.43713	NA	0.0799194
C11ORF70	NA	NA	NA	NA	NA	NA	NA	NA	NA	NA	NA	NA	NA	NA	NA	NA	NA	NA	NA	NA	NA	-2.98235	NA
C11orf71	-3.3647	1.47439	-3.64523	0.128099	0.224981	0.796912	7.69637	0.670606	0.555589	-5.15645	-0.81153	-3.19013	6.1545	5.60283	0.966458	3.19016	0.0987558	0.536987	0.381364	-0.422867	0.384757	NA	0.980647
C11ORF71	NA	NA	NA	NA	NA	NA	NA	NA	NA	NA	NA	NA	NA	NA	NA	NA	NA	NA	NA	NA	NA	1.06161	NA
C11orf74	-10.7297	-0.46973	4.76386	-0.716885	8.53676	-0.883826	1.00167	-0.224821	11.4772	0.266322	-2.76779	9.07907	-2.84193	0.675746	0.109588	7.12248	-0.236959	5.29036	14.8245	-1.8389	3.14273	NA	0.828875
C11ORF74	NA	NA	NA	NA	NA	NA	NA	NA	NA	NA	NA	NA	NA	NA	NA	NA	NA	NA	NA	NA	NA	1.62866	NA
C11orf80	2.6118	8.48056	22.0393	3.00849	7.29135	-0.496165	5.78548	-1.04205	16.0363	-2.14314	26.2879	9.96433	21.5156	3.04111	-1.14708	51.3609	8.62007	-5.83527	-29.0615	2.11968	-0.778758	NA	11.1414
C11ORF80	NA	NA	NA	NA	NA	NA	NA	NA	NA	NA	NA	NA	NA	NA	NA	NA	NA	NA	NA	NA	NA	12.751	NA
C11orf84	-4.22688	19.1305	65.9128	3.99565	27.4188	12.2956	63.036	1.70165	0.589419	2.67451	26.7132	6.85302	35.103	66.4206	5.64659	19.818	5.46677	9.02716	-0.543635	10.5771	1.68582	NA	4.85602
C11ORF84	NA	NA	NA	NA	NA	NA	NA	NA	NA	NA	NA	NA	NA	NA	NA	NA	NA	NA	NA	NA	NA	2.22111	NA
C11orf86	0.404794	-0.484186	44.0205	0.116777	-1.74674	0.460665	4.15618	-0.786412	8.37901	5.52091	0.627077	0.10509	-2.18775	-3.7022	-0.693582	0.278757	-1.97031	-0.178558	-5.44046	0.0542829	-0.948755	NA	1.44484
C11orf87	-0.828154	-1.72905	-15.8344	-0.419091	0.544889	-3.72943	4.45492	5.86061	13.6027	1.85754	-5.217	-6.81877	-0.637834	6.29323	-7.0405	-13.2284	-0.000156843	-4.08278	0.886188	-1.63791	1.43459	NA	-10.0672
C11ORF87	NA	NA	NA	NA	NA	NA	NA	NA	NA	NA	NA	NA	NA	NA	NA	NA	NA	NA	NA	NA	NA	-0.530128	NA
C11orf88	-0.123128	-10.1034	-18.6727	-1.26464	-4.43011	-0.119659	18.1443	0.607158	-13.1867	5.71337	6.00109	-3.73961	-25.8956	-6.37304	-0.595757	-7.09554	0.746944	-11.0781	0.149401	-0.720235	-1.42595	NA	-0.351514
C11ORF88	NA	NA	NA	NA	NA	NA	NA	NA	NA	NA	NA	NA	NA	NA	NA	NA	NA	NA	NA	NA	NA	0.450313	NA
C11orf91	-0.0858712	-2.08718	11.7048	-0.105538	3.41829	0.223546	0.342515	12.6084	16.0646	-0.548073	-0.72162	-2.37607	-5.87692	-2.24331	-0.160409	-3.60707	0.215573	10.0142	-0.737323	-0.0569883	-0.0871082	NA	-1.39748
C11orf94	-0.467954	4.27565	3.37557	0.785288	0.868699	3.81983	5.9607	11.3836	2.29951	1.95626	1.41965	2.07557	2.39449	8.46972	0.878855	2.34685	1.48642	2.80808	3.4846	0.779849	-0.372831	NA	4.87936
C11ORF94	NA	NA	NA	NA	NA	NA	NA	NA	NA	NA	NA	NA	NA	NA	NA	NA	NA	NA	NA	NA	NA	1.72537	NA
C11orf95	-1.14582	-4.77274	-5.4395	0.345123	18.7321	2.05558	17.041	8.60422	-14.613	-1.66881	7.92402	-2.39293	0.20923	3.42031	0.454656	-0.125647	3.22403	7.31232	-26.0034	6.96727	1.3906	NA	-0.401514
C11ORF95	NA	NA	NA	NA	NA	NA	NA	NA	NA	NA	NA	NA	NA	NA	NA	NA	NA	NA	NA	NA	NA	0.939818	NA
C11orf96	-7.71219	-29.3374	-43.093	-2.45067	-5.79007	-3.05174	-0.516646	-5.49526	-22.0414	-15.9464	0.340546	-34.5469	-31.3034	-75.0856	-20.5776	-4.94165	-0.200471	-0.483032	-0.562561	-7.71608	0.238595	NA	1.42316
C11ORF96	NA	NA	NA	NA	NA	NA	NA	NA	NA	NA	NA	NA	NA	NA	NA	NA	NA	NA	NA	NA	NA	-25.8523	NA
C11orf97	0.789751	2.12257	-1.07676	-10.776	4.41658	0.167425	0.452527	-0.716826	1.36967	-0.496967	-12.6198	-0.837875	-23.1383	-25.2936	0.0204047	2.88266	0.631998	0.318875	5.35833	-5.96143	-8.98772	NA	NA
C11ORF97	NA	NA	NA	NA	NA	NA	NA	NA	NA	NA	NA	NA	NA	NA	NA	NA	NA	NA	NA	NA	NA	0.704422	NA
C11orf98	-7.80363	2.37935	39.3172	-0.0266287	0.423115	0.0560519	4.95577	0.793367	14.84	-0.5354	2.03631	15.6727	17.2633	5.25216	1.199	6.4943	-0.497481	-2.51879	0.246954	-0.224173	-0.494165	NA	NA
C12orf10	-0.22135	-0.369577	-7.57811	5.26152	1.87552	0.786691	21.7334	7.8733	28.888	6.25507	8.74212	14.1554	5.79862	25.5559	0.513647	0.0682442	1.38012	1.58396	11.4877	-0.303218	0.824018	NA	2.19873
C12ORF10	NA	NA	NA	NA	NA	NA	NA	NA	NA	NA	NA	NA	NA	NA	NA	NA	NA	NA	NA	NA	NA	-2.17249	NA
C12orf29	5.75071	5.51148	8.37633	0.751003	2.04545	-0.516573	-1.44745	13.4198	24.5109	12.9712	-10.7454	0.7251	4.42412	15.5984	2.18613	11.7823	1.08296	2.82598	2.85102	0.435336	-1.07726	NA	1.10237
C12ORF29	NA	NA	NA	NA	NA	NA	NA	NA	NA	NA	NA	NA	NA	NA	NA	NA	NA	NA	NA	NA	NA	4.40809	NA
C12orf4	4.40929	-0.883761	17.9737	-0.606152	-6.71838	-3.03476	0.0571466	4.90274	10.5259	7.77629	21.2937	1.03186	-1.75968	1.26189	1.33159	-13.7814	-1.92818	0.33073	9.75903	2.87413	1.60705	NA	0.166615
C12ORF4	NA	NA	NA	NA	NA	NA	NA	NA	NA	NA	NA	NA	NA	NA	NA	NA	NA	NA	NA	NA	NA	1.95552	NA
C12orf40	1.27613	-0.291569	-0.0377027	-0.866202	-2.47535	0.833757	1.15309	1.49433	0.846534	1.98942	-0.255661	-0.905818	-3.83563	1.45762	-1.49267	-0.340176	0.400744	-4.58519	-1.33209	1.24497	1.68018	NA	1.20344
C12ORF40	NA	NA	NA	NA	NA	NA	NA	NA	NA	NA	NA	NA	NA	NA	NA	NA	NA	NA	NA	NA	NA	0.591089	NA
C12orf42	-0.688893	0.609399	-11.5994	-0.0277642	0.316454	0.117154	-2.72192	0.947884	-2.49282	-13.3668	-1.86352	-1.6022	0.56017	1.39119	-1.95144	-2.39323	0.0450358	-42.3075	-1.30847	2.43324	2.5671	NA	7.14703
C12ORF42	NA	NA	NA	NA	NA	NA	NA	NA	NA	NA	NA	NA	NA	NA	NA	NA	NA	NA	NA	NA	NA	-1.80113	NA
C12orf43	2.50674	2.49312	-0.11772	-0.171416	-6.27974	-0.0545804	5.65102	11.412	6.85342	13.9142	1.04708	5.74426	11.9788	11.3353	-1.81073	0.90654	-0.917233	-2.02297	14.5827	-4.15737	-0.339193	NA	0.968594
C12ORF43	NA	NA	NA	NA	NA	NA	NA	NA	NA	NA	NA	NA	NA	NA	NA	NA	NA	NA	NA	NA	NA	4.20035	NA
C12orf45	3.12343	-3.64278	7.43948	0.330863	2.95395	-0.932997	6.03807	1.54563	42.5761	1.17734	45.4962	10.3975	7.84201	11.5033	-0.205087	17.9574	1.38455	-0.914464	17.9422	-3.03536	0.282375	NA	3.91944
C12ORF45	NA	NA	NA	NA	NA	NA	NA	NA	NA	NA	NA	NA	NA	NA	NA	NA	NA	NA	NA	NA	NA	2.40294	NA
C12orf49	6.17731	5.29924	32.4698	-0.851373	-3.14585	-2.46033	13.5692	0.63968	-0.8343	-0.139644	0.342191	2.8944	8.58888	-1.38598	-0.53908	12.5876	-4.29611	0.652338	-10.5668	1.99745	0.874912	NA	1.72002
C12ORF49	NA	NA	NA	NA	NA	NA	NA	NA	NA	NA	NA	NA	NA	NA	NA	NA	NA	NA	NA	NA	NA	18.0985	NA
C12orf50	4.69305	0.501167	5.75972	0.569982	-3.69829	-4.50402	5.93562	-1.57674	0.527675	3.85688	3.14143	1.21575	0.641009	10.5433	1.14538	4.05781	-0.100402	-0.912685	5.06484	1.27673	3.69857	NA	-0.550408
C12ORF50	NA	NA	NA	NA	NA	NA	NA	NA	NA	NA	NA	NA	NA	NA	NA	NA	NA	NA	NA	NA	NA	0.175093	NA
C12orf54	0.252325	-2.25268	-15.8379	3.3444	-2.11806	-1.96083	4.13951	-0.125242	0.0551932	-0.205259	-41.5085	-0.236596	-0.233919	-1.3187	-3.44258	-18.0449	2.18132	-3.98969	-2.92867	-0.523377	-0.0215477	NA	0.13957
C12ORF54	NA	NA	NA	NA	NA	NA	NA	NA	NA	NA	NA	NA	NA	NA	NA	NA	NA	NA	NA	NA	NA	-7.97433	NA
C12orf56	-2.1773	6.27353	43.5044	13.0338	2.84915	-1.38504	25.4287	-0.144691	1.71034	0.859506	-0.92358	5.23356	25.4358	35.3574	8.29817	-4.26578	1.02248	-1.12542	-10.6209	7.95829	2.36017	NA	4.39963
C12ORF56	NA	NA	NA	NA	NA	NA	NA	NA	NA	NA	NA	NA	NA	NA	NA	NA	NA	NA	NA	NA	NA	9.60052	NA
C12orf57	-4.30992	-3.84685	-13.5343	1.93521	-21.5229	2.19	25.8869	0.673223	4.89476	-2.11406	21.7694	8.09598	1.51344	3.25452	0.375535	-7.94175	-3.60791	4.60237	4.29223	-3.63877	1.08376	NA	-0.754562
C12ORF57	NA	NA	NA	NA	NA	NA	NA	NA	NA	NA	NA	NA	NA	NA	NA	NA	NA	NA	NA	NA	NA	-9.18359	NA
C12orf60	1.72382	1.22121	16.4027	0.128254	-2.34143	1.06456	18.4183	4.15526	23.5259	3.27035	1.52588	0.334408	-0.6765	7.0255	10.3173	-3.46559	-1.73694	4.74426	8.56418	0.410216	1.34982	NA	2.05334
C12ORF60	NA	NA	NA	NA	NA	NA	NA	NA	NA	NA	NA	NA	NA	NA	NA	NA	NA	NA	NA	NA	NA	16.1603	NA
C12orf65	7.65448	8.61355	5.75827	1.98325	-4.42552	5.92485	20.0945	6.19939	13.2093	11.7237	37.7276	4.58783	13.3438	32.3622	1.04806	2.85381	-0.205384	-3.91882	5.23763	-2.30224	-0.956517	NA	-0.223205
C12orf66	5.65008	17.97	11.5245	3.49475	12.0327	-0.879633	39.1543	5.47022	41.521	13.9152	-0.34088	-2.19492	7.47616	51.2453	1.00405	12.1683	4.64385	10.2198	24.0467	3.74221	1.01394	NA	10.5892
C12orf71	-1.00199	0.709966	-0.225974	-0.322905	-0.789794	-0.872771	0.58367	0.0999335	-3.24197	-0.0842723	-1.00321	-0.548956	-8.31575	2.68904	0.728397	-1.06821	0.415686	-0.910524	-3.05466	2.32855	0.373382	NA	0.704197
C12ORF71	NA	NA	NA	NA	NA	NA	NA	NA	NA	NA	NA	NA	NA	NA	NA	NA	NA	NA	NA	NA	NA	1.4439	NA
C12orf73	2.36504	16.1937	114.4	5.09445	12.0611	0.716255	55.6838	7.18177	58.9279	22.5718	6.96719	27.3485	31.1765	76.3111	3.08032	27.022	0.496161	11.3172	52.9838	4.77448	2.37971	NA	7.12875
C12orf74	-9.03268	-1.12006	-15.6639	-8.7778	1.89568	-4.56774	-5.738	-2.09348	0.977094	0.0459019	6.60259	-1.19245	-5.61813	-12.0143	-0.648922	-0.363059	0.50088	-47.042	-2.75232	-6.34662	-8.8204	NA	1.03379
C12orf75	0.130368	1.65278	-2.27721	-8.2645	0.726437	-0.458159	-1.71983	20.2652	42.0811	11.191	-7.3722	2.33693	-2.26051	5.28986	-3.49214	-23.5067	-0.0765613	-37.1893	-8.19812	-3.57871	-6.67423	NA	-6.8872
C12ORF75	NA	NA	NA	NA	NA	NA	NA	NA	NA	NA	NA	NA	NA	NA	NA	NA	NA	NA	NA	NA	NA	-0.112889	NA
C12orf76	7.07517	7.70122	-11.9976	0.517353	0.760568	-2.01321	35.484	14.7589	5.26957	8.11954	-11.3194	2.60342	4.41015	18.3247	1.30903	31.2819	1.51669	5.51874	-4.52191	1.32653	0.922611	NA	3.61142
C12ORF76	NA	NA	NA	NA	NA	NA	NA	NA	NA	NA	NA	NA	NA	NA	NA	NA	NA	NA	NA	NA	NA	0.113112	NA
C14orf119	2.98991	-2.885	-0.434391	2.8373	-2.8917	-5.93276	4.73545	20.2882	3.34896	-7.97937	4.34067	4.74123	3.90548	1.66508	3.29228	-0.748999	-0.249455	-2.92499	-8.82036	5.48728	0.455172	NA	-0.116662
C14ORF132	NA	NA	NA	NA	NA	NA	NA	NA	NA	NA	NA	NA	NA	NA	NA	NA	NA	NA	NA	NA	NA	-19.1685	NA
C14ORF144	NA	NA	NA	NA	NA	NA	NA	NA	NA	NA	NA	NA	NA	NA	NA	NA	NA	NA	NA	NA	NA	0.029381	NA
C14orf177	0.506755	-2.82016	-0.160788	-1.07407	-0.339692	-0.816999	1.41184	-0.897517	-0.301662	-0.356285	-0.692947	1.0285	-0.608301	2.52866	1.51665	0.843969	NA	-5.0687	3.26151	-1.10496	1.0681	NA	1.39579
C14ORF177	NA	NA	NA	NA	NA	NA	NA	NA	NA	NA	NA	NA	NA	NA	NA	NA	NA	NA	NA	NA	NA	0.275052	NA
C14orf178	-0.974257	-3.4418	-7.16173	2.2771	0.281452	-2.46267	4.31838	1.3255	0.238272	-3.9431	-1.13581	-5.85442	0.520884	0.109906	1.48567	-1.14126	3.90419	-0.769636	2.38913	0.355083	1.26648	NA	-0.367527
C14ORF178	NA	NA	NA	NA	NA	NA	NA	NA	NA	NA	NA	NA	NA	NA	NA	NA	NA	NA	NA	NA	NA	0.360709	NA
C14orf180	-1.99887	-10.4831	-65.9366	-4.25939	-4.09015	5.26252	-1.61537	-1.85233	-22.9294	0.128259	6.33213	-11.1497	-17.427	-14.856	-14.2602	-6.97823	-0.537955	-1.57317	6.20839	-2.70394	0.336353	NA	0.685871
C14ORF180	NA	NA	NA	NA	NA	NA	NA	NA	NA	NA	NA	NA	NA	NA	NA	NA	NA	NA	NA	NA	NA	-10.4987	NA
C14orf2	1.23287	-0.395084	18.9953	8.16918	-1.92133	-3.51563	10.8874	12.2012	26.6612	-1.37529	-5.84112	0.894086	14.2339	19.5289	2.72516	10.0382	0.506268	0.588566	23.6158	0.799005	0.646194	NA	3.91498
C14ORF2	NA	NA	NA	NA	NA	NA	NA	NA	NA	NA	NA	NA	NA	NA	NA	NA	NA	NA	NA	NA	NA	0.508039	NA
C14orf28	0.261887	-7.99221	-41.8297	-0.0388911	-1.98414	-12.1938	2.89478	13.8505	1.23669	-0.41445	-1.94676	-0.776014	-5.9533	-3.03711	-0.967058	-7.39175	1.57168	-7.27918	0.509846	-3.83554	-0.685161	NA	-3.254
C14ORF28	NA	NA	NA	NA	NA	NA	NA	NA	NA	NA	NA	NA	NA	NA	NA	NA	NA	NA	NA	NA	NA	-14.2508	NA
C14orf37	2.89086	0.132557	-33.5453	0.892227	-5.42179	-7.84584	13.0793	4.63136	2.72409	-3.42895	-11.3891	-10.8608	0.181045	6.39884	-6.38823	-28.7084	-0.161621	7.92087	16.5784	8.38775	2.45376	NA	-3.62637
C14ORF37	NA	NA	NA	NA	NA	NA	NA	NA	NA	NA	NA	NA	NA	NA	NA	NA	NA	NA	NA	NA	NA	-4.70867	NA
C14orf39	-0.228926	1.27391	-2.15323	-0.13785	-1.35665	1.85891	0.687124	3.81816	13.695	3.81395	3.90736	0.269118	7.04824	3.3806	3.30203	4.62968	3.24222	5.56229	0.23485	5.96341	4.11166	NA	6.32554
C14ORF39	NA	NA	NA	NA	NA	NA	NA	NA	NA	NA	NA	NA	NA	NA	NA	NA	NA	NA	NA	NA	NA	1.14645	NA
C14orf93	-0.565767	4.9602	-11.1314	-0.542529	15.2707	3.18167	24.61	3.1903	2.27407	-0.313441	6.45918	38.2123	19.8275	15.4679	3.99691	-3.39646	3.62909	1.41443	1.60837	2.58453	0.272027	NA	7.30534
C14ORF93	NA	NA	NA	NA	NA	NA	NA	NA	NA	NA	NA	NA	NA	NA	NA	NA	NA	NA	NA	NA	NA	-7.00667	NA
C15ORF32	NA	NA	NA	NA	NA	NA	NA	NA	NA	NA	NA	NA	NA	NA	NA	NA	NA	NA	NA	NA	NA	0.262031	NA
C15orf39	0.70516	-3.8001	8.17981	0.79467	-4.11779	2.28106	2.65119	2.25343	-36.9426	-6.48604	4.99827	3.13372	0.343941	1.39782	-2.73134	-0.235144	-4.18423	1.94565	-0.00982772	7.00174	-2.03324	NA	7.17521
C15orf40	-4.97175	0.582733	-12.6864	9.91966	-0.441316	1.63923	25.2312	3.28784	2.33357	-0.32831	-0.826608	16.8442	0.693675	25.5642	0.984683	1.32415	0.272036	6.0491	4.80678	-2.37758	0.207538	NA	4.30739
C15orf41	1.19816	1.08953	17.3361	3.19119	0.939122	7.58825	14.821	-5.12071	2.54993	4.78804	53.602	15.9881	0.497043	28.401	0.227545	-39.4157	-2.2454	3.69415	9.69753	1.32699	2.72988	NA	1.7644
C15ORF41	NA	NA	NA	NA	NA	NA	NA	NA	NA	NA	NA	NA	NA	NA	NA	NA	NA	NA	NA	NA	NA	16.503	NA
C15orf48	-0.65321	-1.282	-20.179	-1.7711	-1.59819	-7.95126	-13.9467	-8.20954	0.501536	-5.71422	15.5493	4.94367	-2.51438	-32.1442	-2.29256	-7.07065	-1.39379	-31.6192	-8.16429	-2.04596	-4.33341	NA	1.27011
C15ORF48	NA	NA	NA	NA	NA	NA	NA	NA	NA	NA	NA	NA	NA	NA	NA	NA	NA	NA	NA	NA	NA	-2.98825	NA
C15orf52	1.52185	-14.067	-3.44703	-0.279185	3.526	-10.2978	-20.4341	17.7708	0.078967	-3.12913	-10.0301	-4.43097	-24.9973	-19.8161	-14.1209	-2.46916	0.184972	-3.54323	4.13926	4.71255	-1.71481	NA	0.374147
C15orf53	-3.05768	-21.4032	-10.4726	-4.92976	-11.9426	-2.88229	-18.4405	-0.458933	-3.18501	-3.19192	-0.013731	-4.14312	-25.7476	-25.4585	-9.11441	-0.399518	-2.95571	-40.1073	-4.46929	-1.83438	-1.12752	NA	0.520651
C15ORF53	NA	NA	NA	NA	NA	NA	NA	NA	NA	NA	NA	NA	NA	NA	NA	NA	NA	NA	NA	NA	NA	-0.416316	NA
C15ORF56	NA	NA	NA	NA	NA	NA	NA	NA	NA	NA	NA	NA	NA	NA	NA	NA	NA	NA	NA	NA	NA	2.33426	NA
C15orf59	1.60494	-5.79845	-23.7846	-0.0777735	-2.09482	-1.29346	10.8002	9.25789	2.79728	-1.59379	-15.1267	-1.67969	-27.1699	7.27809	-2.8828	-44.7516	0.679124	0.160587	27.1276	-0.110533	0.829261	NA	-0.844892
C15ORF59	NA	NA	NA	NA	NA	NA	NA	NA	NA	NA	NA	NA	NA	NA	NA	NA	NA	NA	NA	NA	NA	-1.30497	NA
C15orf61	0.397203	8.31342	17.1823	9.26438	0.558211	0.702553	32.2803	5.00668	26.8412	-4.17396	0.143931	8.18683	14.6703	41.807	3.35771	11.8858	-1.62399	18.8746	9.90816	-0.124193	2.36082	NA	2.79135
C15ORF61	NA	NA	NA	NA	NA	NA	NA	NA	NA	NA	NA	NA	NA	NA	NA	NA	NA	NA	NA	NA	NA	7.31242	NA
C15orf62	0.645807	0.32982	-13.6072	-0.503775	2.15284	-0.38026	-4.93948	7.82535	-1.34164	0.516501	0.0210865	3.45106	-4.3665	-0.564638	-3.59839	-0.892803	2.06253	-1.88201	-13.3954	-5.22602	-1.2189	NA	NA
C15ORF62	NA	NA	NA	NA	NA	NA	NA	NA	NA	NA	NA	NA	NA	NA	NA	NA	NA	NA	NA	NA	NA	1.21753	NA
C15orf65	1.46184	-3.04647	-20.62	-3.83546	-14.0121	0.96715	0.173055	-7.0885	7.20173	-2.57646	0.264214	-1.7865	-2.39016	-11.3702	0.745054	-0.664412	-0.589231	-3.43531	1.3595	-14.4102	-3.29521	NA	0.356295
C16orf45	0.190998	-36.4715	-49.6894	-4.62613	-1.38545	-5.06185	-1.0362	-3.80101	-13.1067	-0.646654	-6.53699	-17.7685	-20.9678	-28.8598	-13.436	-42.5517	0.645244	-6.78995	-3.66657	1.07721	1.88227	NA	-2.67942
C16ORF45	NA	NA	NA	NA	NA	NA	NA	NA	NA	NA	NA	NA	NA	NA	NA	NA	NA	NA	NA	NA	NA	-2.84554	NA
C16orf46	7.60968	2.07041	-18.2213	-2.76126	-14.1797	-1.52618	18.3244	1.11848	-0.514215	-0.0788668	-7.05841	-21.1783	-0.378181	-1.09629	1.65125	-12.2937	-1.63844	4.26154	12.8829	-11.0505	-0.964683	NA	1.32268
C16ORF46	NA	NA	NA	NA	NA	NA	NA	NA	NA	NA	NA	NA	NA	NA	NA	NA	NA	NA	NA	NA	NA	-0.126691	NA
C16ORF47	NA	NA	NA	NA	NA	NA	NA	NA	NA	NA	NA	NA	NA	NA	NA	NA	NA	NA	NA	NA	NA	0.340287	NA
C16orf52	11.4294	0.718266	-0.721968	2.16523	5.90143	-0.335694	15.9727	2.4235	1.94327	13.7347	-8.44171	-5.39487	-0.439048	9.18349	2.0625	1.55784	1.65039	5.27126	11.4007	2.54808	6.86368	NA	0.0839268
C16ORF52	NA	NA	NA	NA	NA	NA	NA	NA	NA	NA	NA	NA	NA	NA	NA	NA	NA	NA	NA	NA	NA	0.0437457	NA
C16orf54	-4.84389	-43.3047	-67.4429	-18.2758	-21.917	-17.4044	-44.5452	2.24722	-20.38	-9.62181	-5.29925	-44.1512	-79.1152	-113.858	-30.2765	-0.165761	-0.931693	-90.4173	-10.2633	-6.22064	-4.69683	NA	-0.689406
C16ORF54	NA	NA	NA	NA	NA	NA	NA	NA	NA	NA	NA	NA	NA	NA	NA	NA	NA	NA	NA	NA	NA	1.44704	NA
C16orf58	4.00397	4.22567	2.21533	-0.621805	12.688	5.96517	27.9993	5.67096	21.4024	17.013	12.3338	0.485154	7.10706	7.19095	0.640079	-0.910742	10.4525	15.4083	10.5532	-0.286439	1.33057	NA	3.53109
C16orf62	1.0764	-5.14856	-16.5556	-0.363445	-11.2839	-0.208051	-2.52863	0.253862	-9.50311	-0.332182	0.217844	-23.1061	-0.515271	-3.5583	-0.566662	-34.3121	-1.4322	0.0640085	1.10495	-2.38964	-0.0195938	NA	-5.03702
C16ORF62	NA	NA	NA	NA	NA	NA	NA	NA	NA	NA	NA	NA	NA	NA	NA	NA	NA	NA	NA	NA	NA	-6.19256	NA
C16orf70	5.11079	5.39564	5.32313	3.63086	2.93541	-4.13913	2.90471	0.480785	3.69927	0.316923	-18.3845	-6.04489	2.94115	7.24798	-0.553949	-13.4975	1.13353	-1.21714	39.2035	-0.297183	-0.301954	NA	1.83643
C16ORF70	NA	NA	NA	NA	NA	NA	NA	NA	NA	NA	NA	NA	NA	NA	NA	NA	NA	NA	NA	NA	NA	7.37912	NA
C16orf71	2.92508	3.70419	-26.7629	-1.97588	-1.47509	3.9104	8.34056	1.78306	9.4582	6.23737	7.79313	-1.01281	-8.10152	-7.65699	0.605957	8.03309	0.831662	0.18846	39.0178	-8.59267	-6.12715	NA	0.0805312
C16ORF71	NA	NA	NA	NA	NA	NA	NA	NA	NA	NA	NA	NA	NA	NA	NA	NA	NA	NA	NA	NA	NA	-0.602407	NA
C16orf72	8.08527	-0.249988	1.17749	-0.0819101	-4.73493	-0.297835	0.235308	0.344403	-3.69661	0.100544	0.647227	-7.19487	-3.01456	-0.216129	-0.243396	5.4401	-1.22611	1.38946	3.32536	-0.566671	-0.113023	NA	-0.0523854
C16ORF72	NA	NA	NA	NA	NA	NA	NA	NA	NA	NA	NA	NA	NA	NA	NA	NA	NA	NA	NA	NA	NA	0.208092	NA
C16orf74	-1.51149	-2.29068	-12.5297	5.37921	2.19977	-0.947782	9.62285	-0.283114	5.05301	-0.567896	-8.53942	0.79442	-5.04473	0.00317569	0.194771	-24.0894	0.550275	0.605009	6.49918	4.82937	-0.407562	NA	0.124885
C16ORF74	NA	NA	NA	NA	NA	NA	NA	NA	NA	NA	NA	NA	NA	NA	NA	NA	NA	NA	NA	NA	NA	0.0747707	NA
C16orf78	NA	-1.35524	-0.76228	-0.0612056	-2.49012	0.103854	-2.581	-0.70667	-1.78554	3.80381	2.27443	-4.18785	-0.315474	-4.48475	3.4416	-1.0252	NA	-1.81999	0.338463	-1.11447	2.58851	NA	-0.102575
C16ORF78	NA	NA	NA	NA	NA	NA	NA	NA	NA	NA	NA	NA	NA	NA	NA	NA	NA	NA	NA	NA	NA	0.338939	NA
C16ORF82	NA	NA	NA	NA	NA	NA	NA	NA	NA	NA	NA	NA	NA	NA	NA	NA	NA	NA	NA	NA	NA	0.0518249	NA
C16orf86	-3.61094	-8.12156	-45.2805	-5.67177	2.80324	-3.94857	0.0543606	0.157352	-9.17778	-2.59773	-4.83115	-8.7807	-10.336	-34.3723	-8.7418	-17.1316	2.88758	-2.2705	2.88626	-3.47234	-2.8372	NA	-2.39952
C16ORF86	NA	NA	NA	NA	NA	NA	NA	NA	NA	NA	NA	NA	NA	NA	NA	NA	NA	NA	NA	NA	NA	-24.4629	NA
C16orf87	1.18972	17.8083	67.1378	0.658696	1.6121	2.20727	5.88889	-1.50997	0.420494	6.37131	7.16629	-3.86616	13.6129	22.964	2.22076	19.4518	0.235704	2.23606	16.7326	-1.14789	1.16429	NA	-1.83229
C16ORF87	NA	NA	NA	NA	NA	NA	NA	NA	NA	NA	NA	NA	NA	NA	NA	NA	NA	NA	NA	NA	NA	28.1271	NA
C16orf89	-1.80302	-16.9783	-37.0959	-4.90995	-5.10287	-2.94543	-4.83453	-0.639254	6.71913	-3.5898	-16.6576	-11.4011	-8.33525	-41.5239	-1.20306	-47.8158	-1.11065	4.90176	16.0769	-0.166124	0.393865	NA	1.46098
C16ORF89	NA	NA	NA	NA	NA	NA	NA	NA	NA	NA	NA	NA	NA	NA	NA	NA	NA	NA	NA	NA	NA	0.457921	NA
C16orf90	0.272921	0.351852	9.90957	1.06828	-0.143512	2.72151	12.4771	2.69006	0.976552	0.0694901	-0.676293	0.622194	2.93882	4.12959	3.05114	-1.40717	0.356836	0.888303	1.65712	2.14386	0.709794	NA	0.88585
C16ORF90	NA	NA	NA	NA	NA	NA	NA	NA	NA	NA	NA	NA	NA	NA	NA	NA	NA	NA	NA	NA	NA	0.377417	NA
C16orf91	3.61276	-0.479806	18.8173	3.68305	10.7843	3.44369	9.83044	14.8598	20.7145	3.6914	38.985	0.951883	9.39669	9.36748	2.75884	13.0802	2.24954	11.8448	24.6212	-0.653906	1.27299	NA	8.51211
C16ORF91	NA	NA	NA	NA	NA	NA	NA	NA	NA	NA	NA	NA	NA	NA	NA	NA	NA	NA	NA	NA	NA	17.7085	NA
C16orf92	0.0805174	3.29929	3.38401	1.63897	-1.31427	1.24672	2.28436	NA	4.23208	2.13111	-4.10758	0.233374	0.0776277	1.87731	0.763668	2.17726	0.23927	-0.142271	2.901	0.649847	1.13285	NA	-0.094984
C16orf95	0.736301	-2.00401	25.4949	2.40723	-3.11145	4.99293	40.9525	0.170762	42.9809	2.26759	11.7926	-5.96479	-3.00807	14.0839	2.85986	1.00223	-0.26094	0.0829355	24.0005	-11.4524	-0.479767	NA	-0.307796
C16orf96	-0.325901	-3.82549	-18.3006	2.38238	-1.53773	0.408857	-2.06001	0.19887	-4.7296	-0.633567	-12.185	-10.1767	-2.2195	-1.57322	-1.15622	-18.4683	-0.81435	4.97153	15.5169	5.06137	5.3984	NA	1.71104
C16ORF96	NA	NA	NA	NA	NA	NA	NA	NA	NA	NA	NA	NA	NA	NA	NA	NA	NA	NA	NA	NA	NA	0.425481	NA
C16ORF97	NA	NA	NA	NA	NA	NA	NA	NA	NA	NA	NA	NA	NA	NA	NA	NA	NA	NA	NA	NA	NA	-0.0268334	NA
C17orf100	3.52423	-0.782947	-1.44044	-1.57653	-2.01411	1.44052	0.464898	-0.442393	-0.359657	0.200216	0.260678	0.381814	-1.09375	0.581035	0.851879	-0.0212809	0.073124	0.423856	-0.327435	1.02819	0.862395	NA	0.984973
C17ORF100	NA	NA	NA	NA	NA	NA	NA	NA	NA	NA	NA	NA	NA	NA	NA	NA	NA	NA	NA	NA	NA	7.13292	NA
C17orf105	0.103152	0.146893	-8.55616	0.444937	-1.84297	0.73473	0.516767	-8.37509	-0.586082	1.03004	-12.1705	3.30835	-0.0384253	4.2537	1.44759	1.14798	-1.12313	1.49567	7.04095	2.69561	1.89753	NA	3.67249
C17orf107	-6.15526	-1.11064	-26.7385	-0.416833	-17.7678	-9.02983	3.92733	-0.29603	-8.39	-0.514611	-24.1967	-0.28919	3.79242	0.324972	-0.171898	-15.8842	-0.84471	-0.57473	-35.8298	1.088	-0.0400245	NA	NA
C17ORF107	NA	NA	NA	NA	NA	NA	NA	NA	NA	NA	NA	NA	NA	NA	NA	NA	NA	NA	NA	NA	NA	2.44808	NA
C17ORF112	NA	NA	NA	NA	NA	NA	NA	NA	NA	NA	NA	NA	NA	NA	NA	NA	NA	NA	NA	NA	NA	0.18416	NA
C17orf47	0.834497	2.65276	-5.50588	-2.81009	-1.62895	0.140326	0.0898363	-0.44062	1.09673	1.59162	0.898606	0.902866	0.071364	-0.508333	1.47705	8.67208	0.824502	2.80468	11.9315	6.98672	0.0892135	NA	2.97708
C17ORF47	NA	NA	NA	NA	NA	NA	NA	NA	NA	NA	NA	NA	NA	NA	NA	NA	NA	NA	NA	NA	NA	4.78283	NA
C17orf49	-4.80536	-0.482106	-2.00365	0.52762	-2.62885	-1.42762	6.96843	-7.91203	-6.90761	-2.13386	5.23645	0.975011	0.0637579	-0.178236	0.349722	-1.31085	-0.103419	-12.5052	-3.91275	-1.55663	0.49245	NA	-0.25952
C17ORF49	NA	NA	NA	NA	NA	NA	NA	NA	NA	NA	NA	NA	NA	NA	NA	NA	NA	NA	NA	NA	NA	-10.002	NA
C17orf50	-0.446914	18.913	-2.74523	-1.5114	-0.662316	1.67166	-3.47516	-1.68527	2.60649	11.4238	-0.509591	5.90232	-4.07819	-3.10494	11.9134	-0.820767	0.300482	-0.121912	4.35706	-2.00161	1.63746	NA	-0.188286
C17ORF50	NA	NA	NA	NA	NA	NA	NA	NA	NA	NA	NA	NA	NA	NA	NA	NA	NA	NA	NA	NA	NA	0.398367	NA
C17orf51	5.53729	-1.22365	-5.26856	-0.158089	-4.66595	1.09915	3.87798	1.91108	1.89804	1.71086	-0.181235	-6.02113	-3.83941	0.590588	-0.0552132	-12.825	-6.48821	2.88489	18.225	10.1203	2.39079	NA	-0.0317663
C17ORF51	NA	NA	NA	NA	NA	NA	NA	NA	NA	NA	NA	NA	NA	NA	NA	NA	NA	NA	NA	NA	NA	0.515313	NA
C17orf53	0.280821	39.6091	158.745	9.47796	2.15266	23.6263	42.335	2.11324	8.14096	21.1756	80.1598	33.8057	37.1295	75.9374	2.13497	37.1547	-1.02738	3.56167	-1.69243	10.8264	0.092075	NA	16.1275
C17ORF53	NA	NA	NA	NA	NA	NA	NA	NA	NA	NA	NA	NA	NA	NA	NA	NA	NA	NA	NA	NA	NA	90.3734	NA
C17orf58	1.14974	40.4722	4.92423	2.37479	0.752777	1.40985	14.4944	-2.44866	17.6979	1.06304	40.6205	13.0388	39.6518	45.0261	0.719204	6.77402	0.75932	24.2997	3.59776	1.0364	1.02596	NA	10.905
C17ORF58	NA	NA	NA	NA	NA	NA	NA	NA	NA	NA	NA	NA	NA	NA	NA	NA	NA	NA	NA	NA	NA	2.86533	NA
C17orf62	-3.14136	0.870769	-1.17483	-0.345667	1.02275	-5.17481	0.314451	-5.92319	-0.647553	1.61584	9.51548	5.67346	1.7156	-5.03632	-2.49242	-0.570657	1.35793	-12.4501	-4.1316	0.239651	-0.661031	NA	1.99412
C17ORF62	NA	NA	NA	NA	NA	NA	NA	NA	NA	NA	NA	NA	NA	NA	NA	NA	NA	NA	NA	NA	NA	-0.230774	NA
C17orf64	0.687389	5.40864	-1.25568	5.58515	-5.7439	-0.603056	5.81817	-0.232273	1.28453	-2.17323	-10.6098	0.0840844	6.26423	8.28763	-0.0297729	-9.37518	-0.2957	-0.843233	1.88923	7.46437	0.656832	NA	2.31714
C17ORF64	NA	NA	NA	NA	NA	NA	NA	NA	NA	NA	NA	NA	NA	NA	NA	NA	NA	NA	NA	NA	NA	1.2553	NA
C17orf67	0.0296497	5.6958	20.4693	11.2955	1.03167	0.668546	12.6902	3.69716	1.3238	11.5688	-9.55584	0.259548	-0.595571	16.2574	1.74499	8.04854	6.06439	-1.84698	0.0470223	1.45607	5.98732	NA	0.553671
C17ORF67	NA	NA	NA	NA	NA	NA	NA	NA	NA	NA	NA	NA	NA	NA	NA	NA	NA	NA	NA	NA	NA	7.87334	NA
C17orf75	0.40002	26.3889	8.94182	5.56296	11.122	-0.029237	46.3933	-4.85891	7.24769	6.60547	0.12293	19.7955	25.6186	70.754	4.58603	7.03063	0.278864	4.91651	47.0479	1.45714	1.28441	NA	2.23116
C17ORF75	NA	NA	NA	NA	NA	NA	NA	NA	NA	NA	NA	NA	NA	NA	NA	NA	NA	NA	NA	NA	NA	-1.79633	NA
C17orf78	-4.79866	2.69233	2.38876	0.994457	-0.470484	1.21567	6.09176	-0.32908	0.0307298	1.64104	1.73475	2.50628	3.01559	5.77319	1.29482	2.58538	1.86957	1.57256	0.893584	1.8054	0.181917	NA	2.86339
C17ORF78	NA	NA	NA	NA	NA	NA	NA	NA	NA	NA	NA	NA	NA	NA	NA	NA	NA	NA	NA	NA	NA	0.341097	NA
C17orf80	-0.924443	11.3184	37.607	0.643105	8.46642	3.75448	18.5998	-5.88163	-3.31665	6.69113	15.9783	15.3052	17.053	39.8875	1.54581	3.67289	-0.358109	14.0275	19.9128	4.85639	3.42963	NA	5.88489
C17ORF80	NA	NA	NA	NA	NA	NA	NA	NA	NA	NA	NA	NA	NA	NA	NA	NA	NA	NA	NA	NA	NA	21.7121	NA
C17ORF82	NA	NA	NA	NA	NA	NA	NA	NA	NA	NA	NA	NA	NA	NA	NA	NA	NA	NA	NA	NA	NA	8.623	NA
C17orf97	1.18728	1.54065	-22.5722	-2.35917	-11.9695	2.90536	9.21143	-7.00596	-3.20826	1.26413	-1.02022	-7.25998	-2.54775	-0.336581	5.48312	-2.40155	-0.471824	2.55164	12.1409	-5.46462	-4.15896	NA	-1.66785
C17ORF97	NA	NA	NA	NA	NA	NA	NA	NA	NA	NA	NA	NA	NA	NA	NA	NA	NA	NA	NA	NA	NA	-8.75672	NA
C17orf98	0.65979	0.769666	-3.64704	0.399252	0.24171	2.65943	0.94289	-0.983828	-1.4666	-0.766048	-0.252957	-0.583459	0.202412	2.89663	-0.129007	-3.33574	-0.0428438	-1.06805	-1.62798	-6.53727	3.73338	NA	-0.456616
C17ORF98	NA	NA	NA	NA	NA	NA	NA	NA	NA	NA	NA	NA	NA	NA	NA	NA	NA	NA	NA	NA	NA	-0.0413017	NA
[truncated: 18,470 more rows]

## Sheet: Table_S2b
Table S2b
GSEA enrichment results for gene expression vs. ICNA score association testing results using a simple linear regression model.
Normalised enrichment scores (NES) and false discovery rates (FDR q-values) shown for 21 TCGA tumor types, METABRIC, and CCLE.
Geneset_name	ACC_NES	ACC_FDR.q.val	BLCA_NES	BLCA_FDR.q.val	BRCA_NES	BRCA_FDR.q.val	CESC_NES	CESC_FDR.q.val	COAD_NES	COAD_FDR.q.val	GBM_NES	GBM_FDR.q.val	HNSC_NES	HNSC_FDR.q.val	KICH_NES	KICH_FDR.q.val	KIRC_NES	KIRC_FDR.q.val	KIRP_NES	KIRP_FDR.q.val	LGG_NES	LGG_FDR.q.val	LIHC_NES	LIHC_FDR.q.val	LUAD_NES	LUAD_FDR.q.val	LUSC_NES	LUSC_FDR.q.val	OV_NES	OV_FDR.q.val	PRAD_NES	PRAD_FDR.q.val	READ_NES	READ_FDR.q.val	SKCM_NES	SKCM_FDR.q.val	THCA_NES	THCA_FDR.q.val	UCEC_NES	UCEC_FDR.q.val	UCS_NES	UCS_FDR.q.val	METABRIC_NES	METABRIC_FDR.q.val	CCLE_NES	CCLE_FDR.q.val
REACTOME_GENERIC_TRANSCRIPTION_PATHWAY	2.24487	0	1.95211	0.000331313	-0.87696	0.78681	-1.30171	0.24258	1.69853	0.134088	2.01129	0.000320176	1.31085	0.303286	1.84708	0.0104518	-1.41565	0.111964	-1.12613	0.441718	1.64755	0.015351	1.34927	0.159505	-0.681559	0.956983	1.01468	0.541205	NA	1	1.25847	0.284077	1.67255	0.296134	NA	1	0.930372	0.845948	1.47254	0.239659	2.0984	0.000424461	1.13153	0.487186	0.957905	1
BIOCARTA_CELLCYCLE_PATHWAY	1.90288	0.0484821	1.18311	0.393175	1.80989	0.00230372	1.7241	0.0168596	0.806815	0.919782	1.68354	0.0185293	0.998311	0.756194	0.845569	0.975991	1.03944	0.517725	1.36397	0.241997	1.99093	2.46232e-05	1.55373	0.045887	1.15589	0.328112	1.96671	0.000202443	1.04268	0.543189	1.66525	0.0228017	0.94932	0.923359	-0.839658	0.917191	-0.912838	0.746178	1.07818	0.715242	0.809208	0.911417	1.4843	0.0650213	0.87188	1
REACTOME_G0_AND_EARLY_G1	1.85444	0.0703809	2.06605	4.56935e-05	2.28037	0	1.91828	0.00211268	1.53175	0.20896	2.32323	0	1.51914	0.0806242	1.39058	0.365409	1.09317	0.43323	1.77512	0.0110997	2.09455	1.10257e-05	2.07078	1.4364e-05	2.11063	4.49161e-05	2.10674	5.12667e-05	2.22494	0	1.99048	0.000221628	1.48256	0.588376	1.6277	0.0572048	0.947685	0.82253	1.57159	0.122781	1.35636	0.382105	1.82917	0.000165138	1.56708	0.0367357
PID_ATR_PATHWAY	1.83167	0.0759619	2.31401	0	2.3215	0	1.96527	0.00100018	0.908417	0.853391	2.6149	0	1.77576	0.00280251	0.690171	0.992567	1.66704	0.0213257	2.19926	0	2.18841	0	2.28125	0	2.43741	0	2.52511	0	2.63159	0	2.2252	0	-0.798123	0.912279	1.57814	0.0823068	1.5307	0.118574	1.64912	0.0806616	1.37001	0.365548	2.00095	0	1.59976	0.0265363
PID_BETA_CATENIN_DEG_PATHWAY	1.78854	0.120943	1.43372	0.142372	1.16463	0.323312	-0.718993	0.944632	1.65968	0.146495	1.55935	0.0454517	1.331	0.274863	1.3874	0.368418	-0.649735	0.973345	1.37316	0.240541	0.629464	1	1.57938	0.0383586	0.812597	0.84612	1.51532	0.0560195	0.846416	0.84216	1.3519	0.190832	1.30737	0.672056	1.69745	0.0328795	0.99187	0.748257	1.35622	0.390544	1.09358	0.593461	1.20648	0.377613	1.14289	0.839792
REACTOME_CHROMOSOME_MAINTENANCE	1.7722	0.125831	2.37206	0	2.51631	0	1.98421	0.000765378	1.35424	0.350176	2.81115	0	1.91531	0.000176003	1.66029	0.0813904	1.64663	0.0244631	2.18631	0	2.44934	0	2.36211	0	2.62017	0	2.43353	0	2.29029	0	2.19178	0	1.12346	0.789857	1.58907	0.0753342	1.5004	0.148274	1.64844	0.0782692	1.39373	0.350183	2.11483	0	1.61754	0.020377
REACTOME_G1_PHASE	1.76262	0.124053	1.26045	0.312207	1.77776	0.00373388	1.67078	0.0261522	1.04811	0.67466	1.44424	0.0906128	1.22738	0.411538	1.03871	0.8419	0.80759	0.905686	1.12244	0.573102	1.88721	0.000387296	1.28791	0.210642	1.2915	0.192782	1.67183	0.0150886	1.30223	0.231462	1.73998	0.010219	0.8488	0.986178	-0.654358	0.995681	0.65891	1	1.05636	0.736224	1.03037	0.669215	1.31118	0.236241	1.0566	1
BIOCARTA_PTC1_PATHWAY	1.76015	0.111611	1.543	0.0678892	1.83183	0.00158209	0.959915	0.699269	1.26631	0.473638	1.87498	0.00256095	1.50266	0.0918814	0.840018	0.974148	1.64956	0.0238018	1.80274	0.00759364	1.8202	0.00133523	1.71657	0.00998438	1.62133	0.0314449	1.81696	0.00247706	1.64916	0.0349829	1.74594	0.00963106	-0.437192	0.999841	1.21049	0.395742	1.16489	0.496539	1.0748	0.718843	-0.956935	0.701577	1.62609	0.0111087	1.32287	0.343343
REACTOME_CTNNB1_PHOSPHORYLATION_CASCADE	1.75426	0.109012	-0.792562	0.915483	0.963394	0.623308	-1.13695	0.422195	-0.729933	0.938639	0.638371	0.979094	0.840003	0.946472	1.05163	0.821419	-0.903106	0.717482	-1.13098	0.434584	-1.38823	0.166899	1.14676	0.369934	0.542256	0.997996	1.19489	0.292464	-0.670997	0.974661	1.14549	0.421694	-1.01892	0.615991	0.643314	0.973422	1.57706	0.0847594	-1.21834	0.383852	0.591724	1	1.03032	0.651292	0.750739	1
PID_HEDGEHOG_GLI_PATHWAY	1.74794	0.107191	0.877836	0.862951	-0.877071	0.787639	-1.31809	0.228693	-0.878019	0.786077	1.67504	0.0197527	1.01714	0.739956	0.943554	0.926237	-1.3926	0.128425	-1.19518	0.354793	-1.18204	0.3603	-0.802817	0.880897	-1.01794	0.603671	-0.710454	0.962954	-0.61147	0.99107	-0.985364	0.666765	0.990721	0.916524	0.909724	0.747469	-0.88329	0.786598	-1.02947	0.603609	0.870136	0.846193	-0.951308	0.723786	0.588677	1
PID_FANCONI_PATHWAY	1.74204	0.10537	2.27102	4.31667e-05	2.31329	0	1.36694	0.165919	1.31086	0.415885	2.8616	0	1.7259	0.00632653	1.4032	0.345951	1.42765	0.110549	2.20789	0	2.23089	0	2.40776	0	2.4391	0	2.46985	0	2.63619	0	2.30322	0	0.651148	1	2.03075	0.000675968	1.11537	0.575688	1.57469	0.122465	1.72934	0.0787294	1.96679	3.26445e-05	1.59246	0.0288698
REACTOME_MITOTIC_G2_G2_M_PHASES	1.73227	0.110866	2.0041	0.000178923	2.44521	0	1.5396	0.0642907	1.07037	0.67233	2.29027	0	1.63962	0.0199551	1.17046	0.700472	1.52009	0.0626882	1.9526	0.00105364	2.04375	1.00383e-05	2.12048	0	2.42507	0	2.35246	0	2.16949	0	1.91628	0.000873827	0.84253	0.983859	1.27134	0.347231	0.779183	0.959138	1.48879	0.21993	1.36324	0.376847	1.95943	2.85639e-05	1.29487	0.422314
REACTOME_CYCLIN_A_B1_ASSOCIATED_EVENTS_DURING_G2_M_TRANSITION	1.72864	0.107018	1.50413	0.0907003	2.04698	2.0107e-05	1.58913	0.0480303	0.611725	0.987223	2.06123	0.000161793	1.44643	0.139667	1.35827	0.408611	1.78829	0.00609055	1.88971	0.00285439	2.0326	9.60809e-06	1.95702	0.000296528	1.86391	0.00304221	1.96528	0.000200266	1.88922	0.00349539	1.98159	0.000231812	-0.728843	0.949698	1.4744	0.147393	1.04168	0.662235	1.38044	0.364582	-0.914319	0.752065	1.76232	0.000816219	1.48088	0.0965733
REACTOME_DEPOSITION_OF_NEW_CENPA_CONTAINING_NUCLEOSOMES_AT_THE_CENTROMERE	1.71974	0.110861	1.97022	0.00022814	2.18696	0	1.72146	0.0172535	0.802099	0.921462	2.25152	0	1.53194	0.0708067	1.24302	0.573356	1.62887	0.0288027	2.08262	7.11521e-05	2.10037	1.12094e-05	2.03344	7.97137e-05	2.26913	0	2.16545	2.29167e-05	2.25932	0	2.09205	0	0.661224	1	1.66505	0.0464834	1.42112	0.208693	1.84048	0.0368091	1.76952	0.0593337	1.77053	0.000669344	1.47292	0.102913
REACTOME_TELOMERE_MAINTENANCE	1.7148	0.110322	2.17924	3.49445e-05	2.27006	0	2.25701	0	1.37946	0.309002	2.47285	0	1.91293	0.000167203	1.74881	0.0332585	1.90127	0.00137994	1.94417	0.00128267	2.32756	0	2.33602	0	2.42575	0	2.28097	0	2.49132	0	1.8928	0.00123004	1.03183	0.896218	1.56933	0.0854491	1.58762	0.0804153	1.25773	0.504308	0.904097	0.81741	1.96502	3.11607e-05	1.69123	0.0112292
KEGG_CELL_CYCLE	1.7098	0.10977	2.05189	6.31617e-05	2.56116	0	1.79413	0.00828734	1.0312	0.704816	2.61939	0	1.85268	0.00046129	1.2639	0.545092	1.56494	0.0483334	2.00263	0.000434909	2.58334	0	2.29312	0	2.41176	0	2.52258	0	2.28686	0	2.42561	0	1.12613	0.784953	1.2197	0.394096	-0.909242	0.749124	1.47167	0.239142	1.34757	0.387306	2.05957	0	1.37048	0.245535
REACTOME_CELL_CYCLE	1.70651	0.108085	2.56359	0	2.94013	0	2.38013	0	1.27456	0.462534	3.10205	0	2.01735	0	1.40335	0.348625	2.05901	0	2.4669	0	2.72218	0	2.81039	0	2.92086	0	2.86358	0	NA	1	2.62444	0	1.1702	0.72824	NA	1	1.38638	0.245429	1.6456	0.0756479	1.57804	0.188703	2.34674	0	1.57508	0.0351782
REACTOME_KINESINS	1.69191	0.122026	1.96758	0.000243305	2.02934	2.97426e-05	1.88628	0.00304347	1.02587	0.706336	2.36255	0	1.48767	0.102715	-0.807023	0.940922	1.13106	0.39031	1.93728	0.00133198	2.07801	1.06757e-05	1.82642	0.00262731	2.1463	0	2.10147	5.04122e-05	2.31648	0	2.19434	0	0.633548	1	1.72325	0.0267975	0.83223	0.93809	1.60139	0.106322	1.89552	0.0199989	1.87025	1.95867e-05	1.25712	0.501589
BIOCARTA_WNT_PATHWAY	1.68964	0.118288	0.807009	0.94215	-0.576446	0.98995	-1.12196	0.439988	0.790289	0.928142	1.8287	0.00456125	0.841584	0.945192	1.35555	0.414023	-1.16339	0.350004	0.811862	0.941737	-0.73867	0.964008	1.24311	0.2557	0.608744	0.986381	1.3453	0.147795	-0.806137	0.889827	0.818107	0.895291	-0.976779	0.669689	1.37797	0.236714	0.924593	0.853548	0.633005	0.990887	1.16969	0.525107	0.968883	0.748287	0.754974	1
REACTOME_CELL_CYCLE_MITOTIC	1.68763	0.114993	2.54782	0	2.95755	0	2.4494	0	1.25266	0.485712	3.09841	0	1.99545	0	1.30137	0.507131	2.05066	5.5556e-05	2.4938	0	2.69295	0	2.81142	0	NA	1	2.86468	0	NA	1	2.63807	0	1.18611	0.747222	1.1391	0.478552	1.25061	0.398703	1.65318	0.0819746	1.5798	0.193321	2.33639	0	1.55022	0.0455929
BIOCARTA_ATRBRCA_PATHWAY	1.67679	0.12435	1.88996	0.000996483	1.77344	0.00389377	0.992436	0.640948	1.20066	0.533095	2.24052	0	1.47812	0.108697	1.32286	0.466161	1.33805	0.177423	1.863	0.00380409	2.08383	1.08478e-05	1.98338	0.000202858	1.87233	0.00277896	2.02209	8.89778e-05	1.87229	0.0043974	1.83221	0.00327549	1.1704	0.732255	1.1703	0.441169	1.06492	0.635757	1.17926	0.610837	1.19327	0.511333	1.75248	0.00100803	1.43516	0.144533
HISTONE_GENES	1.64194	0.176732	2.12311	5.41553e-05	2.07394	2.12898e-05	2.54559	0	0.55315	0.994343	2.47219	0	1.68106	0.0117794	1.83858	0.0103722	1.81547	0.00445796	0.910235	0.831403	2.23739	0	2.1138	0	1.80907	0.00579149	1.78594	0.00382439	1.01561	0.57909	2.12894	0	2.38473	0	1.48875	0.136561	1.42631	0.204317	0.788918	0.982361	1.34815	0.38862	1.80772	0.000310182	1.73959	0.0072572
[truncated: 1,311 more rows]
