# Supplementary material for: A linear mixed model approach to gene expression-tumor aneuploidy association studies
Source: Sci Rep. 2019 Aug 16;9:11944. doi: 10.1038/s41598-019-48302-1 (PMC6697733; doi:10.1038/s41598-019-48302-1)
Supplement: Supplementary file 4 — Supplementary Table 3 [file 41598_2019_48302_MOESM4_ESM.xls]

## Sheet: Table_S3a
Table S3a
Gene expression vs. ICNA score association testing results using the linear mixed model. Signed -log10 p-values shown for 21 TCGA tumor types, METABRIC, and CCLE.
Gene	ACC_pvalue	BLCA_pvalue	BRCA_pvalue	CESC_pvalue	COAD_pvalue	GBM_pvalue	HNSC_pvalue	KICH_pvalue	KIRC_pvalue	KIRP_pvalue	LGG_pvalue	LIHC_pvalue	LUAD_pvalue	LUSC_pvalue	OV_pvalue	PRAD_pvalue	READ_pvalue	SKCM_pvalue	THCA_pvalue	UCEC_pvalue	UCS_pvalue	METABRIC_pvalue	CCLE_pvalue
A1BG	-0.752737	-0.527129	1.05698	-0.485393	-0.134544	-1.03608	-0.209878	-0.821446	0.407356	-2.31954	0.749462	-1.90552	-0.050921	-0.996767	1.93246	-3.62496	-0.69885	1.05827	-1.51509	2.50991	0.733689	-0.091299	0.082508
A1CF	-0.604856	-0.461347	3.7158	4.06395	2.17942	-0.014916	0.074563	-0.124168	1.58998	-0.260346	-1.9889	-0.646101	0.372454	-1.10829	-3.04033	3.23924	1.32251	2.60701	-0.903231	-0.130672	-0.522261	0.568751	-0.655481
A2M	-4.07529	-2.01308	0.571269	-0.146925	-1.57326	-1.74193	-0.539745	-0.734567	0.624439	0.361048	-2.24548	-8.71529	-0.555198	-0.922704	0.413858	0.286712	-0.565797	1.36904	-0.370377	-0.229078	0.502505	0.085324	-1.64199
A2ML1	1.50079	-1.66105	-0.378486	0.438689	-0.554545	1.09829	-0.158379	-0.898487	-5.21357	-0.482604	1.08916	-1.16672	-0.49456	-3.01632	0.505488	0.454638	0.805683	1.37691	3.66636	-0.586404	0.454922	NA	0.302448
A3GALT2	-0.001584	-0.078243	2.69825	0.954563	-0.200315	0.112561	-1.64503	-0.700738	-1.25265	-0.590874	-0.821614	0.041186	0.387341	0.734366	0.930025	0.527959	0.968593	0.52708	0.268952	0.948444	0.496786	NA	-0.465222
A4GALT	-0.53526	-6.44764	-1.62667	0.391192	-1.40497	-0.263366	0.637787	-2.04216	-0.840226	-3.49751	-0.138758	-1.23949	-0.285538	-1.47754	-0.838632	-1.17743	-0.26781	-0.592855	-1.03574	-0.912361	-0.235174	-0.124377	0.044162
A4GNT	0.320253	2.08975	0.134841	0.880224	0.643166	-1.4622	0.870328	-0.784485	-0.404784	1.01435	2.41397	-0.278071	0.788329	0.289194	-0.782708	3.09523	-1.08558	1.31678	-1.94415	-0.505598	1.26544	-0.205792	-0.50068
AA06	NA	NA	NA	NA	NA	NA	NA	NA	NA	NA	NA	NA	NA	NA	NA	NA	NA	NA	NA	NA	NA	0.278688	NA
AAAS	-0.47004	-0.462223	0.402655	0.53631	0.611733	0.724526	0.316435	7.37491	3.63671	6.08961	0.20874	-0.793384	1.33399	2.13996	-0.88603	0.589555	0.716602	0.709549	6.03588	-0.343451	-0.129579	-0.54547	-0.105502
AACS	0.740179	-0.899313	-5.26384	-0.524613	-0.66043	1.41703	-0.054881	1.40148	1.57305	5.72141	1.06293	-1.36364	-0.522645	0.15322	-4.46909	-3.09441	-0.860964	-2.67628	-0.385472	-0.635239	-3.39144	-1.0955	1.03464
AADAC	-4.20151	0.012828	-0.02179	-0.309063	-0.048825	-1.32733	-0.005353	-0.244542	-1.49999	2.87203	-0.899817	-0.494844	-3.88392	0.567885	3.91568	-1.55158	0.594045	1.50099	-3.09171	-0.315782	-0.025255	-0.045138	-0.230055
AADACL2	-0.21377	1.27967	-1.6882	2.63811	-0.910285	-1.18596	-0.720649	0.387596	-0.147134	-1.09555	-0.76072	-0.554696	0.141231	0.51759	0.929838	1.94922	1.65614	-0.032785	-0.136884	-0.017937	0.061048	0.09018	-0.092477
AADACL3	NA	-0.79327	1.10945	-0.235425	-0.953983	-0.519773	-0.004561	0.386721	-1.05979	1.34588	-0.339184	-1.13439	1.68077	0.185258	-2.49699	0.458461	-0.256443	0.516182	0.005333	-0.15034	3.09506	-0.093667	-0.147983
AADACL4	-6.18517	-0.736961	-0.69058	0.903745	0.634994	-0.601451	-0.739518	0.139518	0.24702	-0.128713	1.89929	0.815254	0.022742	0.737162	0.394886	-0.994125	0.968338	-1.0374	-1.4045	0.107453	0.031688	-0.308115	-0.21218
AADAT	-0.407232	-1.37173	1.06747	0.46537	-2.44708	-2.9616	-0.190098	-0.509937	-0.169976	-1.82	-6.7178	-10.4724	-1.70668	0.226715	-0.17364	-6.48644	-3.53104	-0.529289	-1.42009	-2.41777	0.740698	-0.218327	-1.21796
AAED1	-0.140144	-0.840399	0.058939	0.316543	-0.129644	-0.516801	0.364273	-3.77968	-0.44412	-5.67666	4.57532	-1.06306	-1.6228	0.766343	-1.05335	2.60949	0.695979	-1.53681	-3.90825	-0.970477	-5.34359	-0.126028	0.274619
AAGAB	0.054929	-0.458192	-2.21151	-1.08667	0.711403	-0.093636	0.322373	1.72659	-0.099571	-0.355108	2.73969	0.285189	0.493589	2.23972	0.735885	0.541891	-0.153921	0.041647	-4.44042	-1.26293	-2.4566	NA	0.274112
AAK1	-2.02338	2.22046	-0.449717	3.10867	0.593628	-0.764703	0.171473	-1.39606	0.885251	-0.583028	-1.00985	0.536176	0.897377	0.185891	0.519448	0.137622	0.4899	-0.094781	-9.98817	2.02749	2.65601	-0.567513	0.246442
AAMDC	-6.38146	1.63192	2.83414	2.57001	0.398424	-0.197262	-1.23612	0.156186	0.708868	-1.08943	3.09544	2.84394	0.690702	2.18606	-0.103665	2.37182	0.482886	1.27569	-1.22042	0.845473	1.85657	-0.012732	0.090938
AAMP	-0.875677	-1.97387	-2.29411	0.909109	1.4929	4.94896	-1.66117	-3.86684	-0.901927	0.365108	0.019317	-0.05823	-0.922853	0.205063	0.031738	-0.914866	5.94734	0.054329	-4.80356	7.40229	1.30927	-0.257145	-0.031247
AANAT	0.121813	-0.408212	0.219497	-1.02714	1.35509	-0.823656	0.427052	-0.185908	-2.27068	-0.644941	-3.14871	1.11692	0.060911	-0.876093	0.022278	1.76765	0.029068	-0.489435	0.445333	-1.11996	-0.940695	-0.189089	0.200604
AAR2	1.43069	3.07636	1.94372	2.25174	1.30776	-0.056995	2.25264	2.54123	3.45732	6.4325	4.63935	5.53804	2.19387	2.0928	-0.042659	0.123275	3.2346	3.0598	2.77499	2.56017	1.88007	0.058802	1.57844
AARD	0.341518	0.99334	1.13064	3.65319	-0.315373	-1.36553	0.295507	0.123064	0.067756	-0.36099	0.807584	-0.936009	0.257347	0.530181	-0.486063	-0.473571	0.570446	0.866122	-0.562388	2.41382	1.60613	NA	2.57868
AARS	-0.265139	1.55791	1.26868	-0.787468	1.4267	-0.462555	0.677969	1.99537	1.82717	2.12454	3.35767	-0.09128	4.2503	1.41312	-1.11437	-1.20452	-0.451861	0.261305	3.90173	-1.6981	-1.396	0.530178	1.03278
AARS2	-0.022193	-0.751083	0.541767	1.20769	-0.24932	0.10172	-0.910416	0.071139	-2.8522	2.70504	0.675267	1.22793	0.350854	1.5481	-0.002362	2.92648	0.714023	2.47053	-0.954347	5.64984	2.01739	0.482491	0.186957
AARSD1	-3.75259	-1.48119	-0.475484	-0.699581	-4.62851	-0.430014	-0.061438	-6.07286	-0.026642	2.76882	-0.904207	1.20215	1.45176	-0.55205	-2.10907	-1.12555	-2.72118	0.630705	1.01284	-3.72234	-0.84322	0.065298	0.130351
AASDH	2.98278	-3.98914	0.604732	-5.32873	-1.21259	-0.751184	0.530861	1.17068	-0.455643	-2.86317	5.02539	-2.83921	1.8001	-0.466992	0.173618	-0.798947	-0.303558	0.495431	0.021582	0.51384	-1.27101	0.323757	0.150152
AASDHPPT	-0.670295	-1.44438	-0.683488	1.43778	-0.108027	-0.702782	-3.96914	0.601152	-0.76264	-0.666854	-0.128812	-4.77672	-0.479883	1.37289	0.568455	0.765583	-3.86388	0.180779	-4.15242	-2.17349	0.021306	0.433589	0.032097
AASS	1.86733	0.772126	-2.68071	0.394294	1.00915	0.234417	-4.38574	0.037078	-0.952478	-1.03572	4.61221	-1.94022	-1.24097	-0.931993	-0.541984	-0.576763	0.253257	0.733605	0.270627	-0.097914	-0.347222	-1.03932	-1.50503
AATF	-0.717527	6.06187	2.57507	3.5112	-0.200479	0.872134	1.26979	-4.04023	0.265082	3.27933	4.02707	4.70824	-0.092392	-0.434899	-1.86583	-1.2913	0.469841	0.721453	6.42502	-0.696557	-0.045161	-0.185538	0.117507
AATK	0.253428	0.150995	-0.273538	0.904765	0.231342	-1.31414	-0.474079	0.037639	-0.772652	-0.55172	-1.75397	-0.81021	-0.977218	1.21314	-1.46889	-0.001968	0.89917	-0.247011	-2.77805	1.2185	-1.24802	0.03644	0.110092
ABAT	2.3412	-1.78115	-5.31123	0.569981	0.196159	-0.379191	-2.48185	-0.245972	-0.869183	-1.68894	0.296761	-2.30495	0.265081	-0.729124	-0.571176	-4.47776	0.496236	-0.487277	-6.65958	-1.31791	-0.315577	0.288665	0.076898
ABCA1	0.374431	-0.575312	-1.36308	0.776475	-0.215799	-2.03062	0.885182	0.313472	2.90956	-0.654902	-0.014867	-3.2837	-0.292002	1.10418	0.241961	2.83821	-2.1121	-2.5705	1.06251	-0.745203	-0.054264	-0.079709	0.03376
ABCA10	-0.029008	-0.263322	-0.949639	0.734208	-1.64932	3.29563	-0.735775	-0.070989	0.3111	-1.1235	-0.223395	-3.14885	-1.1969	-0.6581	-2.6615	-4.71554	-0.845278	-0.839322	-2.5451	-0.892476	-0.623712	1.00331	0.045627
ABCA11P	NA	NA	NA	NA	NA	NA	NA	NA	NA	NA	NA	NA	NA	NA	NA	NA	NA	NA	NA	NA	NA	-0.429551	NA
ABCA12	0.016447	0.750796	-0.264998	1.5623	-1.50054	-0.209612	0.353983	-0.688678	-1.36179	0.699899	-0.468319	-0.277273	-4.06537	0.104427	0.778307	0.00695	-0.703818	-1.54722	-0.153376	0.297202	-3.41509	0.159342	-0.431015
ABCA13	1.49439	0.461227	-0.124625	0.353748	0.07037	-0.09927	1.79308	2.24502	-2.30529	1.10357	2.11326	0.926133	0.470431	0.103122	-0.057322	1.60752	2.76543	2.77466	-2.10752	1.21427	-0.708218	-1.26938	0.068648
ABCA17P	NA	NA	NA	NA	NA	NA	NA	NA	NA	NA	NA	NA	NA	NA	NA	NA	NA	NA	NA	NA	NA	-0.193121	NA
ABCA2	0.374646	-0.761779	-1.46572	0.088932	-0.038635	-0.238765	1.04173	0.791845	-1.71061	-0.599221	-1.1282	-0.787718	-0.69268	0.372178	-0.642288	0.496557	0.069769	0.188343	-2.43677	1.57585	-2.08594	-0.140891	-0.403939
ABCA3	2.25244	1.76346	-0.17223	0.065723	-0.27528	-1.45832	3.20959	2.17473	1.0123	-0.06215	0.565613	0.590312	-2.52294	1.04841	-0.263531	3.5499	0.243407	1.82219	2.74019	5.92228	1.02434	0.148991	0.253281
ABCA4	-0.615092	-0.052629	-2.91868	-1.78727	-0.633451	-2.2115	-1.68376	0.03572	-1.93682	-1.46247	1.37819	-0.993936	-2.4356	-1.09461	1.24948	-0.04443	-1.64795	1.13982	-2.04192	1.16566	1.55281	0.097896	1.27403
ABCA5	-0.569383	-0.73043	-0.494205	0.601439	-0.0525	3.28113	-1.14589	-0.482958	2.00546	0.755635	-0.558367	-0.775468	0.926775	-0.241824	0.035687	-0.227268	-0.075883	-0.66071	-0.07096	-0.394347	0.930703	0.019853	-2.15042
ABCA6	-1.37777	-1.9125	-0.346018	-1.2822	-0.849102	-0.183884	-1.01333	-3.3615	-2.35305	-1.15107	-0.948946	-2.03197	-0.165759	-3.45086	-4.11574	0.069048	-0.466822	1.05994	-2.05644	-0.527126	-0.582759	-0.211879	-0.86819
ABCA7	-0.177478	-0.623931	-2.76497	-3.77329	0.346775	1.02145	-4.03614	-0.464543	-0.932906	-0.605176	-0.644023	-0.866961	0.044897	-1.35137	-0.05975	-0.208724	0.343288	-2.80734	-1.61313	-0.366121	-2.46665	-0.552163	-0.807412
ABCA8	0.898555	-0.839396	-0.490104	-1.92589	0.385807	5.05483	-0.627686	-1.72685	-3.60577	-1.01959	-2.08048	-0.143844	-3.54534	-0.936579	-3.05452	-0.531759	-0.055136	0.461227	0.343912	-0.337093	0.510266	-0.46449	-0.245249
ABCA9	-0.584474	-1.07277	0.883871	-3.645	-0.761514	0.81839	-0.161561	-1.16905	-1.09604	-0.374874	1.15617	-1.72684	0.206411	-0.139011	-4.04862	0.220203	-0.761178	-0.252895	-1.578	-1.79428	-0.763094	-0.12515	-0.433372
ABCB1	-0.304994	-1.2458	-1.5956	-1.22454	-0.760147	0.128637	-4.88505	-4.35556	4.3838	-0.056329	0.285718	0.235163	-4.69863	1.43965	-0.323264	0.040879	-1.83211	0.077576	-0.064976	-0.703722	0.063098	-0.711814	0.068254
ABCB10	-0.093676	1.28066	1.84785	0.369144	1.0071	1.0174	0.284023	-2.04574	-1.23009	-2.20671	3.21529	0.692073	1.34573	0.966069	2.00236	-0.058316	-0.510966	0.867179	2.56941	-0.412154	-1.02653	0.415454	-0.079341
ABCB11	-2.75685	0.396669	-0.662295	-2.69764	0.193676	-1.12134	-0.483645	0.707261	-0.548475	0.353296	-2.85593	-1.41969	-0.516672	0.43911	-0.037066	0.607577	-4.19952	-0.260372	-0.66177	-1.65019	-0.715158	-0.352668	0.216924
ABCB4	0.318919	-0.64034	-1.64568	0.558634	-1.40694	0.316772	-0.569229	0.037488	1.54735	0.054784	0.439474	-1.06673	1.04536	-2.31748	0.581683	1.46023	0.490596	1.869	-0.007222	0.706204	0.159793	0.254308	0.284761
ABCB5	-0.425981	-0.13621	0.331036	1.11723	0.212775	0.369441	-0.54165	0.035948	-1.52562	-0.70661	-1.19235	0.638896	-1.55489	0.307102	-1.16754	1.19185	0.882966	1.24165	3.33599	0.234961	-0.050029	-1.43606	1.1866
ABCB6	-1.72259	-0.92478	0.219222	0.08393	1.6623	2.77387	1.04214	0.099012	-2.34142	-0.607618	-1.71011	-0.078458	-4.64303	-0.076207	-5.2756	0.424492	3.4774	0.788542	-0.480158	0.259994	-1.18318	-0.228414	0.411734
ABCB7	1.29225	0.152959	-0.961745	-0.192993	-1.10463	3.75221	1.08771	1.63279	0.713004	-0.415517	4.62552	-0.023897	-1.22065	1.03811	0.465278	0.816274	-0.211755	0.690147	2.75303	0.194114	-1.20603	0.646327	0.710199
ABCB8	1.36156	-0.300265	-0.492663	-0.330342	0.140294	-1.87452	-1.96205	-1.41547	-0.604643	3.7329	-0.298599	-2.3577	-0.490571	-0.205247	0.854804	1.83507	1.20173	-0.124134	9.27573	0.128067	0.063257	-0.280499	0.182611
ABCB9	1.73685	1.55304	3.80577	7.22897	1.66187	-0.027704	1.04868	4.11268	-0.295549	4.61426	2.57722	-0.041353	1.23732	1.59535	-1.51817	0.761011	-0.225554	-1.07884	-0.294915	1.25112	-3.33796	0.443107	0.113144
ABCC1	0.282881	-1.78543	0.349937	-0.033827	0.517263	-0.763134	0.629847	1.29026	3.50902	0.244802	3.90174	2.00881	-0.054462	-0.411731	-1.58591	-1.08981	-0.948349	-1.27006	-0.410204	-0.077302	-0.899857	-0.084456	-0.096527
ABCC10	-0.897038	-0.439385	0.481986	0.63387	1.88326	-2.70008	0.204705	-1.70076	-0.742902	-0.092238	-0.189013	1.44422	2.54759	0.6034	0.035326	0.21956	5.00446	-0.299824	-2.81578	5.26091	2.64643	-1.40671	0.160284
ABCC11	-2.01325	-3.4727	-0.435797	-0.249907	0.17329	0.880957	1.12988	-0.525681	0.069515	0.490373	1.02989	0.619346	-0.037642	1.60576	-1.36809	-2.56601	0.041571	-1.99701	-0.387357	0.146549	-0.67218	-0.374446	0.45887
ABCC12	0.912367	0.105586	-0.138579	-0.884594	-0.806568	-0.258037	-0.156336	0.492297	1.70513	0.024603	3.37624	0.684884	3.58274	-0.234621	-1.51674	-2.15233	0.078589	-2.07536	-0.094433	-1.03229	0.355008	-0.591609	-0.203564
ABCC13	NA	NA	NA	NA	NA	NA	NA	NA	NA	NA	NA	NA	NA	NA	NA	NA	NA	NA	NA	NA	NA	0.588096	NA
ABCC2	-0.234958	-1.88373	-0.540285	0.130663	0.612965	1.79245	-0.925689	1.19065	0.004022	-0.047964	-0.538786	-0.227631	-0.824405	0.162945	-0.40526	0.055115	-0.12758	0.214341	2.84883	-0.558401	-1.28749	-0.075516	0.056117
ABCC3	-0.628237	-1.55537	-0.304193	-0.565258	-3.13681	-4.95261	-1.23536	-1.17203	0.39161	-0.300705	-0.885011	1.18057	-0.009714	0.266351	-6.20137	-2.66236	0.296475	-0.960199	-1.93339	-1.23434	-1.2683	0.117323	0.289848
ABCC4	-0.46305	-0.718846	0.262915	1.56385	1.33611	0.284883	5.53568	-1.12406	0.831074	0.068766	0.21748	2.22308	0.269474	-2.36571	-0.993248	-1.38011	-0.486555	1.10152	1.01438	0.267718	0.206763	-0.325557	-1.80675
ABCC5	2.67378	-0.274304	1.74442	0.152577	2.50298	-2.21279	1.31184	-1.06849	0.332498	1.48674	1.16036	0.252483	1.22865	0.12417	3.01172	4.50976	0.7848	-0.715912	0.499186	6.22321	3.99613	0.0214	1.45831
ABCC6	-0.561084	-1.27325	0.455061	0.172472	0.523925	-1.6398	0.014998	0.529997	0.743196	-1.17756	-1.15426	-2.45086	-1.29636	0.719276	-0.395295	1.37288	0.314998	-0.460653	-0.82171	2.09503	-3.19563	-0.123278	-0.307841
ABCC8	-0.101304	-2.65135	-0.436246	-0.246901	-1.40181	-0.904584	-0.662784	-0.757357	0.377148	-3.02045	-0.836039	0.298951	2.00428	-1.15578	-0.718565	0.877912	-2.16274	-0.035357	-0.02851	-0.043599	-0.084537	0.852607	0.213335
ABCC9	-0.020669	0.071629	1.94178	-2.52626	-1.16588	-1.63449	-0.488822	0.081119	-2.68665	1.08769	-1.36619	-3.37798	-0.449087	0.727154	-0.026058	-0.092542	-0.54998	1.20025	1.27984	0.394899	1.50276	-0.130252	0.99113
ABCD1	0.225873	-0.216835	-0.55874	2.5998	-0.91313	-0.101438	5.6586	0.023194	0.80654	0.470871	-0.941584	-0.280661	1.49237	3.28318	-1.64808	2.83878	0.896336	-1.00099	0.112704	2.17918	0.036073	-0.85592	1.77523
ABCD2	0.612764	-1.66911	1.43315	-1.4777	-3.00119	0.024943	-3.78199	2.06522	-1.16081	0.917549	1.31493	-0.715528	-6.03446	-1.68393	-6.77267	-1.22962	-3.68355	-1.9197	-2.63347	-0.495808	0.419821	-0.040508	0.358152
ABCD3	-2.77423	-0.102224	-0.607494	1.62671	-2.75166	-0.591754	-2.91768	-0.285362	-1.35871	-2.64382	-0.039068	-1.24363	-3.22616	-1.04169	-1.17447	-4.04402	-1.80894	1.70074	-4.80225	-0.05114	-0.945565	1.68076	-0.176392
ABCD4	-0.116227	-3.46441	-7.95844	-0.639496	-0.94973	-7.40508	1.019	0.874302	-2.67108	-2.08932	-6.10839	-0.22466	-0.79887	-0.279355	-2.196	-2.29052	-1.58638	-0.822829	-0.759417	-0.284825	-1.90717	0.036341	-0.280769
ABCE1	0.429154	-1.42998	-1.99214	-4.08692	-8.02779	-1.26215	-0.043008	1.93985	-1.00378	-2.39896	-2.47135	-6.13034	-4.29593	-0.064435	-1.10989	0.322514	-2.3187	1.87112	0.376708	-2.39123	-0.401726	0.086286	-0.46751
ABCF1	-0.633174	1.56085	1.11504	1.03024	1.32292	1.61482	-0.560706	-3.89928	-5.03519	-4.05425	1.03144	3.95972	0.685445	0.022107	-0.146504	0.326103	1.21991	1.48173	0.36827	3.28314	1.56356	-0.53385	2.253
ABCF2	3.7154	-0.860375	-1.22379	0.466347	2.00058	0.690049	-1.96156	4.30282	1.60161	9.60088	1.42431	2.44939	-2.77646	0.43273	2.05819	2.88674	0.935645	2.01852	28.0193	1.21723	-0.654747	1.47114	-0.206038
ABCF3	-0.237195	3.32526	-0.457903	1.2529	0.394226	0.812242	2.58234	-0.486755	-0.746534	4.33281	2.75124	-1.42194	0.084114	0.411994	1.76766	0.171795	-0.496807	1.85456	-1.37956	11.6285	4.08844	0.659988	1.44387
ABCG1	-0.760882	0.108543	0.499696	0.421178	-1.13641	-2.45123	0.502545	-0.4959	1.03287	-0.933093	1.87835	-0.545122	-0.541466	-0.659589	-0.229456	2.23745	-2.68488	0.733583	1.404	0.698718	2.71605	-0.111735	0.436995
ABCG2	0.803973	0.150933	-0.208919	-0.276627	2.95662	-0.808526	0.930317	-0.732547	-0.709291	-1.15476	0.051523	-0.599584	0.133585	2.74841	-0.096046	0.204034	-0.207798	1.18534	-3.15107	-0.130594	0.598449	-0.056617	-0.137062
ABCG4	-1.89911	-2.99749	0.987618	0.690409	0.966027	-3.92014	0.591635	-1.95653	2.49209	1.05356	-2.32661	-1.1617	1.52367	0.734882	0.983816	-0.305024	-0.700326	-2.30066	-3.34481	2.27368	-0.187978	-0.413732	0.07757
ABCG5	-1.92461	2.91529	1.86929	2.45153	-1.76984	0.525323	2.83181	0.585314	2.68428	1.29623	0.141679	0.53434	1.85593	0.668467	2.12584	-2.08921	0.903563	1.99294	0.280911	1.11638	1.88962	0.146963	-0.170142
ABCG8	-1.47584	2.4171	1.48856	4.14735	-1.58422	-0.007537	1.05077	0.753618	2.62416	0.788797	1.3294	0.262151	0.214086	2.26412	0.99282	-0.596603	0.003349	0.461695	1.35793	2.19111	1.11084	-0.046473	-0.02064
ABHD1	-0.419456	1.91514	-1.02093	0.42177	-0.102505	-0.965902	3.19632	-0.998287	1.83117	-0.650864	0.412668	-0.093628	0.116279	0.030932	4.3333	1.20506	2.24822	2.08289	-1.04641	3.36573	0.300614	0.489024	0.46663
ABHD10	-1.0674	1.87496	0.459574	0.442759	-1.64714	-0.479748	1.46431	2.33013	-2.22834	1.1294	-0.274854	-1.15091	-1.72903	1.76463	0.492627	-1.32551	-0.970057	-0.351044	-0.705216	-0.373086	1.07501	NA	-0.223663
ABHD11	2.26838	0.999915	0.363946	-0.453083	-0.06962	1.41905	1.93047	0.637344	1.60789	3.42117	-0.379138	2.5802	-0.279066	2.75388	0.037446	1.17012	2.17662	1.23037	14.7849	1.27739	-0.703063	-0.085931	0.22568
ABHD12	-1.05213	0.924019	0.374467	2.1783	3.32675	-0.462696	-0.204808	5.91832	2.13551	0.298359	0.862587	3.7176	2.95839	4.07348	1.39039	2.18684	1.73192	7.03411	-0.227587	3.80498	0.218519	-0.086732	0.412342
ABHD12B	0.366045	0.500445	0.574744	0.291737	0.054346	-1.2092	-0.372534	-0.498381	0.311334	0.30123	0.212474	1.5407	1.49151	0.043467	-0.722474	-0.11467	-0.530652	3.87301	0.648883	-1.63691	-0.591285	0.101245	-0.208239
ABHD13	-2.07502	-0.676753	-0.358269	0.297101	0.455295	-0.736368	1.42355	-0.827434	-0.402552	0.208062	-2.79972	-0.9882	0.018932	-1.0965	0.243132	0.469177	0.500234	1.31038	-4.78532	-4.70903	-1.17424	0.465425	-0.486212
ABHD14A	-0.421346	-0.286679	-0.389448	-0.349189	-4.42478	0.251681	-2.64342	-0.476001	-0.4679	-0.557373	-0.526459	-3.07826	-0.148776	-1.43105	0.70662	-0.188189	-0.663631	1.94007	1.4819	0.338168	-0.509731	-0.882017	-0.274538
ABHD14B	-1.58787	-3.30419	-5.50349	-0.318598	-3.20827	1.15472	-1.39014	-5.07347	-1.10834	-0.847935	-0.248197	-6.74198	-2.32902	-2.63032	-2.16348	-4.10989	0.870998	-2.3735	-0.839986	-5.44452	-2.07953	-1.16633	-0.566167
ABHD15	-0.93062	0.647075	-1.3054	0.105534	-0.392251	1.03576	1.81299	-7.612	1.33422	2.49514	-1.15793	1.214	-1.06299	-0.577893	-0.900367	0.445509	-0.47376	1.06249	2.72234	-1.51862	-3.0665	0.047071	-0.439519
ABHD16A	0.112172	-0.614966	-2.55704	-0.290465	-0.197369	0.293581	-1.22259	-1.80479	-6.30459	-6.39444	0.798594	0.662138	0.273502	1.1589	-3.70601	0.681574	3.10584	1.98516	-0.655226	0.426584	0.390314	-0.067157	1.67099
ABHD16B	-2.18244	-0.207704	-0.518387	1.45701	0.092732	0.722951	0.070399	0.518485	0.610697	-0.852986	-0.104979	-0.77321	-0.421554	2.14832	-0.215169	2.31512	0.288724	0.389442	0.311101	0.234358	-0.026856	0.291745	NA
ABHD17A	-0.176721	0.10103	-0.947542	-0.334249	-0.020273	0.322084	0.237843	2.92932	-0.071734	0.942696	-1.41576	-0.919021	-0.375825	0.452656	0.129698	1.07003	1.03347	0.058574	0.325781	-0.436874	0.103032	-0.016931	-1.20514
ABHD17AP3	NA	NA	NA	NA	NA	NA	NA	NA	NA	NA	NA	NA	NA	NA	NA	NA	NA	NA	NA	NA	NA	-0.584264	NA
ABHD17B	2.7399	-0.277358	-0.36077	-0.839064	-1.63691	-0.02771	-0.573738	1.36657	-0.79036	-2.07411	-0.449885	-2.84309	-5.15644	-1.38751	-0.557048	6.90231	0.379705	1.70242	-1.24425	-3.66737	-2.57122	0.258211	-0.597278
ABHD17C	0.909889	-1.34915	1.35091	-0.084276	-3.13505	-0.506659	-0.042454	0.073259	2.54397	0.896277	-3.70572	-0.297817	-0.884019	0.337276	-0.257249	-1.62117	-2.30593	-0.143284	0.655628	0.979908	-1.13028	-0.143834	0.170932
ABHD18	NA	NA	NA	NA	NA	NA	NA	NA	NA	NA	NA	NA	NA	NA	NA	NA	NA	NA	NA	NA	NA	0.082498	NA
ABHD2	-0.497203	-3.63477	4.00825	0.971154	-0.250702	-3.14077	-0.382527	4.0456	1.28472	1.9265	3.45182	-0.204882	-0.446078	0.616063	-0.8519	1.29577	-0.16132	2.00514	-1.86323	-1.95552	-0.684233	0.591049	1.23197
ABHD3	-0.104601	-0.377916	0.233958	0.349506	-0.529732	0.944438	-0.227459	-3.2218	1.73527	-0.332052	0.333858	-0.214005	0.679616	1.49751	0.403667	-0.697987	-5.73157	0.571316	0.471533	0.975942	-1.2061	-0.108831	0.679018
ABHD4	-0.41273	4.23324	1.82212	3.05869	3.71099	-4.54803	1.11744	-0.741697	-0.803939	1.55034	1.71413	1.44921	0.358646	0.068678	1.16678	2.64123	-0.228126	0.483971	-0.124381	2.07008	0.208455	0.519349	0.219297
ABHD5	-0.684885	-1.08264	-2.44666	0.775237	-3.06222	-0.795469	-0.642813	0.041569	-0.36498	-0.214191	-0.042512	-0.923171	0.018097	1.79559	1.6393	0.768231	-0.917126	0.375892	-2.13241	-1.06398	-0.30592	-0.591903	-1.14649
ABHD6	0.269396	-0.268847	-2.37913	-2.32141	-2.41499	-2.57054	-0.570749	-0.353096	0.421121	-1.00243	-5.19554	-2.07309	-2.00982	-1.16782	-0.023214	0.583847	-4.3048	-0.397509	-4.47703	-0.255373	-0.0967	-1.0009	-1.42638
ABHD8	0.208358	1.04625	-0.701908	-0.874457	0.620608	0.578695	0.551476	3.18149	1.66828	0.572309	-0.995272	-2.04869	-0.220538	1.20182	0.87198	1.03098	0.452709	1.18911	-1.69367	-0.158162	5.25328	-0.305939	0.688099
ABI1	1.53375	2.8376	0.534339	-1.67149	1.85018	-2.94269	-0.315956	-1.97898	-0.06025	-0.790849	0.773269	3.95222	0.586137	0.613994	1.22112	-0.85538	3.10455	-2.15103	-1.69923	1.86603	-0.137187	0.793545	-0.026742
ABI2	-0.249862	-0.122143	-0.409756	-1.08714	1.85414	-0.568094	0.38305	-0.846181	1.78389	3.23242	-2.59094	-0.635092	1.26764	0.678573	3.54162	-0.993517	0.989936	0.085059	-3.75137	1.06836	1.53084	0.152959	-0.287776
ABI3	-2.2987	-0.992603	-1.3898	-0.192526	-0.66834	-1.64693	-2.04642	-0.826263	-5.51708	-0.022664	-1.37279	-5.24812	-1.68608	0.049109	-2.48499	-1.93246	-0.051424	-1.43274	0.288515	-2.56235	-1.1203	-0.03976	-0.293857
ABI3BP	-0.137571	-0.13674	0.688893	-5.16783	-0.336213	-3.06216	-3.2697	1.2392	-0.146658	-0.892034	-3.09767	-1.14244	-0.106034	0.305889	-6.29338	1.16083	0.961966	0.341036	-0.188753	-0.101229	1.31445	-0.336585	0.58162
ABL1	1.10894	-3.07256	-0.864175	-0.568396	-0.512362	-0.422885	-0.864545	-1.02558	-3.23312	-3.45629	-3.87389	-1.8621	-1.85641	0.46655	0.07782	1.24085	0.172705	-2.96916	-8.17854	-3.22394	-1.97286	0.031237	-0.386493
ABL2	-1.48716	1.029	2.13996	0.080511	0.192988	-0.302553	2.01262	-0.737465	1.1768	-0.670695	-0.087202	0.501679	-0.849376	0.400348	-0.644587	2.59292	0.953298	0.139696	0.22685	5.57274	1.54144	-0.888444	0.693003
ABLIM1	-0.519629	-0.624739	-2.29566	-2.19765	0.316875	-1.67951	-2.35581	-3.4994	-0.184173	-4.58348	-4.4988	0.991674	-2.32382	-1.77677	-1.08743	-1.51145	-0.38306	-0.223206	-4.02166	0.513554	2.01863	-0.243419	1.233
ABLIM2	1.02626	1.41002	-0.018657	-2.50045	1.11906	1.19196	-0.584788	-1.22947	-0.140254	-2.72264	2.70725	0.14626	-1.40435	0.510357	-1.55303	0.960872	0.171802	-0.312228	2.11397	0.720991	-0.756293	0.089843	0.890941
ABLIM3	6.31018	-1.3536	-4.38924	-0.547864	1.1315	-0.59788	-0.58032	0.650134	0.674419	2.109	-7.41863	-0.003056	-3.59974	-3.3978	-0.340779	-0.249478	1.05748	0.119986	-1.47489	2.25844	-0.060944	0.004763	0.312741
ABO	-0.99855	0.259667	0.418045	0.256259	0.133596	-0.330298	-0.905384	-3.67979	-1.78769	-0.294941	-0.399002	-0.592586	0.191184	0.63439	1.58987	0.151211	0.395133	2.17285	0.187298	2.25628	-0.82201	-0.204769	1.48522
ABR	-0.199569	-0.934404	-0.470881	-1.99557	-1.05501	-1.79426	1.17563	-2.0332	-6.46868	-0.117455	-0.568912	-2.66884	-0.666367	-1.20064	-1.13835	-2.45087	-0.987944	-1.73727	4.24742	0.17129	-1.4877	-0.607157	-0.495043
ABRA	-0.590088	-2.75106	-2.52051	0.266861	-1.93064	-1.38246	2.12629	-0.580153	-0.343967	-0.642624	0.417775	-0.606569	-2.25198	0.26238	-0.234775	-0.451911	0.685215	-0.632741	0.014095	-0.740538	1.99056	-0.04805	0.860131
ABRACL	0.299988	-1.03489	0.028676	-2.19148	2.20253	-1.91373	6.83321	-4.58847	-0.985386	-2.28326	3.19602	-0.589481	0.283295	0.488814	1.26949	0.502275	0.685079	-4.28601	0.006632	0.834931	0.243889	0.047919	0.258257
ABRAXAS1	NA	NA	NA	NA	NA	NA	NA	NA	NA	NA	NA	NA	NA	NA	NA	NA	NA	NA	NA	NA	NA	0.171788	NA
ABRAXAS2	NA	NA	NA	NA	NA	NA	NA	NA	NA	NA	NA	NA	NA	NA	NA	NA	NA	NA	NA	NA	NA	0.121184	NA
ABT1	-1.15965	1.96697	2.96139	2.17487	0.725679	0.772678	0.54331	-2.51533	-9.77148	-3.14645	-1.25404	0.389301	1.85956	-0.206721	-0.434427	0.080484	1.34286	0.071978	-3.71356	1.95639	2.34428	0.142411	-0.066824
ABTB1	-0.780542	-0.382095	0.731998	2.00861	-0.234021	0.617426	-0.207542	-1.21587	-10.3152	0.928092	1.0163	-0.4469	-0.952633	0.06277	0.823321	-0.54384	5.43437	-1.11219	-3.76341	8.15788	4.87944	-0.377564	0.781969
ABTB2	1.15712	-1.49564	1.56785	1.06126	1.07856	0.672575	6.8571	2.64962	3.05033	-0.269391	0.254477	0.947293	2.23111	-0.114116	-1.42465	1.07876	0.233591	2.82447	1.9699	-0.124067	2.27219	1.0581	-0.167371
ACAA1	-4.84045	-0.854749	-3.40903	-2.39934	-1.38338	-2.35913	-3.16889	-1.99192	-3.07739	0.773242	-1.00787	-2.52073	-5.94345	-2.5135	-0.017039	-0.381552	0.317483	1.09466	-5.24572	-1.3545	-0.915536	-0.035266	0.606009
ACAA2	-1.28241	-1.39956	-1.06328	0.224701	-1.72525	-1.04732	-1.55631	0.137634	-9.29769	-2.77842	-0.91026	-4.28969	-1.54666	0.805508	-5.24339	-0.350571	-4.0362	-0.107033	0.252959	-0.67677	0.622986	0.166757	1.03923
ACACA	-1.07994	2.54842	0.640997	-0.12995	-0.409153	0.224842	-0.917209	1.69162	7.17423	7.37715	0.229512	-0.625044	-2.28666	-0.2902	-2.63167	0.344495	-1.28124	0.920627	1.4136	-0.668803	-1.13879	-1.8391	-0.38091
ACACB	-0.34676	-1.35661	0.611089	-0.73584	2.21932	4.97156	-1.35509	0.183323	2.35777	2.46751	0.115485	-3.235	-0.05579	-0.885804	-5.25162	-0.233891	2.00668	-1.20914	0.994606	1.8437	0.177879	-0.47069	-0.146837
ACAD10	-3.90543	-1.39568	1.99872	0.877944	0.82668	-0.231637	-0.273394	0.034894	-1.28097	3.79336	0.827078	-1.71996	2.15631	-0.050409	-4.4882	-2.44441	-0.124816	-4.16049	0.47922	-2.92467	-1.34925	-0.194408	2.32106
ACAD11	-0.541474	-0.27489	0.462913	1.04519	-0.280753	0.062301	1.37093	-2.24223	-2.26557	-1.10077	-0.426186	-4.69362	-2.92108	-0.358301	-0.077804	0.320355	-0.058819	-4.28279	-3.09139	1.20446	0.700599	1.60123	0.770617
ACAD8	-1.39638	-2.79099	-3.4602	-0.487915	-1.364	-0.508868	-3.28019	1.33064	-1.10696	-1.48823	-0.660142	-7.03416	-0.583793	-1.15693	-0.148429	0.261185	-5.14962	-4.33325	-0.479727	-2.42716	-0.534562	-0.252356	-0.319785
ACAD9	-0.040682	1.64187	7.26877	3.31483	2.12113	-1.4996	1.62779	-0.390348	-6.37902	3.13389	-2.1763	-2.98333	-1.80154	-0.463945	0.752805	0.786683	1.14514	-2.69568	-2.38976	3.26138	0.603747	-0.809389	0.707244
ACADL	1.15865	-0.691607	1.13489	0.299892	-0.438193	-1.22323	-0.143636	0.919683	0.610714	-0.438176	-2.97197	-4.01551	-2.26571	0.530809	-3.95865	0.401163	-0.543992	-0.471858	-1.00233	0.656257	1.11059	NA	0.182337
ACADM	-0.95087	0.033903	-0.175522	-1.45632	-2.03222	2.5896	-0.68189	-2.45004	-4.49553	-1.09172	0.673034	-1.05783	-0.643413	-0.403975	0.643932	-7.83088	-2.98182	-0.763597	0.488381	-0.206425	0.070002	-1.20616	-0.001672
ACADS	-0.01279	-3.70397	-0.975904	0.728656	-1.21132	0.588888	1.11821	-1.9283	-2.67626	5.35325	-2.71355	-5.00523	1.53487	-0.807269	-1.74133	0.748664	-3.64861	0.815134	-0.4064	-1.77696	-5.15188	NA	0.6633
ACADSB	0.322427	-1.07556	0.626373	0.566571	-3.52493	0.867309	-0.000988	-9.30479	-6.05065	-0.991063	-2.35318	-2.38569	0.426463	1.55103	1.24943	-6.12992	-2.67471	-0.057757	0.643255	-1.17344	0.605259	-0.027462	-1.60962
ACADVL	-2.0107	-2.1213	-3.58904	-0.731081	-3.96602	-2.63051	-2.38024	-2.8652	-2.09892	1.4489	-1.61278	-5.63836	-2.65598	-0.016219	-4.39245	-4.69186	-2.89779	-0.861081	3.46755	-0.168525	-2.67007	-0.196468	-0.357798
ACAN	-0.969767	-1.33532	-0.494812	0.435339	0.074287	-0.362484	2.99454	0.629972	0.501807	0.514417	-0.616747	0.293962	0.308922	1.5204	2.44918	1.40167	0.29953	-0.652863	0.730986	0.75943	0.299766	0.964421	-0.064118
ACAP1	-2.93661	-3.05464	-5.79243	-7.41102	-4.52832	1.0055	-8.0267	0.546395	-2.07844	-4.88266	-0.494948	-7.28883	-15.5223	-3.49372	-2.97289	-0.991002	-0.336941	-12.9429	-0.415089	-4.90436	-2.00157	-2.3308	-0.31077
ACAP2	0.736273	3.96382	0.099916	0.393926	0.235205	0.03376	6.02491	-1.26897	-1.19588	0.523233	-0.408216	-0.428982	0.043297	1.99133	0.46426	0.597029	-0.870854	1.24394	-1.01436	3.95652	1.27193	0.572255	0.064131
ACAP3	-1.33262	1.0319	-0.523194	0.127376	-1.02541	-1.35373	-0.241847	0.014486	-0.142313	-0.539594	-4.27491	-0.201597	0.482025	-0.699646	-3.17138	1.63173	-1.46614	0.459055	0.572431	-1.33216	-0.47079	0.102568	-0.008963
ACAT1	-0.930824	-1.46273	-1.59044	-1.85504	-1.58196	0.686956	-3.85522	1.32201	-1.69269	-0.300501	3.0496	-2.99471	-2.39218	0.345619	-0.737412	0.389782	-3.47536	-0.137604	-2.38839	-1.36931	-1.84042	-2.44298	-1.01239
ACAT2	-1.0413	-0.643069	-0.591708	1.03489	-3.19038	-1.06448	0.006552	-1.06581	-12.5141	-1.10004	-0.926763	-2.23731	-1.70468	-0.520461	0.4909	-0.437772	0.125835	-0.575213	-0.667794	-0.328507	0.741201	-0.682543	-0.072567
ACBD3	-0.684819	3.38711	2.61033	0.96148	-0.626167	1.76473	1.29569	-0.891054	1.08359	-0.154953	7.44615	1.34	0.497481	2.10669	3.97945	0.476617	1.3812	-0.189795	4.19276	1.47053	0.171568	0.882583	0.931777
ACBD4	-0.354483	-3.50299	-1.60142	-0.396754	-0.196887	1.4539	-2.58167	-1.84746	-1.02921	1.07878	-1.88696	-0.53838	1.26601	-1.85601	-1.00824	-0.361696	-0.117404	-1.29771	0.517967	-3.34432	-3.92564	-0.378658	0.066377
ACBD5	0.213517	1.4772	0.308443	-4.96186	-1.01845	-1.92808	-0.499132	-0.994736	-6.27217	-1.70076	2.31305	0.90359	0.30579	0.284993	-1.74493	-0.377285	-1.4635	-8.58953	-0.104707	0.622227	-0.533658	0.101255	-1.08177
ACBD6	-1.93404	1.37783	3.42151	1.74769	1.52266	2.10837	5.70586	-1.98379	0.61951	-0.367215	2.69458	3.03842	0.178298	-0.951485	0.284007	0.337382	1.84246	-0.596336	1.70338	3.5624	4.78834	0.1083	0.23468
ACBD7	2.78005	2.56929	1.67223	-0.276844	0.422864	-0.048828	0.296105	0.587642	1.01845	1.404	0.661795	0.507137	6.03768	1.93351	1.2896	5.12011	-0.44312	-1.64928	-0.263971	1.72842	-1.80065	NA	0.299689
ACCS	-3.60408	-5.85991	-0.388166	-3.85933	-4.45247	-0.876583	-2.03265	0.977647	0.2216	-5.27875	-0.280255	-4.48029	-1.1662	-1.64705	-2.96703	-0.936398	-0.569234	-4.5303	-0.563145	-3.97229	-1.25726	-0.15908	2.88145
ACCSL	-0.5205	-0.986997	1.45655	-0.176423	-0.34287	1.08502	0.592731	1.21292	0.597436	4.13088	0.315242	-0.458412	0.263292	1.76048	0.099661	-0.283726	0.019682	0.97526	-0.112479	0.384963	3.11493	0.801665	0.213397
ACD	0.020533	1.62258	-0.062113	-0.372864	-0.017209	1.7073	0.696457	2.56425	0.003795	2.90423	0.807461	0.609274	0.11677	0.01284	-0.486484	-2.0614	1.31033	1.90362	-0.371467	-4.08103	0.202019	-0.181412	-0.185276
ACE	-1.80638	-1.31801	-0.303756	2.00321	3.97068	-2.42461	0.609555	0.593261	0.262259	2.33478	0.718714	-0.644658	0.868815	1.43158	-1.3471	-0.065336	3.82229	0.377504	1.65835	1.71344	-0.343223	0.019814	-0.019271
ACE2	1.60978	-1.63062	-1.7712	-0.512931	0.005157	0.67805	-0.470669	-0.648424	-0.04782	0.535404	0.360879	-4.95128	-2.74082	-1.07332	-0.83229	3.11569	0.617746	0.985871	-1.03988	-0.92272	-1.9912	0.16336	0.715087
ACER1	1.17762	-2.26004	-1.26585	0.409549	0.257909	0.696409	0.27138	3.25069	0.652831	-3.59626	-0.24309	-1.35882	-0.90503	-0.370628	-2.29322	-3.94175	1.33237	0.046739	-2.10835	-1.28802	-0.170085	-0.454238	-0.039046
ACER2	-0.069261	-0.68351	-0.560273	-0.428394	0.074982	-1.47111	0.451297	0.705389	0.014323	-0.929567	0.218806	-0.126691	0.047237	-4.4416	2.13591	-0.567639	-0.216785	-0.990152	-1.76976	1.3177	-0.87752	0.056086	-0.998512
ACER3	0.877561	-0.022984	0.795822	-1.2951	-0.278036	-1.91885	-2.11899	0.776788	3.36217	0.307133	-3.71655	-0.590859	3.18109	-0.270111	-0.598085	4.50246	-0.185792	1.2599	-0.642187	-0.004813	-1.47325	-0.536086	0.285464
ACHE	-0.253485	1.04446	0.399918	1.2731	1.23779	-2.35517	6.77205	0.339434	1.20998	1.30119	-2.04681	0.521998	0.05532	3.74331	1.13187	0.410674	2.88139	0.376517	0.228248	0.185428	1.02125	-0.527314	1.27326
ACIN1	-0.050444	-0.882727	-1.37207	-0.673291	-0.567757	-4.62971	-0.004967	6.58821	-2.53799	-0.864931	0.874259	0.485489	-0.314554	0.012207	0.337511	-2.5738	-0.217127	-1.21879	-0.545647	-0.021347	-0.114419	-0.709913	-0.06313
ACKR1	-0.991746	-3.17266	-0.869759	-3.85902	-3.30428	-0.787376	-4.61818	-1.22901	-1.06096	-2.01708	-0.412397	-3.40544	-0.323366	-2.66396	-1.71052	-0.742087	0.216306	-3.05568	-0.299088	-1.87158	-0.861567	-0.090179	NA
ACKR2	-2.27046	-2.2844	-2.92863	-2.96786	-0.292389	-1.2492	0.498256	1.70112	-0.274684	1.18756	-3.16638	-1.6227	0.645832	-2.48194	-0.344518	2.47115	0.449739	-0.258926	-0.152517	-1.43698	-0.590871	NA	0.18568
ACKR3	-0.901912	-0.729589	1.50166	0.398912	0.99396	0.14588	1.09179	-0.176662	-0.325438	0.513226	-0.05052	0.674967	1.91171	0.096498	0.752604	3.16105	1.79706	-1.60284	1.27612	2.81441	4.48176	-0.131187	-0.067901
ACKR4	-2.71901	-2.536	-0.695255	-1.54415	-2.8028	1.91446	-1.41177	0.204401	-0.66088	-0.604477	-0.393365	1.50457	-2.57667	3.63289	-0.115282	1.17758	-0.090587	-3.78593	2.43213	1.55235	-0.504214	-0.440557	-0.129066
ACLY	-2.23324	3.19799	-0.707662	-0.968723	-1.31151	-1.25195	-0.38141	-0.79981	0.437218	-0.433429	-0.175977	-0.443422	-0.707794	-3.27088	-1.42017	-1.29641	-1.19895	0.360551	4.57522	-1.27145	-0.603812	-0.981209	-0.552902
ACMSD	-0.173882	-0.371925	-0.638686	1.01873	3.14208	1.2997	1.97452	-1.10465	0.680714	-2.33394	0.507674	-0.543595	-1.08154	0.543493	0.62576	0.0616	0.959877	-0.317152	-0.580219	0.285656	-1.16785	-1.75128	0.743466
ACO1	-2.87775	-0.104493	0.073716	-1.02062	-1.13918	-1.19317	-1.70438	-0.138456	-0.605763	-6.58203	-3.22939	-2.23194	-0.122941	-0.994656	-0.517307	0.875615	-1.36358	0.225036	-1.76762	-0.623719	-1.30824	-0.379908	0.282227
ACO2	-0.79179	-2.22094	1.39364	-0.520522	-5.6753	-0.529582	1.50458	1.36486	-0.1768	-0.728911	0.053786	-0.000425	-0.09721	0.184284	-2.60735	-2.58101	-5.02772	1.03717	-9.97556	-0.82827	0.493122	-0.059063	0.01648
ACOD1	NA	NA	NA	NA	NA	NA	NA	NA	NA	NA	NA	NA	NA	NA	NA	NA	NA	NA	NA	NA	NA	0.282258	NA
ACOT1	-0.769204	-2.40931	-0.774051	-0.034507	0.013683	-1.72805	1.34418	-1.32567	1.85801	-0.61214	0.657138	-7.24364	-1.8382	1.31134	-0.474661	-0.278055	0.875034	-4.57268	0.153648	-0.531216	-0.559974	-0.512207	1.58523
ACOT11	1.81631	-1.18093	-0.988591	-0.731446	-0.762316	2.14694	-4.94874	-3.06979	0.641107	-1.40808	-0.141746	-0.053635	-0.388808	-0.693463	0.399097	-2.73311	-0.548722	0.720919	-0.515669	0.73749	-2.23019	-0.507756	0.010208
ACOT12	0.97292	-3.84642	-1.27291	0.559107	-2.40561	-2.14301	0.356893	-2.74359	-1.78942	-1.92429	-2.93223	-0.533759	0.198778	1.2958	-0.117389	1.02763	0.225632	1.56998	-0.134052	-1.03375	-0.517728	0.729065	-1.35152
ACOT13	-0.301983	0.652489	2.63359	-0.357689	0.554413	1.98284	-3.58928	-1.24671	-0.24735	-1.2351	-0.913942	3.24144	0.169291	-0.601983	-2.31153	-0.118843	1.38977	1.61575	2.60218	0.531111	2.28782	0.505788	0.04725
ACOT2	-3.41038	-0.902554	-0.981593	0.089156	-0.121947	-1.79182	0.274679	-2.6358	-1.19945	-0.348258	-0.187774	-2.29071	-0.182724	-0.061943	-0.795403	-1.00792	-1.38589	-3.2341	-0.890023	-0.275387	0.419498	0.031019	1.52907
ACOT4	-0.218528	0.705174	-0.253358	1.55332	-0.481931	-0.303432	3.33769	-0.99141	1.57316	-4.44975	1.24752	-1.33428	-1.51934	1.43623	-0.641077	0.089578	0.073681	-0.050127	0.441036	0.125171	-1.23912	-0.322269	1.05734
ACOT6	1.57806	-0.336744	-0.826564	0.355841	0.300218	-0.852903	-0.148207	-0.116733	-0.034179	-1.2683	-0.1822	-2.1462	-0.208595	1.34479	-0.33976	1.13936	-0.313088	3.14555	1.27164	0.716348	-1.07203	-0.459695	0.595287
ACOT7	-1.70042	0.321914	-1.79417	1.22853	-1.20584	-1.53429	-2.04592	-1.4673	-0.135367	-0.541156	0.082639	0.463236	-0.903697	-0.570404	-2.8528	-1.61758	1.51646	-0.166902	0.449312	0.686923	0.16334	-0.482598	-0.417563
ACOT8	0.059913	3.28523	2.73879	2.73373	3.13576	0.89182	2.02678	0.832259	4.28159	4.04293	10.1693	3.54546	0.506393	3.11801	2.06739	5.88131	2.77165	9.63328	0.315502	7.71436	2.59767	0.690216	2.76424
ACOT9	0.100218	-1.59422	0.263043	0.295894	-0.818176	0.335797	0.653044	2.30692	1.8261	-0.544212	-0.243358	0.862905	-1.22582	0.961753	-1.59914	0.792795	1.85699	-0.380425	3.98727	-1.67523	0.700085	0.03688	0.874033
ACOX1	-0.901052	-0.075795	-1.03455	1.45392	0.368347	-3.49933	-3.00685	-5.26021	-1.00935	-0.377405	4.44241	0.872948	-0.17043	-1.11304	-2.69421	-0.797387	-1.97029	2.39661	3.45698	-0.781587	0.309502	0.017774	-0.191003
ACOX2	0.021211	-0.795685	-2.09445	-1.44719	-2.5386	-0.848189	0.343415	0.050154	-1.0168	0.211603	-10.7207	-5.11093	-3.52346	-1.20578	-0.9032	-5.12127	0.306383	-0.870722	-1.9826	-1.18479	1.36101	-0.262014	0.049351
ACOX3	0.248018	-3.88313	-1.36791	-4.34116	-3.76106	-1.13342	-1.03082	0.886852	-5.14599	0.028657	0.443218	-6.68331	-0.385637	-2.96873	-0.05832	0.091033	-4.92807	-0.931072	2.66739	0.579287	-0.21275	-1.07265	-0.706457
ACOXL	-2.59564	-0.925414	-2.92572	-0.139121	-2.35345	-0.586003	-2.91141	-1.64775	-0.576646	2.22726	-0.215849	0.324316	-0.094982	-1.53964	-0.871421	-0.137746	0.911219	0.78166	-0.360953	3.74589	-0.080355	0.281637	-0.239377
ACP1	-0.585915	1.453	-0.683427	3.7183	3.03071	5.63538	1.77921	-1.55196	3.99306	3.26719	-1.95099	5.23401	0.58127	1.62603	1.58199	5.96049	0.487171	-0.124408	-5.53343	2.66999	3.28781	-1.60747	0.309997
ACP2	-1.44334	-3.18353	0.703102	-2.47026	-0.894991	-4.13943	-0.382075	-0.199416	-0.905334	-6.12394	-1.39766	-1.38342	-1.84195	-1.49687	-0.095815	-0.753378	-1.05848	-3.64515	-2.80026	-1.16032	-0.447785	-1.45574	-0.584466
ACP4	NA	NA	NA	NA	NA	NA	NA	NA	NA	NA	NA	NA	NA	NA	NA	NA	NA	NA	NA	NA	NA	0.021809	NA
ACP5	-0.476562	-0.629998	-1.34632	1.60826	-0.989669	-1.9029	-2.91217	0.056537	-1.15218	-1.93478	0.184837	-0.075531	-0.993581	-0.889985	-0.136698	-0.979223	-0.05091	-0.148369	-0.788966	0.625337	-1.30221	0.339097	0.239631
ACP6	-0.64901	-1.39262	-3.30543	0.735864	-0.268372	-0.622214	1.36231	-0.39388	1.44838	0.228757	0.249459	0.091159	-1.77738	0.837019	0.376566	0.678012	2.66966	0.17675	0.54083	3.66959	0.186268	0.158486	1.39726
ACP7	NA	NA	NA	NA	NA	NA	NA	NA	NA	NA	NA	NA	NA	NA	NA	NA	NA	NA	NA	NA	NA	-0.182942	NA
ACPP	-0.72279	1.44434	0.680373	1.05673	1.16195	-1.90618	0.22423	-0.908299	-0.543099	-0.00968	1.15299	-1.96788	-0.373075	1.34972	1.13724	-4.75052	-0.495886	-2.64353	-3.19226	1.98535	0.085423	0.445071	0.192877
ACR	-2.83807	0.503387	-0.987707	0.103856	0.706516	0.041109	0.376981	-0.55372	-2.42162	-0.735471	2.35473	0.278688	-0.102535	0.836774	0.123095	0.112316	2.86618	-0.641666	-0.869662	-0.124151	0.886204	-0.301413	0.078692
ACRBP	-0.754729	-0.641206	0.53493	1.64029	-0.570228	-1.7032	-0.273549	-1.34602	4.06754	0.348722	-0.875894	1.43768	2.45141	2.44556	-0.035428	1.25694	0.065166	0.819262	2.62563	0.127969	-1.19396	0.348406	-0.296042
ACRV1	0.109599	0.151875	-0.632688	-0.17287	0.23443	-0.901203	-0.884432	0.835136	1.02337	-0.163964	0.435599	-1.12586	-0.842091	0.507044	2.29944	1.1275	-0.534533	-0.617949	-1.11306	-0.184871	0.595016	-0.562022	-0.664855
ACSBG1	1.12669	-2.50382	-0.258778	-0.259758	-0.17447	0.229853	-1.09611	2.29499	0.3194	-1.20876	-3.81951	1.58424	0.481432	-0.189328	0.505855	0.387391	0.280704	5.1938	0.759226	0.140312	-0.409036	0.023536	-0.608417
ACSBG2	1.21068	0.386516	-1.27456	0.214307	0.225455	-0.131436	3.46026	0.854682	-0.249719	-1.67799	-0.948569	-0.417306	2.7779	1.23283	1.05699	-0.020378	-1.35804	-0.151241	-0.156659	0.163107	0.489678	0.193656	-0.1491
ACSF2	-1.36729	-0.146952	-0.162296	1.84011	-0.824632	0.301315	-0.405	-0.373521	-0.631544	0.042794	-3.47028	0.668549	0.001973	3.56909	-0.744884	-1.13906	-0.312137	-0.986388	-0.473915	0.578967	0.828919	NA	1.39005
ACSF3	-0.151224	0.296689	0.333086	-0.448601	-0.243438	-1.05572	1.16107	-1.64	-3.39261	0.508484	2.30427	-0.257716	0.192565	-3.27978	-1.05722	-4.86354	-0.309502	0.298573	0.622822	-0.088633	-0.986412	1.00713	-1.53317
ACSL1	-1.1434	-2.06854	-0.056622	-2.05074	-0.736996	-4.45471	-1.01579	-1.48623	-1.6791	-2.02303	-2.53439	-3.48257	-4.58877	-0.231918	-2.78901	0.07179	-1.11835	2.03851	0.592329	0.567843	-0.34192	0.168929	-1.61818
ACSL3	1.65144	-0.736709	-0.710281	-0.343015	-0.590885	0.908936	-0.623986	1.15157	10.0256	4.11043	-0.943301	-0.880794	-0.501351	-1.50809	0.251706	-5.29931	-0.681634	-1.64105	3.76633	1.22257	0.203602	-0.795097	0.219035
ACSL4	0.33378	-1.8516	0.870603	-0.829546	0.070445	-0.376985	0.165214	-0.145958	0.458458	-0.068325	-0.045438	-0.02767	-1.49645	3.02441	-0.49736	-0.524405	-0.140494	0.079154	0.981871	2.22391	-3.50664	-0.001589	1.7381
ACSL5	-1.58374	-0.58064	-0.29686	-5.04456	-0.310346	-0.205856	-1.45688	1.38152	-1.49851	0.085232	0.067805	-0.37941	0.035866	-2.59437	-0.714853	0.91334	-0.117083	-0.969543	0.072323	-3.45544	-5.09844	-0.528618	-0.051075
ACSL6	0.269381	0.174842	0.285176	1.50523	-1.32236	1.6213	-3.59547	-0.395198	0.554026	0.547244	-0.062518	2.60452	-1.11153	-0.627845	2.31821	-1.75381	1.19472	-1.68997	-0.809942	-0.315566	-0.713153	-0.210223	0.287348
ACSM1	-0.518539	-0.354564	-1.12522	-1.18479	-0.367004	-0.09443	-6.3235	-0.206525	0.83261	-2.44949	0.52798	-0.150925	-0.690107	-1.69574	-2.43646	0.833951	-1.96013	-0.274192	1.25693	-4.51516	-2.55672	0.314144	-0.167129
ACSM2A	-0.576798	-0.03008	-0.221169	1.35296	-0.923676	-0.27912	-0.567242	-0.492446	1.94428	0.453385	-1.15237	-0.882298	0.383468	-1.95547	-1.7905	-1.03165	-1.6665	-0.791758	0.116035	-0.080329	-0.97963	0.312985	0.050047
ACSM2B	-2.67342	-0.183549	-0.370505	1.86594	0.095985	-0.058621	-0.181824	-0.413147	1.94388	0.101563	-1.15127	-0.29966	1.09554	-0.530609	-3.74199	-0.698296	-0.76908	0.161789	-0.39306	-0.320766	-0.147826	-0.155586	-0.050308
ACSM3	0.187054	0.428316	-0.015514	-1.2233	-0.208895	-0.921927	-3.82877	-1.03709	3.24889	-1.81018	-1.42841	-0.12804	-0.866366	0.996626	-3.85209	-0.215462	-0.73654	-0.385659	1.3498	-0.369834	-0.864337	-0.495184	0.984267
ACSM4	-1.2021	0.056871	1.92567	0.46397	-0.147971	0.121289	-0.013799	0.087751	0.158561	2.02849	-0.253199	-0.046725	-0.336299	1.80412	0.039998	1.08983	-0.69121	0.347149	-0.567344	-0.707475	0.590176	0.422165	-1.05601
ACSM5	-0.969491	0.503202	0.190839	0.340748	0.569963	-0.651021	-0.723306	-0.736863	-0.793647	-0.321798	-2.02319	-2.11343	0.425127	-1.51561	-3.03706	-0.20827	0.145394	-0.772813	0.056223	1.26759	0.148428	-0.002794	0.260779
ACSM6	1.98632	-1.86275	-0.449541	0.681259	-1.80293	-1.0907	0.270374	3.62712	1.00112	0.169261	0.262777	-0.059838	-1.05785	-1.05794	1.91532	-1.20781	0.430071	0.492207	0.592493	0.149069	0.175353	NA	NA
ACSS1	-3.18839	0.096742	0.289362	0.604411	3.15722	2.47916	0.817228	-4.26143	0.913374	-0.301307	1.73521	1.51002	1.01871	3.85385	-0.302594	0.535357	2.32346	0.087107	-1.15883	0.38361	1.6713	0.255707	0.725213
ACSS2	-0.898318	1.00491	-0.140885	0.389033	-0.468354	-0.5198	-0.387217	0.276907	4.81862	0.42326	3.72441	-0.444419	-0.192757	1.88538	-0.702116	-0.258245	-0.005754	0.952492	-0.084151	1.19931	4.64459	-0.557992	0.026227
ACSS3	0.422985	0.909803	-2.25205	-2.86868	-0.379925	-1.03727	-2.00004	1.26935	-0.319466	-0.025355	-3.38499	-3.79142	-2.27403	-1.83211	-3.96778	-0.711382	-0.21431	-0.438194	0.828296	-0.440375	2.63304	-0.568112	0.123742
ACTA1	-0.840599	-0.40157	-0.440472	1.78648	-0.379951	-0.280353	0.68241	-0.198287	-0.469989	-0.646897	0.50375	0.093961	2.61003	3.96139	1.88368	0.017033	0.418683	0.100876	0.682559	0.34369	0.529538	0.347703	0.349863
ACTA2	-0.065692	-2.24953	-1.53211	-0.554399	-0.747703	-1.85906	0.665595	-0.376436	0.770718	-0.158161	-0.250441	-0.683188	-1.32456	-0.799695	-0.416335	-3.75352	0.961806	-0.707618	-0.198541	-2.63104	-0.404468	0.11714	-0.638657
ACTB	1.18739	-0.043591	-0.208583	-1.13216	-4.95512	-4.30633	0.215497	1.05747	-1.57516	-0.485613	-0.528971	2.62428	-2.93479	-1.56465	-1.95005	0.058315	1.1577	-0.177202	1.80769	-3.39188	-0.76215	-0.184211	-2.90247
ACTBL2	0.611936	-0.16556	-0.187024	0.217778	0.102153	-0.889584	-0.306546	1.62449	-0.209759	-0.0308	0.093646	1.15013	-1.25346	1.09838	-0.206744	-0.920273	-1.03773	-0.446536	-0.370544	-0.925193	-3.92482	0.770059	0.434801
ACTC1	0.034064	-1.23366	-2.26044	-1.0752	-0.22895	-3.32594	1.05227	0.560726	-0.872354	0.188253	-0.544932	-0.148702	0.082085	-0.026706	-0.92777	-0.355873	2.30408	-0.944853	2.27718	0.769488	0.46861	0.641207	0.031383
ACTG1	-2.88855	-0.478152	-1.08516	-1.03756	-4.62971	-1.92248	-2.57317	-1.83617	-3.99874	-2.44801	0.052927	0.033101	-1.13946	0.563879	-1.02337	-1.27875	-3.90324	-2.41491	0.238994	-1.16907	0.07252	-0.033661	-2.04313
ACTG1P20	NA	NA	NA	NA	NA	NA	NA	NA	NA	NA	NA	NA	NA	NA	NA	NA	NA	NA	NA	NA	NA	0.218573	NA
ACTG2	-0.211705	-0.536265	0.379191	-0.027898	-0.439542	-0.543271	1.97905	-0.930879	2.26316	0.188892	0.41769	0.3469	-1.27109	-0.574225	-0.425404	-5.53064	0.789352	-1.57539	-0.352237	-2.13223	-0.494686	-0.384828	-0.744407
ACTL10	-0.599135	2.97976	0.749431	0.530742	0.777594	-0.080769	-0.492547	8.85288	1.6446	1.14293	-0.531477	-0.288069	0.119543	-0.85053	-2.62292	-0.019899	1.09764	2.21879	4.11686	0.805348	-0.503699	0.453135	NA
ACTL6A	2.25915	5.45076	4.44576	1.83374	3.12585	0.628497	2.73751	0.954587	1.12816	4.20024	8.26234	3.98332	0.296304	1.86379	6.00245	1.39034	3.8515	3.2736	-0.126948	12.7206	7.25586	0.019108	2.8253
ACTL6B	-1.03979	0.310753	-0.631922	1.16489	-0.83746	-0.244091	-1.50639	0.669125	1.57029	1.40138	-1.75846	2.19348	1.6888	0.016388	2.34298	2.07055	-0.165802	-0.758145	-0.197452	-0.317343	0.570816	0.467568	0.072803
ACTL7A	0.960863	-0.019304	0.336404	-0.180232	-0.462296	0.918216	1.2025	-0.019918	-0.508112	-0.315104	0.686143	1.17536	-0.475293	0.61708	-0.49576	0.549424	-1.73211	-0.127699	-0.534748	-0.030098	-0.205557	-0.000141	-0.041611
ACTL7B	1.69888	-0.946005	-0.511009	2.62319	-0.086842	3.05006	-2.18409	0.639347	-0.898257	0.049052	-0.267006	-0.022136	1.31709	-0.508138	2.06632	0.191846	1.29019	-1.02441	-0.053492	-0.318284	-2.53475	-0.16474	-0.212967
ACTL8	-0.11835	-0.637223	-2.35921	0.007761	0.19475	-0.024554	0.121128	-0.716711	-1.09816	-0.101067	0.654265	-2.06727	-0.32533	-3.07139	-4.50639	-0.618595	-0.964533	-0.026317	-0.049195	-0.138773	-0.450457	-0.087444	-0.061052
ACTL9	-1.51762	-1.32505	-1.40565	-0.139766	-0.492539	-0.664222	-2.38499	-1.78282	-0.572186	-0.34933	-0.785225	0.360729	-0.876839	0.173836	-0.380531	1.28659	1.9216	0.077811	-0.80518	0.948056	-0.207387	-0.750143	-0.267312
ACTN1	-0.181812	-0.93235	-0.844385	-0.148492	-0.954608	-3.90724	0.153721	-0.26434	-0.443427	-4.96946	0.984573	0.347916	-1.47053	-0.673156	0.051385	-1.71975	0.726289	-0.303853	-1.57706	0.201325	-0.7115	-0.037401	0.087114
ACTN2	-2.1019	-0.540254	1.60647	0.507936	-1.10197	-1.0789	1.08957	0.763586	-0.87401	-0.530585	1.12363	2.17111	-0.923289	-1.31839	-0.071335	0.122893	1.38311	-1.18834	1.63682	1.78634	0.399759	0.387284	0.437719
ACTN3	-6.94564	-1.41945	-0.112254	0.197338	-1.73247	1.73891	0.220621	-0.294935	-2.18274	1.07885	-0.069619	-0.086989	0.023694	-1.07429	0.024855	-0.177961	-0.869836	-0.532883	0.517637	-0.199539	0.198081	0.205123	0.189321
ACTN4	-1.50743	-0.003737	-0.032534	0.021122	0.180484	-0.925529	-0.671065	2.10577	1.18893	-1.26819	-1.4054	1.8989	0.191275	0.740695	-0.983106	-0.628983	0.423561	-0.261344	-0.423909	0.549001	0.04963	-0.461614	0.606339
ACTR10	0.128296	-3.54975	0.525029	1.3453	0.289094	-3.73894	-0.603226	2.38158	-0.359157	-1.27905	-0.970553	2.46636	-0.721923	0.750698	1.26426	-0.953322	0.237678	0.045111	0.195364	0.709022	0.37867	0.335095	-0.039179
ACTR1A	1.60431	-2.08003	-0.753703	-5.34522	-1.54497	-3.75376	-10.5604	-2.82771	-7.63888	-2.14982	-2.70602	0.613011	0.647508	-1.85866	-6.32004	-1.15963	-2.73137	-13.5438	-0.776699	-4.8639	0.109432	-0.208246	-0.600659
ACTR1B	-3.41537	-0.117663	-0.853449	-0.254248	1.31499	-0.125506	-0.16189	-0.57327	0.868035	1.2639	-0.508627	-1.17057	3.06352	3.69146	1.93615	1.29418	2.2096	-1.10765	-6.4553	2.20456	0.017508	-0.402233	0.308576
ACTR2	-1.54383	1.49992	0.49315	1.41083	1.91534	-0.785163	-0.480526	-2.50646	0.792494	-1.07734	-1.93694	-0.011667	0.316052	1.06903	-0.530603	0.231457	1.01391	-1.6481	-4.65351	3.34796	2.07986	-0.865039	-0.120697
ACTR3	-1.96334	-1.79683	-0.047155	0.471035	0.930654	-0.067457	0.605898	-1.67	0.880264	-0.022609	2.11308	-0.481509	-2.84015	-0.782799	-0.452307	-3.29346	0.406069	0.371466	-6.5054	2.65044	-0.390175	-1.07978	-0.305265
ACTR3B	3.08723	-0.306585	-1.70266	-1.03886	-1.85748	1.42537	2.2308	3.05426	7.40405	0.646147	2.09048	0.919852	-1.10411	2.59313	1.97666	2.00342	2.0914	0.481814	4.31957	2.00872	0.459527	-0.024657	0.255269
ACTR3C	-0.419583	-0.924799	0.096303	0.960717	1.74656	-1.72728	-0.097673	1.07216	5.37594	1.2733	2.56587	-0.352925	-0.562249	-1.15173	-0.214275	-0.141822	4.17053	-0.135984	0.477873	-0.781339	0.035348	NA	2.02303
ACTR5	2.93249	0.362998	2.84653	4.12987	1.34333	0.486077	2.78871	3.05216	7.65383	1.80693	3.00379	0.864658	0.642199	0.60276	0.516214	-0.091486	2.06799	4.39591	2.47747	0.836276	2.36045	0.402287	-0.098557
ACTR6	7.67707	-0.469239	0.839781	0.564095	-0.096449	-0.186102	0.25772	4.69324	-0.752522	3.3129	-0.35845	0.051449	-2.50281	0.414427	-4.18889	1.37516	-0.332664	-1.50368	8.4759	0.086922	0.029175	-1.32123	0.103696
ACTR8	-0.843307	-1.85339	-3.61088	-0.679229	-2.6014	0.487183	-0.396462	-0.416738	-1.77541	2.83317	-0.477644	-0.470209	-8.64285	-0.170467	-0.325808	0.694367	-0.381803	1.93013	-0.559576	-0.383417	-1.23134	-0.971077	-2.13275
ACTRT1	0.084177	-0.044896	-0.307461	0.086665	-0.144211	-1.03279	0.222015	0.752204	-0.188126	0.373543	-0.806243	-0.486121	2.25599	-2.15241	0.385108	1.06998	-0.107288	0.413864	2.24986	1.74301	0.743281	-0.179459	-0.089619
ACTRT2	-1.51762	2.13092	-0.067202	-0.420983	-1.02788	0.703207	0.17524	NA	0.132198	-1.00321	0.301424	-0.130527	0.368035	-4.0556	0.895515	-0.061863	NA	1.7997	0.797935	-0.486979	0.500871	-0.286502	0.440663
ACTRT3	-0.538432	-0.516709	0.067804	0.12967	1.23928	-0.260246	0.536541	0.03846	2.9793	-0.036179	0.573995	0.108236	-0.771454	-0.551763	-0.448521	1.0856	-0.789902	-0.331244	0.443848	0.218089	4.69304	-0.091715	0.893965
ACVR1	-1.41381	-1.74764	-4.38738	-0.402929	4.13693	0.339141	-0.20025	0.326621	7.01443	2.12742	2.85515	-1.05077	2.28579	-0.132892	-0.91085	0.211496	1.31249	0.17176	-3.80704	-0.542096	0.351957	-0.567232	-0.139089
ACVR1B	0.242005	0.556796	0.463034	1.52767	3.45819	-2.0116	2.25385	2.73804	4.23123	2.33223	-1.87048	-2.04556	1.26856	2.60622	-0.097663	-1.00835	3.73881	-0.33063	4.64269	6.36177	-0.289828	0.736819	0.364401
ACVR1C	0.01354	-0.423303	-1.69919	0.271207	-0.115108	1.23956	-0.001571	0.330924	2.86976	-0.705402	0.15501	-1.08483	-2.3479	1.65366	-1.71547	0.543319	-1.03944	0.58497	-1.33815	-0.639719	1.70618	-0.037436	0.175565
ACVR2A	-0.823692	-1.55449	-0.088541	-0.300033	0.555027	2.42363	0.402629	0.160948	2.41542	1.63478	1.04333	0.320085	-0.278937	-3.23401	0.046826	0.34744	1.9105	2.75637	-3.03029	-0.577506	2.53703	0.059562	0.870594
ACVR2B	1.43553	2.38117	0.961663	0.365342	-0.842479	0.75173	2.95677	1.13905	2.68661	1.29416	-0.030313	-1.26959	0.899901	0.419543	3.76564	6.77469	-0.249196	1.70687	-0.116759	2.20737	1.40116	0.079161	0.629258
ACVRL1	-1.31353	-2.13921	-0.004782	0.382834	-0.298662	-1.58959	0.538993	-0.095586	0.040242	1.82289	-0.269979	-2.93583	-0.034854	1.5564	-0.102776	0.058391	0.638118	-1.81223	1.09	0.058277	0.188277	-0.774047	-0.253906
ACY1	-5.15134	-2.33529	-2.57988	-1.64668	-2.84468	-1.34688	-2.86208	-1.54046	-3.04095	-0.218571	-2.70124	-5.48375	-2.17142	0.300519	-6.53502	-1.03874	-0.115986	-2.59186	0.137235	-1.42464	-3.55405	0.192964	0.273248
ACY3	-2.30137	-0.287371	1.23705	-2.45591	-0.716214	0.171176	-1.13784	0.268948	3.4381	-1.9502	-1.06838	0.945375	-0.468193	1.04244	-2.30456	-0.16743	-0.095344	-0.325311	-0.18325	-0.829772	-6.73	-1.48537	-0.829096
ACYP1	1.34194	0.186608	0.729419	0.560323	0.290287	0.713025	0.051889	4.07685	-0.527042	-2.78292	-0.357256	-0.093928	0.206772	1.23244	1.41824	1.85372	0.196309	0.412649	0.053679	-0.617607	0.91146	0.160081	0.890336
ACYP2	-1.89079	-0.480716	-1.5391	2.92205	-0.852098	-1.27297	0.670707	-0.955419	0.284642	-0.483864	-0.816938	-1.1056	-2.15392	3.91859	-0.986211	-1.34422	0.423658	-0.33853	-1.64424	0.610028	1.45956	-0.326776	-0.323176
ADA	-0.191355	-0.577028	-0.220915	-0.269823	-0.723692	0.124545	-0.722345	-0.056965	-0.35928	-0.903511	-1.50489	-1.98873	-0.699325	0.257551	0.897465	-2.09232	-1.40243	-0.014897	-2.91155	-0.522369	1.46677	-0.288603	-1.72342
ADA2	NA	NA	NA	NA	NA	NA	NA	NA	NA	NA	NA	NA	NA	NA	NA	NA	NA	NA	NA	NA	NA	-0.041589	NA
ADAD1	0.340386	0.878465	-0.617607	0.379901	-0.090551	-0.450397	-0.770237	-0.130192	0.648636	-0.405396	0.778189	-1.29051	-0.404268	-0.556041	1.18783	-1.32161	0.723668	0.274133	0.153326	-0.46236	0.049632	0.016941	-0.035285
ADAD2	-3.9557	-1.25926	-0.065438	-0.262691	0.706112	0.011092	-1.78757	-1.20944	0.043549	0.797367	0.731006	-1.54369	-1.35341	-1.2451	-2.12532	-2.4531	-0.007209	-1.42498	-0.32853	0.915504	0.102999	-0.638342	-0.45935
ADAL	-0.628703	-1.59694	0.210035	-0.838678	-3.59313	0.095983	-0.895643	-0.087917	1.01251	-0.221627	0.266656	-3.09777	-0.273601	1.06564	-1.58001	-1.17271	-0.834246	-0.113228	-0.895211	-0.48539	-1.30508	-1.46484	0.004276
ADAM10	-0.792929	-0.020956	-0.204673	-2.17598	-2.2431	-4.17868	0.636831	1.74271	-0.480728	0.033443	0.281503	1.0234	-0.419821	-1.34675	0.838199	-0.336795	-1.71174	0.666171	-1.12701	-1.09502	-1.07336	-0.243282	-1.4229
ADAM11	0.016329	0.150276	0.063968	2.4315	0.049795	0.303987	0.117712	-0.505074	1.34679	1.65047	0.339885	0.086016	0.116861	1.14177	2.62703	0.83426	0.865987	0.970835	-1.16807	0.596856	0.129737	-0.21654	-0.134785
ADAM12	1.3473	-0.399586	1.77685	0.010276	0.556438	-1.84308	0.028703	-0.693338	3.28211	-0.824475	-0.745291	-1.40785	-0.777785	3.60554	0.753034	2.14611	0.156932	-0.097368	0.900858	0.839684	0.795033	0.558029	0.083683
ADAM15	-0.561245	1.77106	-0.012695	1.10385	-0.299925	4.05039	0.06944	0.954249	-0.07686	0.432004	1.18798	0.045417	0.237902	1.27372	-0.16197	3.0567	1.5393	-0.64406	2.67927	7.80038	-1.38671	-0.420737	0.057978
ADAM17	-2.63547	1.50414	-0.137626	2.61754	2.5684	3.31465	-0.518975	-2.07418	0.709487	1.39909	0.695715	0.896009	0.86716	-1.36581	3.2948	1.62373	0.179617	2.07931	-2.80591	2.81459	1.21759	-0.025121	0.088228
ADAM18	-0.377739	0.772312	-0.268448	0.36417	-0.179325	-1.00818	-0.54444	0.098388	-3.39409	0.289498	-0.384792	0.232	1.4769	2.07451	0.446264	0.360715	0.118211	-2.17593	0.064214	0.2758	0.095694	-0.472002	-0.06893
ADAM19	0.352023	-0.637255	-0.759807	0.201412	-2.44015	-0.248276	1.65079	-0.214554	-0.340351	-0.226316	-3.32288	-1.40439	-2.52962	-1.32255	-0.090163	-2.05418	-1.16886	-7.48331	-0.0307	-2.06395	-0.665696	-0.427895	-0.063533
ADAM2	0.284417	0.763956	1.14842	0.090452	-0.157135	2.32448	-0.097181	2.91549	11.8818	3.93916	-0.014351	-0.371329	0.979074	-0.280195	0.271098	-0.310019	-1.71308	0.870991	-0.208626	-1.51856	-0.494783	-0.934052	0.162784
ADAM20	-1.05551	-3.71389	-0.078922	0.108792	1.17938	-1.61326	-1.10062	1.42557	-0.450897	-0.359871	-0.446624	-1.30226	-0.852691	1.63911	-0.953688	-0.791455	0.654819	-0.125032	-0.638803	1.27975	-1.09785	-0.951942	-0.368911
ADAM21	0.587126	-2.79344	-1.1461	-0.34359	-2.28438	-0.167319	-0.387691	-2.22763	-0.254775	-1.45605	-0.194776	-3.57078	-1.68987	0.195879	0.132681	-1.44517	-0.783746	-1.19217	2.21085	2.74754	1.13013	-0.327293	-1.88004
ADAM22	-0.253489	3.60733	1.12831	-0.0081	0.760445	3.0649	0.558961	4.65241	4.43807	0.030229	-2.99643	-0.890276	-0.145799	1.09428	-0.002476	-0.274011	-0.597333	1.85057	0.117672	-0.875782	-0.67944	0.111987	0.614535
ADAM23	2.68702	-0.608074	-0.979342	-0.214824	0.367555	-3.0056	-1.56016	0.014785	0.102323	-0.978759	2.28513	-0.788111	-1.3182	0.904973	-1.65988	-0.002138	0.485368	-0.351281	0.278371	0.406592	1.20826	-0.008208	-0.525612
ADAM28	-1.94163	-2.34592	-4.34243	-5.77561	-0.733614	-2.16223	-5.00423	-0.421002	-1.94	-0.201936	0.443945	-1.85132	0.766212	-4.80026	0.292558	1.75961	0.554771	-1.41138	4.07654	-1.24552	-2.76076	0.165545	0.072304
ADAM29	0.216376	-1.27559	0.154227	0.487302	-2.33205	0.68713	-0.001024	0.119563	1.26526	-0.137056	-0.55678	-0.171196	0.210569	-0.307893	-0.877644	0.825136	-1.47343	0.030228	0.34379	-0.045608	-0.201433	-0.053012	-0.062453
ADAM30	0.465812	-1.00726	-0.175064	0.610489	0.169016	0.716064	0.242965	-0.375896	-0.253608	-0.449226	0.098952	0.498391	0.214017	0.347052	-0.71188	1.74556	-0.13398	1.04392	0.096772	0.023006	-1.18378	0.136547	1.57143
ADAM32	2.96094	-0.291104	-0.35779	0.163864	-0.500449	-4.99617	0.40429	1.447	0.209367	1.03754	-3.81839	0.495053	-0.447346	0.069044	-0.011396	0.724549	0.523686	0.002332	0.285164	1.88919	0.244774	-0.329971	0.073285
ADAM33	-0.689854	-1.39693	-1.6456	-3.61704	-2.52065	-0.157877	-3.35826	-0.731182	0.122256	-0.789908	-0.382609	0.876766	-1.84547	-3.05849	-1.16216	-2.11586	1.25901	-1.87959	-2.64826	0.118319	1.38155	0.197955	-0.199561
ADAM3A	NA	NA	NA	NA	NA	NA	NA	NA	NA	NA	NA	NA	NA	NA	NA	NA	NA	NA	NA	NA	NA	-0.14632	NA
ADAM5	NA	NA	NA	NA	NA	NA	NA	NA	NA	NA	NA	NA	NA	NA	NA	NA	NA	NA	NA	NA	NA	0.09484	NA
ADAM6	NA	NA	NA	NA	NA	NA	NA	NA	NA	NA	NA	NA	NA	NA	NA	NA	NA	NA	NA	NA	NA	-0.006914	NA
ADAM7	0.641412	0.180388	-0.71575	0.132843	0.487037	-0.035259	0.696636	-0.493607	-1.66488	0.509672	-1.80818	-0.978487	-1.40028	-0.032396	2.86271	-0.1753	-2.73504	1.68473	0.405175	0.433396	-0.894213	-0.769167	-0.987298
ADAM8	-1.12901	-1.63992	0.633908	-0.760297	-0.056504	-0.689072	-0.722673	-0.019669	-3.96803	-0.135332	0.166897	-2.90812	-0.657181	0.533462	0.160971	1.89234	1.21507	-2.34127	-1.14165	0.049902	-1.55582	0.448032	0.133848
ADAM9	-1.16195	1.57908	0.234235	-0.873892	-3.10504	-2.96472	3.29724	1.08981	-1.18874	-0.158716	0.410144	0.981853	1.06165	-1.04207	0.058524	-0.112953	-0.887818	-0.073048	-0.17336	-4.40903	-2.10187	0.135991	0.185988
ADAMDEC1	-1.44286	0.028153	0.948463	0.835337	0.03334	0.352585	0.627159	0.328152	-0.31037	-0.535157	0.764088	-0.08119	1.21687	2.87724	-0.019749	-1.74979	-0.858933	-1.13167	-1.20774	0.197823	-0.124057	0.212346	-0.005736
ADAMTS1	-1.65599	0.483653	0.948828	1.2205	-0.760812	-0.08363	-1.86496	-1.51694	-0.045667	0.020586	0.062175	-2.19115	0.50149	-4.29649	-4.09698	1.05005	0.750828	1.74511	-0.459102	-0.187685	1.18131	0.928608	0.418106
ADAMTS10	-1.97266	-8.08958	-1.65742	-2.75981	-3.0929	-0.782883	-2.81411	-0.346224	-0.949418	-4.60929	-3.96535	-0.217176	-0.051005	-1.01081	-1.46665	-0.306498	-0.478901	-1.16123	-0.659338	-1.75177	2.89887	-1.37472	-0.040435
ADAMTS12	0.199304	0.655405	4.58779	0.818325	0.735292	-1.38075	0.28007	-0.540443	2.25503	-1.94915	-0.029718	-0.074882	0.889357	3.54851	1.15541	1.96516	0.385706	0.151242	0.184405	2.26872	2.15588	-0.094292	0.719771
ADAMTS13	-0.023425	-0.998961	-0.614608	-0.880193	0.163489	-0.371062	0.454562	-0.344982	-1.55528	-0.961274	-7.98312	-1.80298	-1.91466	0.277275	0.28408	8.74209	-0.115769	-7.12246	-0.059967	-3.02149	-1.02531	-0.072512	-0.120569
ADAMTS14	-0.333699	-6.38743	2.56406	-1.48617	-0.003913	-3.78247	-2.69053	-0.238795	-0.163469	-2.66216	-0.54288	1.11717	-4.01225	0.871142	-0.774875	2.51665	0.150877	-1.06896	0.228797	-0.095315	-0.206705	0.245235	0.231805
ADAMTS15	0.519555	-1.75294	-0.866966	-2.63551	-0.790923	-2.9943	-0.541351	0.693242	-0.6849	1.51577	-0.528709	-0.599857	-0.630525	-2.16462	-0.225094	0.005581	-2.28176	-2.77162	-3.20561	1.44396	-0.12112	0.007223	-0.376423
ADAMTS16	0.000684	-2.83248	-0.929509	1.08185	0.536433	-2.31579	0.934691	-2.01608	0.781374	-2.71527	0.709672	0.334003	4.43798	-0.480691	-1.59591	2.07761	0.454934	0.284453	1.2761	2.02245	-1.38408	1.06125	1.82915
ADAMTS17	0.470619	0.209879	0.705111	4.88238	-0.589985	0.341294	2.53777	2.70578	0.528037	-1.90471	3.20473	1.01107	0.065434	1.57719	0.968768	-0.976544	0.506439	0.05072	0.931088	2.38912	6.66099	0.441597	0.810797
ADAMTS18	0.924207	-3.70485	1.13541	-2.73851	1.8944	-0.982599	-0.423424	2.68721	0.478975	-2.11263	0.39267	0.687301	1.10108	-1.16701	-0.936715	4.13516	0.414703	-0.700974	0.332082	-1.76487	0.208753	0.050204	0.074955
ADAMTS19	0.41074	-1.0182	-0.748871	-2.90554	-1.6368	-0.472022	1.57512	0.897026	0.541135	-0.603944	1.73092	-0.428611	-0.028099	3.9148	0.364296	-0.074878	-0.034438	0.344287	0.124117	-0.279323	-0.331722	NA	0.100046
ADAMTS2	-0.413988	-0.399574	2.04151	0.450772	0.391468	-2.35167	-0.149201	-0.902038	3.31195	-1.12533	0.574341	-1.46684	0.187975	3.31014	0.534036	2.7502	-0.275524	-1.4124	0.784264	0.03041	-0.383143	0.097427	-0.339271
ADAMTS20	-0.123819	0.399113	-1.32515	-0.420715	-0.233712	-0.013435	-0.084033	-0.154495	0.160163	-1.06223	-1.36712	0.880962	0.229489	3.30829	-1.08709	3.8747	-0.078631	-0.07144	-0.287031	0.633191	2.1395	-0.043183	1.19583
ADAMTS3	-0.16387	-0.562793	-2.08615	-0.086133	-0.854036	-0.714079	-0.264248	-0.080961	0.85097	1.63563	0.2311	-4.81092	-0.652207	-0.249938	-2.1532	1.22088	0.373184	-0.245804	0.92921	0.190476	0.753027	-0.295086	-0.016324
ADAMTS4	-0.973843	-0.366288	1.27103	1.08246	-0.727157	-0.710397	0.150949	-1.96639	-0.451811	0.047098	0.074807	0.371288	0.124503	0.870126	0.130992	1.42016	-0.286094	-1.99071	0.721331	0.442857	0.258966	NA	0.436867
ADAMTS5	0.288981	-1.02626	0.475753	0.487441	0.001636	-1.00656	-0.504256	0.361269	0.721073	0.089611	5.08576	-0.701817	-1.07395	-0.358805	-1.25242	0.12184	0.994874	-3.52288	-0.806523	0.077055	1.86393	-0.837787	2.01368
ADAMTS6	-0.257094	-2.31374	-0.17153	1.04235	-0.482125	0.63222	-0.959248	-0.535039	0.713216	-0.148276	5.42975	0.201245	-0.656228	-2.30437	-2.15127	1.03291	0.861239	-2.62813	3.59012	-1.11164	-0.63089	-0.041646	0.146654
ADAMTS7	0.717616	-0.356239	2.83188	-0.524306	1.01016	-1.14253	0.137628	-0.001308	0.619919	-0.099969	0.822108	-1.09753	-1.05625	-0.668973	-0.480036	0.003162	0.552639	1.16609	1.87516	-1.54716	0.677132	1.05487	-0.732735
ADAMTS8	-0.857333	0.22222	-2.55441	-0.948486	-0.565677	-2.88706	-1.04005	-0.120958	-3.80223	-0.518668	-0.551475	0.522244	-0.331462	-1.69261	-2.75322	-0.756953	1.05454	-1.22835	-0.448296	0.762406	-0.129443	0.32434	0.552726
ADAMTS9	-0.166975	-1.48444	0.01964	0.116817	-3.05841	0.751884	-1.08928	-3.44392	-2.94729	1.80571	-1.14959	0.013423	-1.0428	0.206221	-0.536861	1.88889	0.13286	-0.009013	0.270579	-0.938518	0.039947	0.129027	0.422382
ADAMTSL1	-0.007889	-1.69792	1.8535	-1.36117	-0.052589	-4.89348	0.556901	3.56666	-0.414634	-1.35131	0.784148	-2.59968	-0.747171	-0.677003	-0.118224	-0.999265	0.56288	-0.284143	-0.952306	-0.262676	0.342213	-0.344879	-0.415071
ADAMTSL2	-1.15696	-1.12909	-0.47675	-0.183027	1.66649	-0.958469	2.33056	-0.388671	1.23783	0.658159	-1.50686	-0.331603	-1.68738	-0.092157	1.39525	2.19821	0.039981	1.96627	0.95177	-0.44474	2.21524	-0.145965	0.150564
ADAMTSL3	0.4695	-2.83349	0.742299	0.54239	0.992218	-1.87267	-1.39393	-4.01968	1.22514	-2.66551	-1.53861	0.033172	0.771313	1.9045	-1.97811	0.25563	1.32606	0.949187	-0.243219	1.20821	0.117573	-0.131043	0.381136
ADAMTSL4	-0.862088	-0.309684	0.30382	-0.153839	-0.082122	0.007518	-0.574979	0.096208	0.599496	-0.227553	0.319232	0.232483	0.29412	0.145549	-0.395047	0.614098	-0.021208	1.62763	-1.24283	-0.053634	0.095219	-0.618109	0.620556
ADAMTSL4.AS1	NA	NA	NA	NA	NA	NA	NA	NA	NA	NA	NA	NA	NA	NA	NA	NA	NA	NA	NA	NA	NA	1.53903	NA
ADAMTSL5	-0.142295	-1.68932	-6.00524	1.07682	-0.053556	0.386823	0.534418	-1.58632	-1.44055	2.74873	1.00286	0.220513	1.05064	-0.390158	0.816468	-0.163012	-0.509865	-0.40921	0.177033	-1.94252	-0.319056	-0.521321	-0.08301
ADAP1	2.67008	0.22692	-1.7347	0.669003	0.479024	-1.44274	1.57487	0.297969	0.510042	-0.630354	-0.272025	-0.029489	1.34162	0.907019	-1.11023	4.94395	0.46554	-1.61221	1.02559	-1.38209	-2.6056	-0.110205	-0.102553
ADAP2	-3.17571	-0.72731	1.4978	0.365349	0.395376	-2.46632	0.159801	-2.54208	0.14635	-0.162156	-2.39148	-0.864688	-0.446792	0.978249	-0.477308	4.14524	-0.397503	0.211514	5.96249	-0.233448	-1.6648	1.25749	-1.66239
ADAR	0.054828	6.70965	-0.393494	0.388451	0.818514	3.30146	0.641231	-1.33995	-0.066915	-0.078935	3.89796	-0.179282	1.50401	0.723344	1.49997	5.05592	0.715815	1.058	2.82701	5.33504	0.195943	-0.239603	0.123845
ADARB1	2.76061	-0.801695	-0.245191	-0.57679	0.334992	-2.70756	-2.43362	-1.00545	-1.10129	-0.883437	0.587606	-4.88877	-1.36758	-1.81408	-0.275581	0.141217	-3.11267	0.419153	-0.139885	1.5254	0.640977	-0.218786	0.185656
ADARB2	-1.58868	1.02763	0.446675	1.09394	0.824036	0.154055	-0.087437	-0.354004	-1.78735	0.451959	-0.655342	-1.61899	0.396776	1.85156	-0.90652	0.746513	-0.838	0.390874	2.6133	4.4816	1.21439	NA	0.219208
ADARB2.AS1	NA	NA	NA	NA	NA	NA	NA	NA	NA	NA	NA	NA	NA	NA	NA	NA	NA	NA	NA	NA	NA	-0.020446	NA
ADAT1	-0.124413	-0.259914	-0.204269	-2.94984	1.0082	-0.990704	-0.534407	-0.146257	1.7508	1.5023	1.08452	-0.284393	0.195609	0.499827	-1.21329	-1.8119	2.50609	-0.57682	3.5189	-2.40785	-0.970015	NA	-1.08824
ADAT2	-1.09222	-6.34225	-0.068224	-2.32252	-0.090367	-4.58046	-0.16607	-1.46147	-7.73953	-1.0717	1.73495	-2.4816	-1.07152	-0.016479	-2.10637	-1.77943	-0.628135	-5.12873	-1.76294	2.35371	-0.371885	0.161804	-0.167281
ADAT3	0.096459	0.322482	-0.625439	0.729685	-0.674445	1.91238	-0.098351	1.20137	0.218389	-0.523766	-0.958719	-3.99394	0.042791	1.45707	1.05354	-0.112356	-2.4986	2.38524	-0.209195	-1.48515	-0.824949	NA	NA
ADCK1	0.699419	-4.07245	1.41042	-0.006446	-0.000419	-3.01654	-0.16391	4.48983	0.492759	-1.65598	-2.6421	-0.075906	-0.195728	-0.309169	-1.23202	-0.595892	-0.449395	-0.058514	2.6721	-1.24029	0.18729	5.5e-05	0.07471
ADCK2	1.51505	2.3765	-0.051224	-0.986804	0.546286	3.75979	1.21811	3.22179	1.84224	3.28829	0.789973	0.654036	1.17147	3.71615	1.368	2.32225	3.96746	1.68918	5.0914	1.43313	0.147647	0.110902	0.351241
ADCK5	-1.98289	2.04279	-0.380625	0.933806	1.49389	0.490203	0.690635	1.23409	0.172601	3.7602	1.34066	0.242181	3.57313	1.66176	3.03805	3.0527	2.6659	2.93215	-3.2728	3.7519	0.543619	0.477708	0.178157
ADCY1	-0.079019	-0.594737	1.21406	1.75277	-0.944375	-0.062027	-0.496356	-0.252317	3.82703	-3.27716	-0.057047	0.095273	-1.08987	0.911442	2.14557	-0.317782	-0.724661	-0.201006	6.13465	0.531463	0.850685	0.394141	-0.079159
ADCY10	2.14804	-0.238315	0.672394	0.857273	-0.531945	-1.0916	5.2692	1.71206	0.796999	-0.347099	0.76681	0.049051	2.03468	-0.40807	-1.39871	2.98036	0.181005	0.127953	-1.07296	0.514828	0.889226	-0.443812	0.002784
ADCY10P1	NA	NA	NA	NA	NA	NA	NA	NA	NA	NA	NA	NA	NA	NA	NA	NA	NA	NA	NA	NA	NA	-0.869359	NA
ADCY2	-2.22773	0.275984	1.92073	-0.775366	-0.240844	1.61009	2.07676	-0.820168	0.587722	-0.175673	-0.544203	0.086702	-1.14484	-0.311615	-0.159966	2.43323	0.180674	-0.328154	0.436408	0.402892	0.622603	0.565614	0.303736
ADCY3	3.81782	3.29492	1.77125	0.192723	1.27587	1.77541	0.917594	-1.04014	-1.28288	-0.484482	-0.321113	-0.399621	0.601428	2.97606	0.065225	-0.819293	2.0415	1.25466	0.018943	11.2292	-0.412281	-0.37867	-0.89792
ADCY4	-2.45005	-5.68108	-3.16095	-5.89068	-2.28545	-2.10697	-1.82578	-0.894826	-3.78074	0.237529	-0.69892	-3.4152	-3.32829	0.066269	0.153991	0.040413	0.750425	-2.49956	-0.223117	0.016593	0.279479	-0.458233	-1.06494
ADCY5	-0.317059	-1.71246	-0.150997	0.226239	-0.710994	-3.25315	0.967003	-1.84993	-3.22591	0.595802	-15.8303	-0.17875	0.563677	-0.021174	1.05369	-2.30237	0.098554	-0.203596	0.345624	0.644661	0.930335	0.016573	0.310967
ADCY6	-0.108034	-3.06265	-0.140606	-0.111435	-1.819	-1.81285	-1.86687	3.12163	0.067807	-0.018491	-6.40627	-1.09138	0.094631	0.605795	-1.79221	-0.907671	-0.640372	-0.879963	0.122518	-0.052032	-1.54274	0.093453	-0.54985
ADCY7	-0.457786	-0.087868	0.239226	-1.47721	0.409231	-0.920876	-3.00937	-0.029865	-0.050407	0.087565	-0.505453	-0.468173	-1.25272	-0.020239	-6.00225	0.375663	0.408718	0.508119	-0.761219	0.607156	-2.52235	-0.497529	0.154388
ADCY8	-0.399759	0.997917	-0.603974	7.79629	-1.47076	-0.326102	-0.100805	0.147347	-7.03944	-4.11004	-7.98228	-0.507276	-0.698041	-0.04048	-0.446991	-0.61845	2.99047	-0.440506	-0.983004	-0.29422	0.491479	1.00673	0.141787
ADCY9	1.94756	-0.177058	3.54295	6.73247	-0.018529	0.318701	0.782646	-0.032657	3.13114	2.30397	6.74579	-0.008157	3.48901	0.922496	0.117005	1.62449	0.143906	0.070313	-0.404504	1.23192	0.008118	0.323145	-0.072151
ADCYAP1	-0.613135	0.511806	-1.86378	-0.351965	-0.41353	-0.487924	0.050062	0.918177	-0.125781	0.119492	-0.299365	0.070514	0.181951	-0.050004	0.565664	-0.511289	1.04882	-2.34536	-0.526023	0.040804	0.52825	-0.207262	0.187123
ADCYAP1R1	-0.254415	-0.176657	0.793003	-1.67963	0.353882	-0.361443	-0.988332	0.83479	-1.19495	-0.26352	-2.10211	-0.577519	-2.42042	-2.20515	0.197886	-0.455853	-0.862026	0.360367	-0.81892	0.877115	1.31776	-0.466847	-0.221961
ADD1	0.780316	-3.92259	-1.41966	-1.52349	-3.43775	-2.20884	-1.30439	2.99153	-2.2833	-3.35963	-4.91292	-0.492266	-0.156875	-0.828394	-1.31905	0.425441	-1.24822	-1.28143	0.214539	0.003033	-0.733969	-0.636769	-2.38239
ADD2	1.09547	0.650563	0.553398	-0.225596	-2.03568	0.394718	0.851315	-0.951511	-0.267892	-2.10004	-2.98022	-1.70594	-0.809052	0.381473	-2.59535	1.54788	1.14914	1.14748	1.23213	1.46359	0.798435	-0.134749	2.08854
ADD3	0.632544	-0.306495	1.16568	-2.42957	0.316175	-2.11803	-0.206286	-0.15087	-1.74549	-0.106398	-6.08548	0.458567	0.026529	0.212713	1.96264	-0.639164	1.859	0.309633	-4.92683	-0.214858	0.215831	0.222574	0.774998
ADGB	1.62203	0.524025	-0.372465	-0.667859	0.008995	0.014947	0.439485	-0.628291	0.853924	-0.387124	0.299917	0.34948	-0.451594	-0.429978	0.258549	2.44842	2.81613	-0.711234	0.959221	-0.352887	-2.08632	-0.012044	0.104576
ADGRA1	-0.768899	-0.006311	2.21834	-0.27343	0.691715	-1.08958	0.123037	0.061914	0.900933	-0.432464	-2.12783	-1.90232	-0.037192	0.376164	0.13909	0.544123	-0.392137	1.93069	0.185732	0.019517	-0.145779	-0.244605	NA
ADGRA2	0.127191	-1.51266	0.852702	-0.866663	0.867364	-2.61301	-0.191598	-1.71003	-1.13973	1.34893	-0.030625	-1.27446	-1.63686	0.875538	0.192611	-1.07165	0.379599	-0.283556	0.52097	-0.540767	0.205131	-0.118211	NA
ADGRA3	0.203137	0.296808	-0.32206	0.986095	-10.724	2.27491	-0.383608	5.54812	-0.128998	0.33153	3.05798	-1.89991	0.281239	-0.25322	1.12777	-1.35471	-5.3491	0.235497	-0.348752	0.138694	1.62425	-0.107206	NA
ADGRB1	-0.061482	-3.33742	-2.24358	1.94417	1.47823	-2.10732	0.207295	1.14738	-0.219095	0.032028	-1.86422	-1.67868	-2.95619	-0.039324	-0.760779	-2.17517	-0.240211	-0.000326	-0.396307	0.232646	2.71704	-0.386512	NA
ADGRB2	1.85186	-1.86958	0.561282	1.39676	-1.59437	-1.1831	1.27451	2.47513	1.66306	-0.929228	-0.52574	2.52693	0.072651	-0.559456	-1.64139	-0.196962	-0.044797	-1.13126	0.865181	0.776883	1.44238	-0.873661	NA
ADGRB3	-0.539002	-3.77584	-3.09231	-2.708	-0.916862	-0.137227	-0.578716	-0.282316	-0.3386	1.67352	-5.08326	-2.86734	-1.06706	0.2367	0.188588	0.307793	-1.00457	1.78828	-0.333075	0.337119	0.357999	-1.1249	NA
ADGRD1	0.506553	-0.909334	-0.480752	-0.395932	-2.40731	-1.56924	-0.418252	-1.20328	0.51722	-0.159635	2.25952	0.079272	-1.15716	0.005695	-2.06559	0.602796	1.7151	-0.254566	1.77906	-1.3211	0.0547	0.274331	NA
ADGRD2	0.767214	-1.76142	-0.924216	1.88691	-0.198833	0.400259	-0.630675	1.16537	1.58328	-0.1189	0.050663	-0.204055	0.326922	-1.81534	1.95784	-2.07131	-0.292405	-2.35329	-0.690605	0.602951	-0.580182	-0.704278	NA
ADGRE1	-2.18829	0.261148	-0.983392	0.746092	0.947325	-0.249573	-1.23683	-0.884512	0.191665	-0.618701	-0.218772	-5.64763	-0.20106	-0.948369	-0.744423	-1.26282	-0.329239	-2.50528	0.444743	-0.176367	0.040789	0.3084	NA
ADGRE2	-3.24377	-0.715886	-0.15673	0.528141	-1.8279	-0.339706	0.071711	-1.45562	0.76521	-0.058202	1.35971	-3.10457	-0.639714	0.98643	0.415416	0.146407	-0.370576	-0.659578	2.10083	-1.44034	0.247915	0.34616	NA
ADGRE3	-1.30629	-1.79335	-0.888132	-1.28691	-0.608472	-0.397152	-2.43967	-0.401949	-0.498788	-0.418117	1.55286	-1.24974	0.192702	-0.618388	-6.75948	-0.954974	-0.121738	-4.47744	-0.483859	-0.224217	-1.32417	-0.589627	NA
ADGRE4P	NA	NA	NA	NA	NA	NA	NA	NA	NA	NA	NA	NA	NA	NA	NA	NA	NA	NA	NA	NA	NA	-0.71932	NA
ADGRE5	-0.958705	-0.544206	0.178241	-3.9771	-2.93794	0.7716	0.163575	-0.57682	-0.734793	-0.332922	2.02728	0.437446	-3.64593	-0.23089	-2.16662	-1.53354	-0.411391	-0.005037	-1.07198	-0.15225	-1.68967	0.251267	NA
ADGRF1	0.016921	1.56103	-3.10749	-0.709688	-0.047687	-1.48579	0.484042	0.718813	-3.36551	3.40872	0.114212	1.08951	0.86464	-0.509196	-0.188512	-0.7359	2.23375	1.12953	1.59616	0.437731	-2.65165	0.94646	NA
ADGRF2	0.21164	1.20942	0.355327	0.854162	1.22828	0.878928	-0.912636	-3.884	-0.507945	0.064937	1.31376	-0.351968	-1.32671	0.031209	-2.46284	-1.01107	2.85019	-0.403344	-0.001941	-0.201894	-1.15097	-0.037151	NA
ADGRF3	1.43312	-0.310687	-1.26217	0.175405	-2.43478	1.33899	-2.6427	-0.03163	0.90697	1.48674	-2.00989	-5.06503	-0.595423	0.359149	-2.5556	2.01317	1.21112	0.35627	-0.132045	-0.104869	2.66791	0.975091	NA
ADGRF4	-1.84592	1.81209	-2.49477	1.19019	0.963254	2.64233	-2.75986	-0.348788	-0.383385	0.518502	0.953518	-1.69526	-4.48735	-0.874762	-0.766613	-0.484321	2.62586	-0.433599	-0.078968	-0.473418	-1.97911	-0.563839	NA
ADGRF5	-0.837737	-2.3852	1.23555	-0.449241	0.243177	-1.64516	0.34241	-2.68539	-0.447456	3.79338	-0.07068	-4.45839	1.14403	1.02281	1.13328	-0.379773	0.199854	-0.35482	-0.049923	1.60063	0.837931	-0.832515	NA
ADGRG1	0.55709	-0.77394	0.0462	-3.75584	1.01217	-0.513601	-1.57892	-0.726465	2.26428	-1.43016	-2.40524	1.38415	0.572165	-0.287336	-0.296232	-3.2471	2.12891	0.562707	2.20552	-0.04596	-2.31124	-0.091535	NA
ADGRG2	-0.827737	0.305103	1.88806	0.363901	-0.041712	-0.225999	1.04562	0.351568	-0.037625	-0.343462	4.12737	0.490358	-0.351345	0.137646	0.162513	1.37412	-2.78731	-0.382254	0.344444	0.20631	-1.38347	-0.388639	NA
ADGRG3	-3.18797	-2.52829	-1.38045	-3.4683	-1.65852	-3.39005	-0.382886	-0.144844	0.61959	-1.18756	0.452322	-0.035561	-0.359591	0.237637	-1.14992	0.144154	-0.239892	-0.745734	4.95872	0.605364	-3.14007	-0.236336	NA
ADGRG4	0.536624	-1.45046	0.101914	-1.32119	0.180601	1.25883	-2.00681	-0.34606	0.246	-0.791201	1.38936	0.120131	-0.681522	0.322941	-0.940387	0.386066	0.522593	0.398818	0.441617	0.633933	-1.19937	0.150151	NA
ADGRG5	-1.65512	-1.1266	-2.01072	-0.859336	0.402953	1.89219	-4.23857	-0.833022	-1.28727	-2.37216	0.049327	1.16601	-3.93839	-1.36212	-3.08003	-2.26753	-0.326368	-2.559	-0.150806	-0.866226	-1.17985	NA	NA
ADGRG6	-0.821268	1.19371	2.59865	1.25037	-1.35225	0.087626	0.171472	1.54362	1.4387	-0.318534	0.567514	-4.09631	-0.534611	-0.910363	0.766936	-1.41877	-3.45273	-0.11591	-0.141666	1.05038	-0.753991	1.0285	NA
ADGRG7	-0.280692	0.081886	-1.05834	0.006526	0.443849	1.07788	0.636685	1.90454	-0.452183	1.26184	0.212495	-0.964114	-0.161036	-1.56086	-0.768644	1.02537	0.798145	0.493168	-0.288001	-1.3552	-2.856	-0.053309	NA
ADGRL1	1.47098	0.220552	-0.386839	-1.32795	-0.984987	-0.211758	4.47443	5.21292	-0.743432	-3.86633	-4.38437	1.02798	0.302277	-0.072116	-1.06806	-0.529313	-4.98526	-0.012737	-0.230721	0.058495	1.75999	-0.342734	NA
ADGRL2	-1.94159	-0.651436	1.8273	2.8652	0.618138	0.432674	-1.25744	0.892699	-2.1723	-1.97003	2.21856	-4.28323	1.02055	-0.646899	-0.318003	0.005456	0.417074	-0.343971	-4.94006	1.26897	1.44649	-0.185843	NA
ADGRL3	0.376756	0.314571	1.07571	-1.34351	2.07291	0.035774	3.48698	0.817168	-0.651595	-0.500439	-4.64441	-0.636998	-0.783359	-1.33501	-0.542221	-0.486931	0.469711	-0.93509	0.06225	-1.3167	-0.093207	-0.090822	NA
ADGRL4	-1.27643	-1.96579	0.859251	-1.92472	-0.935454	-2.19282	-0.313149	-0.233148	-0.31062	1.3156	0.99499	-2.92407	-2.92489	0.624827	0.826031	0.598696	0.436258	-0.285075	0.095657	-0.449736	0.362504	NA	NA
ADGRV1	-0.601041	-1.83491	0.518249	2.32299	-1.93413	0.127955	0.85604	2.71828	0.442756	0.09244	0.387397	-0.123559	0.853041	1.83477	-0.493978	-3.24174	-0.392473	1.90252	-0.352749	-1.14186	0.4764	0.074512	NA
ADH1A	-0.954765	-1.73067	-0.454955	0.222397	-1.25802	1.99317	0.273524	-0.216833	0.048772	0.521192	-0.796699	-2.22316	-0.020376	-0.12546	-0.757052	0.570446	-1.62182	-0.607597	-0.197276	-0.522899	-0.667516	-0.699564	-0.459867
ADH1B	-1.85498	-1.25843	-0.951707	-2.28612	-0.753761	-0.012599	-0.593052	-1.33595	-1.65983	-1.31542	0.602529	-2.64635	0.53051	-4.46508	-3.42406	0.96729	-0.312796	-0.069036	-1.53036	-1.99702	-1.4005	NA	-1.29895
ADH1C	-3.69854	-0.08281	-0.734095	-1.4222	-0.883687	1.20276	0.930909	0.697318	0.217731	0.158162	-0.255485	-2.05846	-0.409005	0.936807	-2.66077	-0.351374	-2.61296	1.0582	-0.390684	-1.58647	-0.260659	-0.037027	-0.217262
ADH4	-2.80036	-0.477661	1.23997	0.888361	0.207731	0.239891	-0.585357	1.60784	-0.015825	1.67685	-1.07306	-4.53881	0.150089	-0.552516	-3.96759	-0.02287	-0.882852	0.782513	0.242653	-0.281022	-0.546014	-0.107097	-1.08926
ADH5	0.197612	-5.08905	-4.62271	-4.9256	-7.6743	-1.21642	-2.90924	0.382175	-6.78048	-5.10824	-3.93264	-0.696471	-3.15165	0.089869	-2.72583	-0.151394	-2.91442	-0.677705	-0.693537	-8.15495	-0.856992	-0.571764	-3.35752
ADH6	-2.09301	0.90858	0.095112	0.329117	-3.4627	0.534796	0.444485	0.025722	-0.757599	-0.330366	1.42125	-0.683744	-0.794123	1.13387	-3.14763	0.582623	-4.92048	1.15444	0.211227	-1.28917	-3.30137	0.27415	-0.444426
ADH7	0.471849	-0.047155	-0.787322	-0.049382	-0.897601	-0.192012	-0.556462	0.282687	1.55775	-0.401844	0.450843	-0.523296	-0.110008	-0.833757	-0.013503	1.12695	-1.28901	0.484422	-0.246745	-1.24562	-0.21826	0.055377	-0.141753
ADHFE1	-0.640927	-2.89087	0.250644	-0.657945	-1.04256	-1.05879	-0.297942	-3.61722	-4.39569	-2.88868	1.49717	-3.42049	-2.41857	-0.687857	1.19374	-1.24311	-2.20912	-0.101299	-6.47515	0.794682	0.508917	-0.730133	0.246325
ADI1	-0.631599	0.240085	-2.26682	4.22115	0.279203	0.309834	0.028845	-0.903611	-2.14456	-0.435752	-1.65363	1.01544	1.11411	0.447982	0.750423	-3.05608	0.284567	-1.2838	-1.56885	0.930965	1.23648	0.146182	0.464917
ADIG	1.43365	-0.72685	-0.381433	-0.13138	0.105457	-0.181784	1.02581	1.15395	-0.576922	0.820825	1.09834	-3.53832	0.219419	0.342971	3.02698	1.13294	0.210378	-0.479254	-0.033654	1.19825	-0.225423	-0.149278	0.39053
ADIPOQ	-0.465656	-0.760591	-0.478323	-1.09355	-1.1322	0.394768	-0.235253	-1.46401	-1.61106	0.500457	-2.46733	0.216015	0.284214	-0.76011	-1.08952	-0.111137	0.529092	2.20866	-0.675214	-0.347361	0.040221	NA	0.288775
ADIPOR1	-1.0714	1.27925	2.37971	0.916681	0.660514	2.35226	1.61179	-5.41836	0.37142	-0.921279	1.04275	1.84614	1.29657	1.32071	0.319019	1.19184	3.15702	-0.570877	2.64055	3.8984	1.43523	1.30925	-0.069025
ADIPOR2	0.639402	0.088019	3.259	0.64925	1.55736	1.52502	4.89547	6.25704	1.00441	2.51651	-0.281545	-7.66939	1.1285	0.896295	-0.901507	0.089828	-0.59854	2.0709	13.2282	9.55193	0.719448	-0.486119	0.934111
ADIRF	-1.08284	-0.092408	-1.11523	0.417064	-0.86392	-0.814651	0.056393	0.748911	-2.60043	-0.193796	-2.38069	0.418503	-1.44884	-1.20227	-0.872385	-0.831903	0.170878	-4.92349	0.877024	0.110751	0.27497	0.284832	0.323084
ADK	1.06836	0.740512	-1.64728	-1.18727	1.19869	-8.11749	-2.15767	-2.20335	-2.36226	-0.239766	-0.923	-0.09199	-0.951976	1.92732	1.08645	0.813839	-1.9136	-4.02858	-4.31164	0.552019	-0.80311	0.090691	0.51878
ADM	-5.91556	-1.03622	0.578738	-0.299015	0.68846	-0.908894	0.241774	1.04387	-0.414504	-1.22255	-0.381181	0.131081	0.56787	1.47165	-1.06501	2.90085	-2.27529	0.271662	-0.511887	-0.985836	-1.78247	0.00904	0.498423
ADM2	-1.73932	-0.452838	-0.754917	-2.73744	-0.927508	0.882497	0.02082	-2.14323	3.87845	-1.51643	0.471638	-0.314588	0.283713	1.75764	0.764874	-0.65636	-0.497577	3.56888	-4.45352	0.109861	-0.236408	NA	-0.647314
ADM5	1.28118	-0.097704	-0.685672	-1.60914	-1.45375	-0.008057	-0.165648	-1.01467	1.45953	0.45286	-0.198665	-2.0352	-0.533146	-2.01064	-0.890876	-1.80567	0.915865	-3.09458	1.24234	0.527482	-0.174062	NA	0.209047
ADNP	1.85516	1.51133	1.61261	1.11176	3.38206	1.07427	1.36913	4.67409	4.137	9.06376	5.09363	2.38985	0.528385	4.05647	0.803118	2.84292	2.19411	6.42292	1.86921	6.35162	2.07138	0.931846	0.611749
ADNP2	0.134106	-1.40494	-0.336222	-0.61392	-5.25004	1.57195	-0.639481	2.48613	0.212058	-2.50756	-0.580406	-0.331901	0.023765	-0.066724	-3.10046	-1.70709	-7.07458	0.133643	2.23449	-3.42588	-2.88316	0.052055	-0.655845
ADO	0.522359	1.05929	-1.0228	-0.88281	0.079332	-2.48689	-0.573691	-0.710665	-4.24092	-0.174435	-2.49607	2.11328	-0.597184	0.501194	1.94707	-0.736802	-0.165098	-3.4787	-4.09897	-0.504664	1.28636	-0.984011	0.131239
ADORA1	2.32349	-0.778893	-0.146371	-0.286365	-2.4307	-0.285236	-0.860373	-0.155207	-0.011694	1.11576	-3.70981	0.313017	-3.22975	-1.79599	0.883958	0.04095	-2.37968	0.497458	-3.47372	0.308763	0.030769	-0.018111	-0.989843
ADORA2A	-0.146687	-3.83073	0.472408	-1.75842	-4.02627	-0.939565	-3.05854	0.026827	-0.579526	-2.16935	-0.41335	-2.53644	-1.34885	-0.648451	-0.988429	0.936054	0.153598	-2.81779	0.178091	-0.865431	0.397333	0.58198	0.802371
ADORA2B	0.184204	-1.8261	-1.92142	-0.067408	-4.63544	-2.75857	-0.054108	1.19569	-0.228096	1.01462	0.177876	0.080065	-1.53658	-0.274697	-0.752049	0.468338	-2.78608	1.41583	1.26256	0.040954	-4.08979	-0.440805	-0.124594
ADORA3	-1.51922	2.66179	5.30989	1.59093	3.75624	-0.898706	2.4571	-0.893308	0.246377	-0.264616	-1.37405	-0.375883	0.955474	1.62133	-0.261704	1.37538	0.092589	2.78379	2.07841	0.359844	-0.44605	-0.063871	0.420622
ADPGK	1.4416	-0.326088	1.01808	-0.322256	-2.46088	-0.077746	0.45334	3.18061	0.074342	-1.30809	-0.466036	-0.521999	-0.978262	3.29796	1.71344	-3.74547	0.085296	0.260395	-1.72504	1.90876	-0.986151	0.173992	-0.363624
ADPRH	-1.0511	-2.6105	-0.192234	0.817668	-0.340478	-5.06006	0.451492	-0.472828	0.390423	2.09373	-1.762	-2.90593	-2.60931	0.218661	-0.503986	-2.84401	3.15578	-0.492842	-0.985334	0.145099	-0.186157	0.204885	0.462939
ADPRHL1	-0.550538	-0.199917	-3.2934	-0.294966	-0.017282	0.186483	-0.359223	0.111235	-0.48318	1.12276	0.469006	2.34132	-0.445987	0.584196	-0.070092	-0.301962	2.59293	3.48963	0.472261	-0.000354	0.23715	2.00941	0.036977
ADPRHL2	-1.42797	-0.805913	-2.41323	0.025512	-1.60967	1.04228	-0.804585	-1.13333	-9.37352	-7.33258	0.702233	-2.0775	-2.13635	-2.09542	-0.678355	-1.55325	-1.02486	0.189175	-4.54254	-2.74591	0.023681	-0.76525	-1.21952
ADPRM	-1.01361	-2.7691	-4.5267	-1.16352	-3.47723	0.380633	-0.2433	-2.07931	0.015978	-1.99212	0.254783	-0.276742	-3.73125	-0.45048	-3.6878	-3.38982	-4.0191	-5.19749	0.799299	-2.91863	-0.552818	0.311958	-1.19111
ADRA1A	-0.201662	0.460508	1.45065	-0.294714	0.521531	1.26666	0.006682	0.011088	2.86932	0.45701	-0.285453	-1.56399	0.783162	1.34751	-1.49787	-0.378481	-0.170957	-0.397303	-0.734548	-0.045094	1.44318	-0.153806	-0.679033
ADRA1B	2.13891	-2.48432	-2.22737	-0.409677	0.788642	-1.27068	2.25026	-0.960943	-1.17352	0.206503	0.960747	-2.91806	0.72724	1.40219	-0.00051	1.11287	0.995584	-0.001285	-0.089475	1.59215	3.41216	-0.246473	-0.459146
ADRA1D	-0.223059	-0.932673	1.88896	-0.337697	0.357032	-0.150896	0.882495	0.900258	1.19374	0.556894	-0.291572	1.93507	-2.59405	0.794572	0.012574	-0.660684	1.30447	0.096535	0.913694	0.293112	0.902054	-0.595427	0.159772
ADRA2A	3.95359	-4.7683	1.4481	-4.13316	0.131588	1.48369	-4.88462	-0.111328	-0.786338	-0.916067	-0.256251	0.220262	-0.630147	0.084691	-1.5561	-0.053862	-0.068093	0.341418	-0.127159	-2.33857	0.063924	0.294218	0.752784
ADRA2B	0.998086	-0.818129	-0.561241	2.03653	0.392549	-0.920234	1.0306	-0.767192	-1.02621	1.43027	0.2128	0.609105	1.96724	0.850498	1.21563	-1.28251	0.038504	-0.303723	0.481074	0.036683	3.25172	0.508381	-0.086766
ADRA2C	0.233324	-0.710472	-0.166178	-0.389056	-0.768751	-0.84276	5.28312	-3.24228	-0.47333	-2.72587	0.846756	1.24514	0.497184	-0.19135	-0.396415	-0.305326	-4.60434	-0.679378	0.755531	-0.899769	1.31886	0.441443	0.710587
ADRB1	-0.400311	-0.162804	-0.150633	-0.628303	-1.07279	3.4954	0.084964	0.13902	-0.361676	-0.477191	-0.491837	0.849516	0.711784	1.38328	0.116978	-0.631328	1.3461	-0.104403	-0.986542	0.219487	0.331211	0.21384	0.356769
ADRB2	-0.155312	0.384276	-5.86044	-0.121866	-2.38558	-1.18626	0.069768	1.8648	-1.38663	1.83312	-0.293331	-0.866974	-4.00313	-1.36751	0.302908	2.27929	-0.816919	0.636498	1.33668	-0.258941	0.095846	0.379637	-0.558869
ADRB3	-3.05778	-0.95654	0.124492	0.646597	-1.8411	-0.325105	1.64758	-0.4795	-0.146761	-1.43112	-0.512002	-2.42452	-1.48247	-1.61312	-1.15881	0.79371	1.17395	0.276293	-0.357319	0.337123	-0.122334	0.505923	0.56405
ADRM1	-0.08225	1.22283	0.090202	4.83882	2.41617	1.67362	1.593	1.13835	0.020677	4.62315	4.39067	2.94657	2.14148	1.3804	0.198719	1.76026	3.61971	-0.051131	7.00289	4.55025	2.30768	0.124045	0.852324
ADSL	-0.491643	-0.657407	0.136783	-0.537723	-8.12447	-0.507854	2.29567	1.74096	-0.800606	-1.60239	2.31951	1.78585	-1.02134	1.07155	-2.23541	-2.40252	-1.03593	1.47322	-0.927346	-3.20623	0.961944	-0.20682	0.362346
ADSS	-0.12697	1.56097	0.734897	0.932434	-2.71821	-0.338682	1.02105	-0.191765	0.629879	-2.47688	0.570734	0.682052	-0.107797	1.9952	0.49934	-0.729518	-1.334	-1.51582	0.735136	1.90384	0.028509	-0.245144	0.338355
ADSSL1	0.461843	1.25547	1.15423	2.63719	0.331079	0.057591	2.75655	1.16023	-0.891597	-0.211078	-0.042822	0.003685	1.01688	0.884473	-0.680987	0.54251	0.018342	0.331729	-3.46178	2.26073	-1.62829	0.02642	-0.160792
ADTRP	0.161618	0.961972	-0.290697	1.04423	-0.057144	-3.35623	0.270028	6.55621	3.01071	0.137619	0.692151	-4.15213	-4.47813	-0.402981	-0.841209	0.057436	-0.523005	-1.11584	0.483741	1.95226	-0.281272	0.056479	0.425101
AEBP1	-1.49055	-0.795682	1.3083	-2.02039	-1.89604	0.161511	-1.01664	-1.27382	2.67651	-0.029797	1.45052	-2.41911	-0.343002	1.62983	0.486056	0.77548	0.527486	1.39491	0.964834	0.939831	0.260138	1.02176	-1.14954
AEBP2	1.53446	1.24082	1.94841	2.59859	0.047082	0.827142	3.7317	1.20296	1.66387	3.22378	2.41988	-0.53728	-0.000134	1.62458	1.89964	0.390533	-1.15031	3.33468	9.59886	0.99291	0.105402	0.867211	0.288875
AEN	-0.029706	-1.69639	-0.457956	-0.372648	-4.74538	-0.044415	1.1852	0.202397	0.550624	-2.06142	0.343755	-1.09542	-3.75618	0.22312	-0.628763	-4.01802	-1.79683	0.364977	-0.186846	-3.93107	-1.59381	-0.070252	-0.360522
AES	0.174048	-0.001744	-0.155907	-3.33162	-0.317415	0.251871	3.29717	1.443	-0.084228	-0.907693	-0.842404	0.119946	-2.19292	0.579563	0.135773	0.045517	0.995204	-0.353831	-2.59007	-1.74049	0.662902	-0.477657	-0.058754
AFAP1	0.059112	-1.29047	-1.15824	0.740615	-0.781702	-2.83001	1.84997	0.204068	-0.902731	-2.1074	-1.25383	1.31587	1.24725	1.66299	-2.94142	0.443665	-0.577749	-0.177021	-0.266659	0.845634	0.097268	-0.231404	-0.222387
AFAP1L1	-0.227585	-0.447592	-1.00079	0.665434	0.452213	1.02247	0.641425	0.935934	-0.128612	2.97353	1.77651	-0.810804	-0.835768	-2.11272	-0.122262	0.341878	1.87707	2.33607	0.205075	0.035415	0.934291	NA	-0.267387
AFAP1L2	0.10685	-2.38784	1.54665	-1.98443	-0.065389	0.055068	-2.49603	-0.093026	-0.474639	1.40977	4.78576	0.296382	-0.33026	0.127937	0.385266	-1.17882	0.560051	-0.219306	-0.160345	1.12838	-0.245457	-0.722061	0.344768
AFDN	NA	NA	NA	NA	NA	NA	NA	NA	NA	NA	NA	NA	NA	NA	NA	NA	NA	NA	NA	NA	NA	1.13471	NA
AFDN.DT	NA	NA	NA	NA	NA	NA	NA	NA	NA	NA	NA	NA	NA	NA	NA	NA	NA	NA	NA	NA	NA	0.845399	NA
AFF1	0.253898	0.037794	-2.3406	-4.25995	-3.9062	-1.35608	-0.135919	2.18653	-0.011885	-0.798012	-0.335368	-0.56954	-0.280077	0.328094	-2.3462	-0.73456	-0.704884	-0.739987	-0.48736	0.044215	-0.10471	-0.257928	-0.432057
AFF2	-0.027433	1.00484	-1.0689	-0.135859	-1.69825	-1.71214	0.753429	-0.559657	1.93629	0.651659	2.27649	1.33587	0.089794	0.506006	-0.662198	-0.569665	-0.12291	1.27197	-0.435769	-0.08135	0.08151	-0.012633	-0.026906
AFF3	0.433355	-2.5115	0.164439	0.220836	-0.487131	1.77493	-0.922856	1.15412	4.10353	0.103016	0.244718	2.2059	0.046666	-1.16322	-0.258879	-0.47533	0.10606	1.11524	-0.616041	-0.644644	3.22354	-0.203432	0.134309
AFF4	4.88901	0.264036	2.89633	-1.67555	-0.740616	-0.799843	-0.946482	0.250261	-0.428445	0.194479	-3.08373	0.435609	-0.982905	-2.79523	-1.8786	-2.38303	-1.88918	0.686778	22.4829	-3.49634	-1.70538	0.222686	-1.42699
AFG1L	NA	NA	NA	NA	NA	NA	NA	NA	NA	NA	NA	NA	NA	NA	NA	NA	NA	NA	NA	NA	NA	-0.273954	NA
AFG3L1P	NA	NA	NA	NA	NA	NA	NA	NA	NA	NA	NA	NA	NA	NA	NA	NA	NA	NA	NA	NA	NA	0.474561	NA
AFG3L2	-1.26678	-0.645746	-0.807447	1.14652	-1.22705	0.205689	3.19236	2.06512	-2.30273	0.022562	0.450395	-2.20718	-0.228781	0.874661	0.064583	-0.656956	-1.9463	-0.981851	-0.634345	1.16237	-0.641167	-0.394179	0.201047
AFM	-5.0406	-1.77312	-0.186842	0.69056	-1.36978	0.589683	0.102034	-0.050728	-2.45534	0.599199	-0.861679	-0.29373	1.07996	-0.341285	0.13214	-0.157602	-0.579265	-0.039314	-0.389311	-0.074554	-0.397653	0.626212	-0.183735
AFMID	0.309622	0.332378	-3.56146	-0.703283	0.2985	0.042916	4.569	-2.00134	-5.23377	0.334736	0.133438	-1.39505	0.687464	1.37582	-1.94536	-4.70617	-0.008667	-0.341151	2.43144	0.497816	0.358068	-0.84028	0.372674
AFP	-1.94706	-1.0342	-0.264957	-1.52767	-0.698964	-0.073251	-1.52683	0.092471	-2.05499	-2.91221	-0.051087	-1.78035	-2.85581	-0.790667	0.433865	1.11788	-0.257599	0.480855	-0.595954	0.112577	-0.536585	0.980805	0.243344
AFTPH	-0.598978	2.76068	0.750293	2.404	1.02917	1.11566	1.22874	-1.55513	1.98123	1.15057	0.984469	0.241393	7.38438	4.40365	0.406637	-1.26176	1.56531	0.942384	-1.08349	5.05514	-0.097337	1.04905	1.1581
AGA	-0.146188	-2.94558	-2.00935	-5.90522	-4.10049	-3.01252	-1.37463	-0.224356	-0.510599	-0.062549	-3.33141	-7.28798	-0.525971	-0.690361	-2.58397	-1.39598	1.15618	1.01746	-1.61841	-1.76274	-0.699209	-0.65702	-0.926916
AGAP1	-1.84081	-1.08716	0.494755	0.995086	-0.654102	-0.197586	1.73416	-2.87297	-1.50784	0.079147	-2.27797	-0.414078	0.708692	2.5393	-0.113554	0.097823	-0.916122	-0.983848	-1.15789	3.73679	0.324671	0.007462	1.21884
AGAP2	-3.60618	-1.50986	-0.833036	-0.205535	-0.536045	-2.46996	-0.326119	-0.142131	-3.60236	-1.06434	-3.00646	-0.746836	-1.60885	-3.32379	-2.18369	0.795251	-0.398761	-6.6406	-0.65388	-1.27156	-0.249847	-0.313599	-0.039955
AGAP3	0.214685	0.114989	0.559292	-0.59846	1.2612	0.05981	-2.44194	-0.329646	0.130067	0.319929	0.983448	-0.696177	-4.9874	0.102646	1.65898	2.0365	1.80732	1.32761	0.135378	1.87932	-0.036263	1.43252	0.921706
AGAP4	0.029053	0.661622	0.059771	-1.49431	0.954086	-0.363794	-0.34159	0.907373	0.151106	-0.604831	0.022509	1.01306	0.860529	-0.127914	0.150619	0.519323	0.481564	-2.74729	-0.949002	3.8311	1.01877	0.068239	0.831845
AGAP5	0.214192	0.028002	1.44391	-2.15938	-1.14871	-0.033253	0.100696	-0.099176	-1.68449	-1.25325	4.60662	0.993187	0.346283	-0.257731	2.9338	-0.114617	1.08314	-0.546653	-0.259813	3.84347	0.722441	NA	0.418148
AGAP6	-0.005613	-0.256315	0.392406	-4.7531	-0.145436	-2.24474	-2.48062	0.614539	-1.72016	-0.805376	0.660564	0.827053	-1.06643	-0.589477	2.532	0.701246	0.860449	-1.47272	-1.12656	2.0944	1.13958	-0.15957	0.647119
AGAP7P	NA	NA	NA	NA	NA	NA	NA	NA	NA	NA	NA	NA	NA	NA	NA	NA	NA	NA	NA	NA	NA	0.182988	NA
AGAP9	0.140728	-0.930621	0.729597	-0.72919	-0.506194	-1.66984	-2.00915	-1.09102	1.2109	0.611847	-0.181585	-0.091375	0.534045	-0.081049	0.434172	-0.217081	0.543534	-3.63801	-0.799708	0.231432	0.196698	NA	0.059614
AGBL1	-0.38182	-3.55761	0.771596	-1.20126	0.064558	0.947225	0.438393	0.386106	0.01954	0.455128	-0.647296	-0.026331	-2.16505	1.09598	-1.67254	-0.631619	-0.825032	2.00118	1.4956	-0.10595	0.291132	-0.032082	0.300278
AGBL2	-1.54591	-1.95223	-1.56222	1.03988	1.7159	0.329564	1.8336	-0.491855	0.696825	-0.341204	0.069485	0.205935	-0.097871	-0.189491	0.34552	-4.37345	2.14859	-0.80411	-3.35556	-2.39961	-5.46495	-1.07552	0.605099
AGBL3	1.23399	0.876083	-0.021336	0.330341	0.494115	1.53409	0.92468	4.43126	3.10323	1.27761	2.37945	0.060076	-0.223598	0.466998	-0.908753	-0.450021	1.7644	-0.030785	13.8032	1.51696	-1.16186	NA	0.26156
AGBL4	0.103488	0.558872	1.18688	-0.379865	-2.96256	-1.18379	0.299176	-2.86761	0.191954	-1.14559	1.5669	-0.641275	-0.719866	-0.023616	-0.135286	0.273285	0.221891	0.033237	0.331752	1.98095	0.427892	0.155109	-0.197181
AGBL5	-4.27211	3.41982	-0.299044	5.38619	5.38549	5.39474	2.06131	-5.9283	-0.476203	-0.805042	-1.35926	3.02317	4.33338	3.62551	1.45589	-0.083883	1.77053	2.05442	-4.33272	1.92001	0.370087	0.254221	0.7376
AGER	-0.703167	-4.92626	-1.49053	-1.81129	-3.21807	-0.606931	-2.10593	0.222801	-4.47737	0.763046	-0.353569	-3.01587	-1.61489	-0.80571	0.344576	-0.657087	-0.433485	-1.46623	-1.62982	-0.471472	0.559766	0.05461	-0.684073
AGFG1	-0.355472	-2.46235	-1.98977	-0.351429	-0.011282	-1.02953	-0.276443	-0.93017	-0.318734	1.34736	-0.119898	0.751041	-0.562189	0.166595	-0.093166	-0.560034	2.28342	-0.83631	-6.4086	2.8363	-0.620108	-0.374401	0.505887
AGFG2	3.96091	-0.439246	-1.23537	0.670623	1.31781	-1.63221	0.381989	3.42303	-0.365013	1.56408	0.435697	-0.193742	0.488419	1.8233	0.532627	1.11789	2.15578	-0.161908	7.57428	0.186951	-2.82576	0.397805	-0.071099
AGGF1	2.40588	-0.920211	0.704432	-0.974004	-2.73697	-1.13999	-2.3154	0.085955	3.46405	0.608587	-0.10834	1.59785	-0.957406	-3.50611	-2.60501	-2.22781	-0.098853	0.004385	12.8167	-8.80059	-0.405138	1.33732	-0.196243
AGK	1.59119	5.38229	2.12	0.140378	1.06294	0.721033	0.140815	1.53435	-0.373452	2.47046	-0.512679	-1.23094	0.746161	3.73421	3.78926	2.5613	1.76471	2.61944	12.7453	2.01351	0.132143	NA	0.267793
AGL	-2.37318	-1.20314	-0.069247	-1.5796	-5.30277	0.447	-0.071407	0.410603	-4.6084	-4.66638	2.51196	-2.82706	-1.84108	-3.03755	-2.46296	-2.44085	-3.65555	0.883464	-2.19138	1.21259	0.338412	0.363017	-0.530455
AGMAT	-0.232165	-0.975716	-0.580883	-0.315518	-1.3305	-1.02303	1.11307	0.141988	-0.695165	-5.18241	-0.942513	-2.34473	-6.16225	-0.410835	-0.955081	-0.949112	-0.110939	0.24776	1.57522	2.32678	-2.48298	0.707921	-0.106012
AGMO	-0.847351	-6.89042	0.883997	0.179171	-0.138753	0.346837	-0.56782	0.524566	1.14289	-0.62805	0.875793	-0.550521	-0.942785	0.401512	-0.479316	1.22524	-0.311356	0.330386	-0.353537	1.13572	0.079599	0.208983	-1.81061
AGO1	-2.64529	0.334043	-1.37454	0.111647	-1.59193	1.70933	0.90909	-2.40134	-2.99831	-2.9585	-0.880582	-1.67238	-0.25132	0.701597	0.653625	-3.88153	-3.14697	1.97513	-0.771882	-0.607348	-0.453415	-0.183018	-1.12776
AGO2	0.960832	2.05297	4.05989	1.9105	0.219254	0.281984	9.50839	1.39318	0.802107	-0.11778	-0.010087	0.654515	1.2006	2.06675	3.04974	2.18272	-0.418219	2.69496	-1.21477	8.93137	2.29602	2.7507	0.575466
AGO3	-0.984611	1.1685	-1.20086	0.874973	-0.90489	1.45326	0.297981	1.64261	-3.15939	-4.27913	-1.10751	-1.03155	0.298344	-0.057484	-0.19515	0.070319	-2.04818	0.880001	-1.01714	-1.23266	0.645558	-0.549589	-0.507978
AGO4	-1.13035	-1.20229	-1.22306	-0.090144	0.395677	-1.50544	0.478053	0.125179	-2.30546	-3.00214	-2.02898	-3.04097	0.155857	0.754307	3.01604	-3.84099	-0.347646	-1.91583	-2.85656	0.823496	0.715548	-0.234572	-0.130984
AGPAT1	-0.095065	0.168485	0.710955	0.56656	1.43868	-0.444718	0.149132	-2.2212	-2.61482	-6.1064	-1.07691	1.71139	2.65607	1.60682	-0.839231	-1.21979	2.73891	-0.213188	-0.640162	1.58678	1.50456	-0.170357	0.494345
AGPAT2	-0.056893	-1.05155	1.04041	-1.39833	2.36927	2.50326	1.49248	0.087779	5.43772	0.226074	-1.14894	0.013709	0.252253	-0.755458	-0.718006	3.40918	0.306643	0.716171	-3.65646	2.5818	-2.08869	0.199055	0.214524
AGPAT3	-0.695372	-2.30358	-0.492481	0.220664	-0.923537	-0.243712	-1.89207	0.007425	-1.59559	-0.341497	-0.636587	-1.51427	0.075394	-0.091806	-0.469624	-0.047114	-1.59608	0.516072	-2.2736	-0.464049	-0.02581	0.295896	-0.007037
AGPAT4	2.16599	-3.9172	-0.491256	-0.372772	-1.62224	-1.26526	-0.110447	-4.48089	-3.82128	-1.40726	-6.4164	-1.22718	-3.66362	-2.29799	-3.68395	-3.10373	-0.190439	-0.282697	-3.48685	-1.21962	0.792453	0.0218	-0.698101
AGPAT4.IT1	NA	NA	NA	NA	NA	NA	NA	NA	NA	NA	NA	NA	NA	NA	NA	NA	NA	NA	NA	NA	NA	0.3798	NA
AGPAT5	1.47115	-3.53002	0.417061	-0.60149	-2.19798	-2.81544	1.59554	1.06224	-0.268175	-1.62008	-0.177286	1.65244	0.078526	0.800676	-0.644423	-5.28961	-4.40394	-1.69308	-0.057432	-1.58592	-4.34594	-0.337201	0.026398
AGPS	-2.7805	-0.531051	-0.120446	-1.14658	-1.12122	-0.91174	-0.783845	-1.31642	2.49911	0.038758	-0.256228	0.307132	0.68298	0.547473	0.173235	-0.08309	-4.3217	-0.61248	-3.90503	0.319614	-1.83949	-0.201215	0.120406
AGR2	-1.20661	-0.220249	0.371048	-0.816899	-1.17675	0.567863	1.42687	0.238899	-0.902588	-0.056076	-0.444316	1.74575	0.323646	-1.39077	0.177479	-0.036734	-0.337415	1.01117	-1.6588	-4.41413	-3.09924	0.414281	0.019921
AGR3	0.56776	0.433149	-0.517774	0.641451	0.599126	-0.975117	-1.0054	0.552328	0.971905	0.012562	1.02181	0.15193	-0.768564	-0.358959	-2.11309	1.3946	-0.146483	2.88759	-1.30482	-0.528282	-4.47924	-0.077526	0.196457
AGRN	-1.26784	0.044804	-0.122606	0.259408	-0.727375	-1.73974	0.133375	-0.687117	-2.28712	-1.02307	-1.57505	-1.60451	-1.07778	-1.39689	-0.073333	-3.73293	-0.962916	-0.046786	-8.42143	2.29181	-0.637435	-2.00336	0.46333
AGRP	0.210689	0.385462	1.58639	0.50464	0.240087	-0.502691	1.8556	-0.732296	-0.002293	-1.00362	0.554855	-0.149023	-1.00687	-2.09495	-1.70377	0.408533	-1.41849	-0.041069	0.289755	0.250391	0.355024	0.013779	-0.524524
AGT	-1.39698	-1.5745	0.072835	-0.844405	-0.435969	1.9963	-1.21715	0.178056	0.194733	1.66413	-1.33329	0.330823	0.041966	-1.2111	0.057977	-2.22328	0.299179	1.29369	0.731237	1.17945	-1.28648	0.121222	0.237945
AGTPBP1	-0.203901	-0.387348	1.27829	-1.00753	-1.64118	-0.455214	0.055313	-2.60073	-1.1451	-6.53055	0.733491	-0.564934	-0.343535	-0.046678	0.099148	1.73864	-1.21122	-0.489162	-7.49713	-0.287778	-1.83696	0.948971	0.604461
AGTR1	-1.18505	-2.65362	-1.15173	-0.225847	0.331409	1.61126	-3.6991	-0.220939	-1.85326	-0.771479	0.087274	-1.13384	-0.422277	-4.24676	-0.270354	-0.645289	0.197454	-0.609902	-1.02646	1.13913	-0.73436	0.238305	0.049449
AGTR2	-0.583078	0.581395	-0.621834	-0.314152	-1.85688	2.14018	1.22068	0.121548	0.373616	0.970123	0.585596	0.32837	-0.025329	0.217251	-0.482316	-0.268487	-0.301684	0.393083	-0.165325	-2.21791	1.03878	-0.436532	0.476541
AGTRAP	1.13547	2.09812	0.353922	-1.08711	-0.022872	3.81231	-1.8579	-1.25911	-1.06089	-4.56159	-4.40704	0.805408	-0.069901	-3.00627	-1.36118	-0.842026	1.87508	-0.241434	0.075214	1.45117	-2.38896	-0.586214	-0.042591
AGXT	1.85038	0.656995	0.802731	0.999846	-0.509143	0.404269	-0.285654	2.27871	0.396988	1.28674	-0.443719	-1.67929	0.542637	2.767	1.10038	-0.461295	-1.15092	-0.187571	-0.366242	-0.097067	0.491053	-1.44401	-0.17979
AGXT2	-0.700578	0.133114	0.355369	0.384217	1.02048	-0.091445	-0.005017	0.231253	0.099006	-0.565672	-1.81285	-3.10739	0.70042	-0.376251	-0.593994	-0.337466	-1.0194	1.94922	-0.829705	0.391055	-0.159526	NA	0.550778
AHCTF1	4.57916	2.54843	0.479754	0.346798	-1.42848	4.46185	1.40035	0.138051	-0.341521	-1.11792	2.1067	2.63326	0.349225	0.651684	-0.673448	-0.383356	-0.381274	0.98063	8.03518	4.17884	1.01587	2.0774	0.736694
AHCY	1.48894	-0.430087	0.997274	2.62539	1.49579	-1.00563	-0.835172	2.84094	3.53693	1.41773	4.50967	0.616345	0.906606	2.84384	0.363314	-1.6896	1.36759	1.83706	3.24055	1.12332	-0.093605	-0.029611	1.27677
AHCYL1	-4.03473	-0.327292	-2.90085	1.25183	-2.15266	1.65304	-2.84748	-1.23097	-1.39481	-2.47456	-2.78834	-2.05962	-4.36401	-0.977433	0.548212	-0.987528	-1.65308	-1.00461	-6.01987	-2.40507	-0.438383	-1.18856	-0.09251
AHCYL2	1.35696	0.440642	-0.398476	-0.120756	-1.58676	-0.986854	-1.01651	1.8465	2.61697	5.32084	-5.58483	2.45181	-6.88778	2.94589	-0.049165	0.031265	-1.07056	2.2794	3.70392	-0.312664	0.854522	0.722929	-0.392275
AHDC1	-2.13705	-0.71475	-1.54194	1.22852	-2.0015	0.167758	-0.241869	0.175239	-2.38983	-2.63247	0.329796	-0.328468	1.69348	-0.654467	-2.23654	-1.84118	0.073525	0.032013	-0.795318	0.112296	-0.106993	-1.36709	-0.096847
AHI1	-0.29935	-2.13769	0.971806	-1.31226	-0.051395	-3.60151	-0.142199	-1.83272	-0.480309	0.440295	-0.563266	0.009539	0.3031	0.978791	0.433958	-0.985523	1.2499	-1.57486	-1.81398	1.38365	1.84588	-0.52473	0.394761
AHNAK	-0.386133	-2.13275	-0.508066	-2.70584	-3.49061	-3.19113	-1.20189	0.121819	3.8531	1.33696	0.026904	2.34844	-0.971278	-2.34399	-0.935457	1.75627	-1.83212	-0.909214	-2.07875	-0.044434	0.503069	-0.013696	2.64241
AHNAK2	0.567046	-1.1182	0.164661	-1.44307	-0.782451	-2.10105	0.340141	-0.384222	-3.918	-0.613934	0.334593	-1.96838	-1.02417	-1.40952	-3.18911	-0.801186	-0.235759	-0.028722	-2.99812	0.284013	0.07341	0.411958	1.39339
AHR	-0.026325	0.306055	-1.7718	0.178161	0.019143	-2.41258	1.52491	4.83589	0.497683	0.120572	-0.638903	-1.22166	0.914367	0.252886	-0.19389	1.10654	2.71176	4.02888	-0.140403	-1.86092	-2.80358	-0.033986	0.274018
AHRR	0.977867	1.38556	0.294787	-0.435362	4.72378	0.288716	0.837945	0.474744	0.461563	0.704724	1.05992	-0.813927	2.13679	1.59265	2.97125	0.625238	-1.13454	-0.734081	2.06715	0.041761	1.46443	NA	-0.478174
AHSA1	1.66313	0.278668	-0.213721	1.60438	-0.574244	-0.062876	1.03246	7.62392	2.28196	2.61304	-0.499531	1.2178	-0.714572	2.17964	0.035148	-0.331689	0.70034	-0.097855	5.48821	1.98104	0.825738	0.409964	-0.092861
AHSA2	-2.28528	0.708317	0.320687	0.812348	1.67776	-0.029357	2.13467	-0.051801	-0.20856	0.336734	2.18513	1.77297	0.486103	0.359185	0.412311	-0.109094	1.97709	0.068228	-0.828549	2.85638	0.373038	0.29111	3.66428
AHSG	-0.877818	0.109565	-0.021195	-0.396344	1.1212	-1.45859	-0.72036	-1.90325	0.386404	2.63636	-1.95721	-3.46474	-1.34851	0.33819	-0.034905	0.10719	-1.2484	0.680863	-0.078377	-0.061338	-0.599752	0.192966	0.08158
AHSP	-1.24252	-2.00801	-0.30396	-2.17572	0.747525	-0.668161	0.78482	1.87522	0.2948	-0.061841	0.398836	-0.556605	-0.837645	-0.124767	-1.09509	0.384138	1.72592	-0.017074	1.27908	-0.005972	0.304312	0.389266	-0.080531
AICDA	-2.67936	-0.400179	-1.82282	-1.11351	-3.20316	0.007527	-0.548762	-1.23513	0.469243	1.29678	-1.33299	-0.219433	-0.109074	-3.50034	0.153284	-0.431209	-0.929355	-0.439147	-0.716809	-0.477064	-0.343201	0.173035	0.076131
AIDA	-0.438292	1.51787	0.203253	0.534173	-2.09949	-1.34406	-0.210424	-3.46074	-0.312004	-1.35628	1.212	5.23175	-0.414523	0.300298	0.629897	0.118578	1.38373	-0.425988	-0.193745	3.634	3.52507	0.045518	0.469536
AIF1	-2.46699	0.043568	-1.2152	-0.076189	-1.10017	-3.62622	-2.18386	-0.608087	0.078119	-0.879916	-3.28265	-1.2177	-1.53149	-0.178851	-1.97751	0.759755	0.047939	-2.87235	0.112789	-1.89461	-0.402794	0.476443	-0.10126
AIF1L	-0.101834	-0.091825	-0.02513	0.52266	0.32157	0.069641	-1.48188	-0.030673	-1.69719	-2.37684	-4.95557	-0.290842	1.16245	1.14735	1.40841	1.15019	1.52161	-0.18492	-1.28475	1.40185	-2.10193	-0.889452	0.379481
AIFM1	0.539326	-0.325944	0.342846	-0.234202	-1.5052	4.34391	2.18402	0.608146	0.070607	-0.015717	0.045719	-1.66908	-0.878432	-0.965104	-0.043938	-0.449077	-1.444	0.069277	4.50009	-0.065976	-2.63701	-0.598518	1.19779
AIFM2	0.44048	0.136148	1.41743	-1.14051	-0.879938	1.03096	0.098775	-1.17938	0.137278	0.404965	1.14784	-1.9506	-0.412233	0.057021	-0.254571	5.57229	-1.78258	-1.57573	-3.46864	-0.730262	-1.66241	0.279137	1.21289
AIFM3	-2.33373	0.478329	1.64199	3.7651	-2.07071	-1.72104	-0.493585	2.4603	5.29442	1.8248	-1.40046	2.52652	-0.870432	0.729974	2.20806	1.2393	-0.765669	1.79966	2.02114	0.729826	-0.836343	0.008873	0.485464
AIG1	-2.32973	-1.91979	0.332053	-1.26217	1.17355	-10.7172	-0.009006	-2.30094	-5.92493	-1.70285	-4.33826	-0.450238	2.05852	-1.98435	-2.72751	-0.537147	0.743489	0.131808	-4.23671	2.74072	0.006296	0.561297	-0.241152
AIM2	-1.52245	0.355944	-1.51281	-0.09524	-1.19849	1.66637	-4.35931	-1.33256	0.449437	0.126536	-0.064659	-0.959414	-0.755225	-0.284553	0.086168	-0.283251	-0.203809	1.24043	-1.14232	-0.440321	-1.14897	-0.450499	-0.211678
AIMP1	2.40755	-2.91246	0.272488	-5.68179	-2.37124	0.340171	0.071833	3.38549	-0.089533	-1.94614	-0.926126	0.30627	0.410116	0.386523	-3.04676	0.19248	-0.798495	-0.066051	0.241472	-5.37256	0.242729	-0.08902	-1.26239
AIMP2	0.969299	-0.790404	0.186158	-0.692683	2.35362	1.69507	4.20899	2.50288	1.91581	2.21252	3.60708	0.726102	-0.580706	2.16376	-2.03909	6.7469	2.47594	2.08211	9.3497	-1.17558	-0.079169	-0.320955	0.366098
AIP	-0.512096	1.8088	-0.095777	2.6149	2.24544	-0.349299	0.114876	3.75055	0.612882	-0.203784	-2.35876	3.50779	5.04502	0.143882	0.612307	-0.481672	0.976974	2.32775	-0.693674	1.23163	-0.077219	0.379455	1.96129
AIPL1	-0.353777	0.663931	-0.023223	0.500715	-0.246904	1.14737	0.28608	-0.087557	-2.07741	-0.505489	0.32092	-0.401279	0.094494	0.172955	-0.01575	-1.23439	-0.621167	-0.368971	-0.643283	-1.34345	-1.11019	0.066212	-0.050436
AIRE	-0.310922	-2.4927	0.129387	-1.95362	0.286767	-0.445256	1.69979	-0.14635	-0.341328	2.41311	0.453985	0.31114	-1.11942	-3.25721	-0.283803	-0.5487	0.514316	-4.73448	-0.563362	1.23337	-0.159568	-0.477631	-0.0757
AJAP1	0.182355	-1.62955	-0.480599	-0.560704	0.982441	-1.53053	-0.129789	-1.12914	-2.59823	1.33921	0.161364	0.126377	-1.45654	-4.15598	-2.3345	-0.892695	-0.056304	-1.37252	0.042507	-0.377546	0.609432	0.00688	0.373374
AJM1	NA	NA	NA	NA	NA	NA	NA	NA	NA	NA	NA	NA	NA	NA	NA	NA	NA	NA	NA	NA	NA	-0.179198	NA
AJUBA	-0.636418	1.26467	0.019093	0.173149	-0.651417	-0.174513	-0.165145	3.82825	0.590683	-0.775139	3.90771	0.453718	0.283342	2.68801	0.521425	-1.36114	-0.440186	2.30154	-0.479926	0.413476	0.42948	-0.025308	0.132555
AK1	1.24068	-0.095883	-0.694933	-2.7038	0.439353	-0.352645	-0.165888	-0.349616	-0.383003	-2.06729	-8.42745	-3.19563	-0.343141	1.59963	-1.29483	5.25161	-0.964364	-1.4763	1.29188	-2.45449	-0.707433	NA	-0.559736
AK2	-1.74702	-0.006814	-0.190136	-0.406541	0.251965	0.411755	-0.248992	-2.56512	-6.41686	-3.84028	0.549538	-0.670381	-0.36645	-0.300209	-0.662939	-1.38019	-0.044455	-1.64752	-1.74178	0.164168	-1.07041	-0.156509	0.06112
AK3	0.232989	-1.39732	-4.30135	-1.18313	0.999151	-2.71653	0.18368	-1.28771	-0.625829	-6.50722	-1.9865	-6.75111	-0.543498	0.174675	-1.84077	-2.68638	-0.539338	-1.57102	-5.02595	-1.11265	-1.23286	-0.194791	0.164279
AK4	0.212541	-2.43303	-1.19202	1.08774	0.457559	0.155228	0.441645	0.273652	-1.72627	-0.086281	-1.67689	-3.8819	-0.719279	-1.29814	0.185635	-3.8388	-1.32068	-0.483934	-3.92591	1.02357	-2.51561	-1.20193	-0.574027
AK5	0.847403	0.024071	-2.16544	0.991222	0.086334	-0.607819	0.691674	-1.1685	-2.50357	-2.14855	0.241274	-0.096784	-0.373658	0.744556	0.859992	-1.99147	0.306622	-3.48097	1.69261	3.41153	-0.329006	0.330758	0.408185
AK6	7.03693	-0.886031	0.212272	0.411831	-2.70704	-0.530848	-2.35787	0.261606	2.41541	-0.947025	1.78023	3.45165	-2.12066	-5.09412	-3.89116	-1.18114	-1.48137	-1.0966	11.2544	-4.41705	-0.322324	NA	NA
AK7	-0.538641	0.054193	-0.575341	-3.90921	-1.26411	-0.712978	0.452637	1.13324	0.255132	2.2382	-1.19291	-1.111	-0.136613	0.390795	1.01526	0.826862	-0.028006	-1.89746	0.233523	-0.008725	-6.20075	0.148201	0.674915
AK8	1.20722	0.425386	0.368889	-0.033529	1.21118	-1.27534	1.56344	-0.217462	1.35961	-0.05716	-1.68567	-0.956857	-0.845331	2.58076	-0.841383	1.57565	0.62897	-0.886441	0.088678	-1.50043	-4.02539	-0.021884	-0.087099
AK9	-0.200438	-0.370464	-0.604146	-6.60003	0.014188	-3.14134	-2.57205	-2.22438	-0.463582	-0.995786	-1.42128	-1.14685	0.544614	-0.034675	-2.36623	-3.26591	1.46424	-1.12391	-4.10728	-0.100874	-1.32148	-0.18473	-0.160254
AKAIN1	NA	NA	NA	NA	NA	NA	NA	NA	NA	NA	NA	NA	NA	NA	NA	NA	NA	NA	NA	NA	NA	-0.808665	NA
AKAP1	-0.966803	0.619287	0.393232	1.18866	1.43577	2.00562	0.600957	-2.04536	3.71892	1.34298	-0.205435	-0.17536	-0.867151	3.66166	-1.04749	2.4789	1.87751	3.10433	0.264918	0.362762	1.15445	0.487602	0.210637
AKAP10	-1.93151	-2.75037	-0.338039	-1.06977	-0.642839	0.030709	-0.024637	-4.14276	-0.960689	1.97135	0.238679	-0.271203	0.008081	-2.74774	-4.85178	-3.32674	-1.40693	0.005589	0.416055	0.100813	-0.450789	-0.875407	-0.520909
AKAP11	-0.449242	0.17473	-3.83059	-0.665097	3.09114	-4.02141	-0.250157	0.099045	0.489355	-1.05168	-9.61998	-1.76147	0.379828	-0.700359	-0.844068	-6.40543	2.43196	0.370217	-1.62542	-1.30372	0.18411	-0.351733	-2.18722
AKAP12	0.217197	-1.5558	1.11258	-1.23185	0.290909	-4.50981	0.585596	-1.62703	-1.31108	-0.092166	-0.402917	-0.260676	0.517376	-2.82253	-1.63382	0.663147	0.00276	0.249805	-0.325405	-3.28371	0.055618	-0.750919	-0.087912
AKAP13	-3.77736	-5.76808	0.230975	-0.494756	-1.54196	-0.818341	-0.800262	0.973573	0.048342	0.254865	-0.712315	2.37111	-0.765059	-0.240766	-3.84351	-2.74367	-0.311494	0.398382	-2.19436	-2.75233	-0.482828	-0.527918	1.11547
AKAP14	-0.075121	-2.62012	-0.006257	-0.130001	-0.194879	3.02137	-0.673114	2.14507	-0.204741	-0.244291	0.162241	1.05502	-0.10065	0.157569	-0.899307	0.947043	-1.40432	0.642056	0.672362	-0.724344	-3.41655	-0.34594	0.420977
AKAP17A	3.93681	0.155574	-0.92178	-0.638695	-3.97717	1.05931	-1.26287	0.005791	-2.82156	0.45316	-1.56433	-1.90562	-2.91807	0.332323	-1.29607	0.839208	-0.048784	0.458392	0.337277	-0.624277	0.191021	-4.28389	-1.1514
AKAP2	-0.297697	-0.87937	-1.71324	-0.481088	0.307102	-1.33679	-1.51426	0.25293	1.51249	-1.04523	-0.368724	-7.3842	-3.30545	0.200762	0.156186	1.21451	0.273465	-1.89258	-0.530098	-0.616036	1.20899	-0.671065	0.066362
AKAP3	1.40064	-2.19363	0.655413	-0.390633	-1.13245	-0.231047	0.194316	0.760739	-1.57809	-2.27819	-0.588114	-2.29898	0.500924	0.19408	0.207117	-2.04243	0.03989	0.492164	-0.01275	-1.10936	0.570948	-0.550307	0.372322
AKAP4	-0.459714	2.41928	0.119108	-0.170906	1.38914	-0.378774	1.57953	-1.38136	0.206232	-0.002285	1.923	0.443282	-0.605136	2.07123	0.990409	1.25058	2.0878	-0.571737	-0.663939	-0.979197	0.925996	-0.304328	-0.850095
AKAP5	0.605525	-0.647967	0.158691	-1.03208	-0.442946	-2.09557	-0.325807	1.03599	-0.061293	-0.036143	0.661512	0.95583	0.349017	1.59235	-0.036513	-0.806523	0.002978	-3.54667	-0.443188	-0.28163	-0.930985	-0.849918	-0.035733
AKAP6	0.77979	-0.941522	-0.39916	0.66821	-1.7698	-5.09792	1.64674	2.47926	0.261955	-0.116533	-5.30316	2.80212	0.32856	-2.21794	0.593573	0.438076	0.14865	-0.483274	3.54682	-0.862633	0.604362	NA	1.28876
AKAP7	-0.566688	-3.62986	-2.59779	-2.1931	-3.76204	-1.66121	-0.096698	-0.059026	-1.1492	0.460797	-0.030529	-2.37295	-2.40372	0.492079	-0.404032	-0.534796	-1.95619	-1.63842	-1.56291	0.100755	-0.095812	0.095219	0.040168
AKAP8	0.722341	-0.311218	0.998804	-1.32982	-0.162339	0.563022	0.978203	6.90801	0.673067	0.287089	1.86408	0.472048	-0.871767	-0.346614	0.01042	0.102975	1.41481	-0.234959	1.88099	0.54099	1.95871	-0.067975	0.127119
AKAP8L	1.30382	2.9335	1.78197	3.0154	1.19554	0.125479	6.4472	4.91575	1.46834	0.626905	-0.424566	2.94985	1.0789	0.369708	0.837126	2.04963	3.15389	4.99819	1.53784	3.20061	3.30855	1.00022	1.0685
AKAP9	1.26006	1.36581	0.281414	-0.196689	2.04291	1.88564	-0.455366	3.24816	6.0961	1.75629	3.49466	2.11636	2.23529	0.001615	1.43227	3.57493	-0.122709	1.58015	5.11609	0.058967	0.618815	0.205821	0.148917
AKIP1	-1.02571	-0.660053	-3.32801	-9.04776	0.842365	0.620339	-1.49674	-0.211415	-0.647025	-2.51044	-0.859263	0.191987	0.783105	-0.267131	-3.99543	0.263819	1.10611	-3.17927	-3.03177	-8.87368	-0.192757	-0.117715	-0.604407
AKIRIN1	-0.21818	-1.56804	-1.18109	0.564152	-1.42601	0.786679	-0.164223	-0.993068	-2.36705	-2.80369	-0.108161	-5.39592	0.420966	-0.95866	-0.170015	-0.308728	-1.7559	-0.454477	0.433334	-0.250532	0.359249	0.191431	-0.02507
AKIRIN2	-2.07123	-5.42134	-3.35712	-1.5897	0.488669	-4.34249	1.01635	-3.09484	-2.46899	-2.04614	-4.33881	-1.02966	-1.41656	-0.663139	0.784042	-3.83706	0.338329	-0.650185	-2.7508	1.97377	2.49696	-0.500918	-0.740732
AKNA	0.31051	-7.57872	-6.81768	-5.29463	-1.32093	0.285377	-1.94447	0.591862	-3.86916	-1.75264	-2.27923	-5.09135	-5.16405	-1.37442	-2.94948	-0.398541	-0.975013	-5.49301	-8.25947	-1.70004	-1.88945	-1.82353	-0.605641
AKNAD1	1.42756	-1.34494	-2.54337	-0.484201	-0.995799	2.06699	0.849233	4.84512	0.324687	1.82045	3.54623	-1.83985	-0.326425	0.421001	-0.467699	-0.447454	1.84927	0.018665	-0.772233	0.617704	1.12881	-0.465673	0.603607
AKR1A1	-2.38571	-0.425242	-1.39269	0.070595	-2.00836	-0.146731	0.305059	0.06541	-2.86123	-2.87715	0.152963	-1.68219	0.442057	-0.549022	-0.02819	-3.12348	-1.77725	-0.769354	-1.52885	-7.99273	0.279243	-0.348042	-0.191747
AKR1B1	1.05723	-0.169778	0.092643	1.98849	-0.104002	-0.898465	-0.095201	0.755576	-2.98303	2.09656	-1.04116	-1.28179	-0.076609	0.495784	-1.74598	-1.03192	0.644654	-0.22502	2.21621	1.32191	1.9331	1.92574	-0.377059
AKR1B10	0.419661	-0.089009	-0.538489	0.032189	0.003584	1.50789	-0.168485	-0.210502	-1.29554	0.490346	0.117602	1.59947	-1.08081	0.331085	0.398983	0.244551	-1.79436	0.456577	1.2663	0.353019	0.262439	-0.032383	-0.09127
AKR1B15	0.165453	-0.317389	0.001538	-0.015113	-0.103241	0.187404	0.267457	0.079698	-3.8524	0.209831	-0.80251	-0.236196	-2.33562	1.41767	1.25965	-0.96908	1.42136	-0.316941	2.48401	1.8917	2.15823	0.560042	-0.307599
AKR1C1	0.715571	-4.7146	0.533493	1.22243	1.59831	-0.887599	1.55898	0.253091	-4.14352	0.663383	-0.335843	-1.22005	-2.07988	0.436191	-2.28953	-0.534018	1.00844	-0.093608	-2.22687	0.577936	0.72255	0.403125	-0.070135
AKR1C2	0.336345	-0.716874	1.03808	-0.166769	0.362912	-0.908275	0.685541	-0.62264	0.244909	-0.280868	0.751588	-0.35402	-0.869355	0.817789	-0.418675	1.77291	2.31173	-0.971486	-2.76088	-0.401198	0.42291	-0.011954	-0.357009
AKR1C3	1.98149	-1.18637	0.375194	-2.31449	0.188039	-4.65438	-0.021401	0.899372	-1.81353	0.402554	-3.80305	0.862101	-0.870022	0.119488	-0.935164	1.41203	2.49458	-1.05977	-0.772233	0.08247	-0.579938	0.405913	0.494274
AKR1C4	-0.000576	-0.480882	1.23063	-2.05686	1.63776	-2.93943	0.116416	-0.815019	0.194365	1.0641	-0.057167	0.144595	-0.989067	0.9482	-1.12081	1.41363	2.48353	0.272468	-0.209322	0.587622	-1.75182	0.102967	0.626504
AKR1C8P	NA	NA	NA	NA	NA	NA	NA	NA	NA	NA	NA	NA	NA	NA	NA	NA	NA	NA	NA	NA	NA	0.162636	NA
AKR1D1	2.6944	-0.838089	0.833308	1.19757	0.230368	-0.935606	-0.730362	-0.018165	0.439558	2.40943	0.39435	-2.1042	0.684099	-1.07854	-1.03344	0.515769	-1.26642	3.09164	0.992	-0.062714	0.153551	-0.26502	-0.122918
AKR1E2	0.255917	-0.924162	-0.019455	-0.591226	1.76496	-0.910261	0.164744	-0.587939	0.163448	2.07885	-0.918549	0.088016	1.96392	0.098766	-4.38432	0.467165	1.89999	-0.162572	-0.032896	1.56284	-0.461849	-0.172445	0.20767
AKR7A2	-0.786468	0.277906	-5.20897	0.620413	-0.69911	1.68493	0.193857	-2.71483	-4.45045	-2.67942	1.6735	0.05338	1.36799	-0.655226	-2.14771	-3.93403	2.37007	-0.453098	0.601252	-2.24671	-1.79966	-0.034809	-0.154919
AKR7A2P1	NA	NA	NA	NA	NA	NA	NA	NA	NA	NA	NA	NA	NA	NA	NA	NA	NA	NA	NA	NA	NA	1.69824	NA
AKR7A3	-1.55904	-0.603443	-2.68833	1.03708	-0.240336	-1.40468	1.36931	-2.5638	-0.196922	-4.03748	-1.06433	1.68877	0.677185	-0.116763	-1.23404	-0.57153	0.840033	1.09159	0.579738	-0.080109	-1.76916	0.245181	0.26068
AKR7L	0.621619	1.0799	-0.772032	0.999778	-1.71522	2.15278	2.49212	-1.44185	-1.23765	-2.63142	-0.321052	0.353771	2.2973	0.536594	-0.399058	0.88193	4.82864	1.4787	0.778417	1.58126	-1.00721	NA	0.057342
AKT1	0.268724	0.009041	0.170431	-1.1618	-0.129983	-0.908922	0.553304	6.02046	-2.06407	-2.09545	-14.1625	-1.29256	0.888623	3.14909	-0.57901	-0.731282	1.10251	-3.80954	-2.17781	2.10533	-0.743882	-1.0481	-0.307429
AKT1S1	0.096723	-2.58426	-2.27377	-0.832588	-1.71282	0.578519	-4.61803	1.32977	0.257357	0.288473	-0.142163	0.024153	-3.52122	-0.872144	-1.24561	0.452408	0.298289	-1.10671	1.09988	-1.12243	0.260755	0.02	-0.605407
AKT2	-0.335058	-0.253526	4.36493	1.65538	0.787918	-1.13702	-2.26443	0.192347	1.30484	-1.7419	-1.19563	-2.39383	-2.51018	-0.116469	0.041184	0.70779	2.87133	-5.20868	0.3589	2.80335	0.508953	-0.441858	0.047894
AKT3	-1.59438	0.310673	-0.194314	0.600703	-0.11155	-0.397926	0.145772	3.32023	1.25587	0.775362	-1.43783	0.077682	-0.538603	0.358042	-0.997148	1.61801	0.3728	0.885579	0.354895	1.56942	0.323195	-0.336932	0.454981
AKTIP	-0.012283	0.210297	-0.485367	-0.679277	-0.161077	-2.03773	-2.13334	1.40352	2.27027	2.06048	0.251387	-1.71345	-0.38022	0.121756	-0.562252	0.196557	0.787198	0.089725	1.18966	-2.17352	0.289559	-0.077162	-0.433689
ALAD	-2.28101	0.466607	-1.4789	0.321525	1.79446	-4.23279	0.094186	-2.18506	-4.43033	-3.10165	-4.00577	-1.66904	-0.540919	2.78799	-1.2687	0.753433	0.892905	-3.61377	-0.309146	-0.032006	-1.13822	-0.624964	0.562377
ALAS1	0.089458	0.174481	-0.080825	0.289778	-6.19104	0.207539	0.023471	-2.3813	-0.658165	0.361171	-2.13485	-0.97378	-1.66163	1.28017	-1.08629	-0.128802	-4.53801	-0.66925	-0.476463	-0.1544	-0.493393	-0.236353	-0.047044
ALAS2	-1.19605	-1.1925	1.24707	-0.639007	0.292345	-0.101284	2.0438	1.8059	0.532304	4.92862	-0.864868	-0.287697	0.392481	0.300807	-0.63981	0.62717	1.52534	0.026418	-1.06272	0.548456	0.70838	-0.170286	0.266417
ALB	-0.632477	-0.203517	-1.13152	0.666841	-0.44731	-0.22948	0.969218	-2.34319	1.9405	0.37698	-3.1148	-2.72349	0.126817	-0.856745	-1.39198	1.03746	-1.57263	0.610753	1.30247	0.168852	0.526156	0.313931	0.11196
ALCAM	-2.00674	2.1452	-0.154051	0.511712	0.912077	-1.90573	2.5443	3.11412	4.05076	3.32202	4.6723	0.608251	0.197006	0.10336	0.439175	4.51258	-0.058257	-0.469761	-5.89462	-0.40838	0.737235	0.258611	-0.086273
ALDH16A1	3.24523	-1.5651	-3.7532	0.171733	-0.199917	0.933704	-0.942158	0.527541	-1.18712	0.448099	-1.35607	1.74245	-0.973409	-0.642426	-0.065419	2.06456	-0.707566	-0.259365	0.871929	-1.09414	-1.48772	-0.131763	0.324452
ALDH18A1	0.603008	2.64647	0.426826	-2.11346	0.329545	1.00534	-0.653956	-1.65329	-0.66318	0.251131	0.258157	-0.32531	0.095009	-0.202759	-0.669344	-1.35154	-1.98362	-0.238131	-0.122094	-0.674786	-0.581655	-1.27715	-0.970885
ALDH1A1	-1.35989	0.43904	0.356317	-1.43663	0.561033	-0.186483	0.335863	-0.640754	-7.5188	-0.95321	-0.048986	-1.4346	-0.780327	0.734441	-4.32256	0.034407	-2.68384	1.72246	-4.67757	-1.27707	-0.106976	-0.107212	-0.189602
ALDH1A2	0.088464	0.810601	1.51533	-0.651762	0.113509	-1.30765	0.889488	0.530289	-0.507374	-1.37016	0.128274	-0.895444	0.867705	-1.05507	0.239794	-1.51377	0.065193	2.48883	-1.52937	-0.32477	0.311196	0.040677	0.694794
ALDH1A3	-0.765599	-4.7565	-0.939663	0.906902	0.205712	-1.2779	1.05361	-0.060852	0.072944	-2.13578	0.491083	-1.81562	0.154769	-2.83992	-0.431628	-2.28084	0.896109	0.815929	0.538347	-2.38673	2.52876	0.095917	0.525018
ALDH1B1	-0.097606	0.193589	-4.79286	-0.385555	-0.723987	-0.346658	-0.558643	-2.92017	-2.79254	-4.70103	-1.7471	-5.59276	-1.48217	-4.78188	-1.4227	1.07236	0.020758	0.994421	-0.384915	-1.22002	-1.45341	NA	-0.127072
ALDH1L1	-0.198606	-1.62133	-2.47594	0.607033	-0.329006	0.071673	-0.031107	-1.61563	-5.51283	-0.205205	-0.035466	-2.57941	1.52265	-4.06837	-3.27744	-0.530819	-0.036674	2.55602	0.050331	0.201045	-0.293394	0.026993	-2.80034
ALDH1L2	-0.030357	-1.27976	0.69396	-2.43845	1.36167	-3.47343	0.081722	-0.392853	-0.048451	0.18217	0.901756	-0.791289	-0.526746	0.080211	-0.191838	0.507603	0.421845	-0.734746	4.83247	1.062	-0.528752	-0.283248	0.268156
ALDH2	0.153658	0.661412	-0.091521	-2.78439	-3.00385	-0.998585	-0.733163	-1.0685	-4.18889	-0.359444	-1.60681	-6.70937	-3.46197	-0.370035	-5.35476	-5.67417	-3.31802	2.44722	1.92045	-2.7988	-1.27713	-0.195935	-0.2189
ALDH3A1	1.50882	-1.55687	-1.22709	-1.42738	0.073775	0.850985	0.703564	0.396615	-0.094716	-2.39362	2.73953	-0.338847	-1.7282	-1.04616	-3.9498	-2.88364	0.253149	0.499083	0.976855	-0.247109	-1.30944	0.441891	0.047028
ALDH3A2	-0.391963	-2.16922	-0.423018	-1.26918	0.208159	0.377769	0.15544	-1.00117	-4.22944	-1.93706	3.11931	-0.095297	0.89422	0.105684	-1.79906	-4.52322	-3.6407	-0.611115	0.703889	-0.887313	0.294465	0.32835	-0.145343
ALDH3B1	-1.58564	-0.31546	-0.299827	0.396857	-0.045278	-3.74789	-1.10499	-0.884495	-0.505802	1.98394	0.309325	1.06716	5.2247	-1.2521	-0.468578	2.57832	0.207654	-0.291726	-4.7886	0.806825	-6.05322	-0.459327	2.46176
ALDH3B2	-2.26486	0.48106	-3.0859	-3.35745	0.968687	-0.309233	-0.499312	-0.030939	2.24285	-1.2009	-0.14913	0.829839	-0.883628	-0.882747	-1.37353	0.00047	0.44639	0.825383	-1.43904	0.573183	0.693428	-0.61112	0.194543
ALDH4A1	-0.305436	-0.232227	-0.503113	-0.785597	-0.678604	-2.4397	-5.2617	-1.34719	-2.38811	-5.93598	-0.44958	-6.58157	-1.75561	-6.54645	-3.74018	-1.41797	-0.539158	0.332899	0.097318	-2.02026	-0.39055	-0.011419	-0.932538
ALDH5A1	-0.294965	0.460726	-0.426148	0.554809	-0.596535	0.430129	-1.31795	-3.73474	-5.05343	-2.10407	-2.23108	0.064249	-0.361511	1.21164	-0.620762	-1.19545	-0.226145	-0.265205	0.943315	0.605405	0.01118	-0.247372	-0.232588
ALDH6A1	1.29073	0.570415	-0.778114	0.538687	-1.47227	-1.43396	1.89303	0.076379	-3.56856	-0.730593	-0.005368	-2.4479	-0.389131	0.305706	0.312088	-5.76389	-2.03671	-0.518701	-0.028759	-1.65563	-0.585736	-0.189916	-0.305401
ALDH7A1	0.476382	-3.51816	-2.7042	-4.34681	-2.89569	-0.851267	0.152631	-0.218678	0.415365	-4.00327	-2.09991	-0.869906	-2.68218	0.072943	-0.691844	-3.5089	-1.03179	-5.2502	3.42158	-3.58113	2.51982	-0.303954	-0.486594
ALDH8A1	1.80472	-0.515346	0.227868	0.141262	1.58799	-0.127452	-1.94076	0.761587	-1.31067	0.499821	-2.01516	-3.18638	-1.7472	0.051454	0.139098	-1.48814	-3.51218	-1.47136	-0.054256	-0.82661	-0.323332	-0.121749	0.189543
ALDH9A1	-3.51753	-0.998248	-2.17637	-2.45158	0.084057	2.80676	-1.17239	-1.7643	-2.15486	-0.940499	1.16583	-0.853255	-0.959692	-0.608048	1.26397	-4.91754	1.4807	0.117435	-2.79072	2.11193	-0.377192	0.042292	0.129027
ALDOA	0.332399	0.121693	-0.188783	1.44827	0.66744	0.813239	0.679139	3.05773	-1.30079	4.79454	0.03258	0.543511	0.78572	0.625418	-1.72732	-0.752386	0.028096	-0.020836	5.97401	-0.853726	-0.775169	-0.126271	0.274507
ALDOB	-2.421	-1.75798	0.317129	0.621699	-0.916418	-0.079608	0.33758	-0.01918	-0.027502	-1.00935	0.221183	-2.89509	-1.14515	-0.507066	-0.151302	-0.432521	0.302363	0.859342	-0.696341	-0.876175	-0.533651	0.341561	-0.661922
ALDOC	0.810153	0.022054	-1.81966	0.739359	0.189805	0.261874	-1.1697	5.61889	-0.18726	1.16997	0.648471	0.250636	0.044545	-1.15729	-0.3895	0.490809	-0.096305	-2.72082	0.255067	-0.640099	-1.98002	0.280686	-1.6037
ALG1	-0.337099	-3.62713	1.74484	-0.178093	0.199364	0.70925	-0.074955	1.4495	0.845713	5.13499	-0.124127	-1.11484	0.020976	-1.3566	-1.10208	1.8836	0.895182	0.171885	13.1675	-0.409344	-2.93862	4.19735	-0.373453
ALG10	1.49323	-0.606269	2.80053	0.531873	0.029946	2.37964	4.91223	5.47485	3.06313	5.59387	2.29454	0.713497	2.11925	2.72371	1.26932	0.631914	-0.15879	0.311921	2.64899	1.70347	0.921415	NA	0.562984
ALG10B	3.12714	-1.39977	-0.737968	-0.715343	1.96581	-0.460879	3.42112	4.66225	1.44882	3.68447	0.022317	-2.59636	1.72503	-0.058216	0.691655	4.35555	-0.037408	-0.008919	4.40102	0.819318	-0.189143	0.00792	-0.227252
ALG11	-0.555422	-0.808347	-1.62393	-1.12418	2.00261	-1.6457	1.04054	0.488487	0.183407	-0.316625	-2.37713	0.129415	-0.044079	1.32028	-0.005618	-2.54198	2.27139	1.4373	-2.42597	-1.87583	1.36121	-0.171253	-0.373926
ALG12	0.067452	-1.32817	-0.929018	-2.98731	-7.07556	1.3879	-0.032443	1.20003	2.41639	-1.29762	-0.161311	1.58417	-0.046501	0.380833	-3.98648	-0.069503	-0.966767	0.679072	-3.16998	-5.32682	1.00384	-0.005985	-1.33878
ALG13	5.36798	-3.68	-0.209132	-0.136164	-2.99467	0.594579	3.0113	4.48095	0.940761	2.47662	0.47952	1.05673	-0.097784	1.84441	-0.648166	0.734031	2.028	1.32401	0.441714	-0.439595	-0.872191	0.084233	0.080578
ALG14	-1.15521	-1.04662	0.668505	0.755996	-0.294895	-1.93607	-3.09217	-0.298063	-0.689281	-5.64968	-1.4517	0.363723	-1.92022	-1.17464	0.079646	-0.524376	-0.180546	-0.967703	-1.51249	-0.215527	0.146965	-0.13701	-0.081827
ALG1L	0.727873	-0.426709	-1.96975	1.47956	0.809885	-1.00004	0.774067	-1.21799	-0.685755	0.383422	-1.10666	2.26155	3.03998	1.14447	0.959143	-0.369947	1.70021	1.02778	0.11401	3.35167	-0.151236	0.462046	-0.006273
ALG1L2	-0.69475	-1.50252	0.960645	-0.638416	0.092008	1.46349	0.914393	0.562435	0.74414	0.888601	-2.41696	0.97485	-0.916904	0.122085	4.30519	0.604852	-0.003772	-0.042541	0.595161	1.47146	-1.57489	-0.399123	0.432214
ALG1L9P	NA	NA	NA	NA	NA	NA	NA	NA	NA	NA	NA	NA	NA	NA	NA	NA	NA	NA	NA	NA	NA	-0.146259	NA
ALG2	1.11167	-4.21035	-1.07595	-0.664035	-1.95924	0.346223	0.272894	0.36059	1.32788	-1.04429	1.25976	-1.87161	-1.89436	0.523985	-0.944448	1.64979	-0.464024	-2.0161	-4.38889	-7.79405	-5.65999	0.584995	-0.109376
ALG3	-0.010196	5.36969	3.70944	1.37918	4.65338	2.10997	6.7935	1.11271	2.94793	7.93609	3.72756	1.77981	0.703131	0.671481	1.0304	9.91492	0.546156	3.40487	-3.218	10.2331	1.86676	0.353963	1.86439
ALG5	-0.868599	0.25801	-3.10585	-0.031362	1.49379	-3.24439	0.212762	0.510452	-1.35203	-0.701099	-4.93209	-0.155467	-0.222458	-1.17667	-1.67062	-3.01833	3.10728	0.492994	-9.48696	-5.67909	-0.897395	0.00283	-1.43272
ALG6	-0.227317	0.320477	0.557125	0.248897	-2.06741	5.4299	2.1796	-0.191507	-1.21303	-0.728908	3.65107	1.01202	0.217815	-0.942415	2.41411	-3.01004	-0.457627	1.50887	0.112229	0.156438	2.26638	-0.155449	1.47046
ALG8	-1.13914	-0.183935	2.79239	-1.39851	-0.341083	0.929843	-0.476698	1.80936	7.14957	1.4204	3.29233	0.884693	1.38896	0.032336	0.04146	12.5397	0.380741	2.54168	1.1802	0.212895	-1.29334	0.008824	1.27208
ALG9	-0.44201	-0.944974	-0.134075	-4.30833	1.00067	0.699459	-6.23837	0.460073	1.18396	0.288412	-0.508167	-0.240065	-1.01712	2.38401	0.845255	1.15262	-0.894468	-2.32285	-0.181412	-7.67273	-0.049156	0.095165	-0.100461
ALK	0.590819	-0.797961	2.3019	0.731394	0.52774	0.016621	1.14058	-0.891361	0.640614	-0.659885	2.22934	-1.30446	-1.44914	0.810119	-1.32985	0.478575	0.031808	-0.578166	-0.413325	2.28218	3.97239	-0.286675	0.550604
ALKAL1	NA	NA	NA	NA	NA	NA	NA	NA	NA	NA	NA	NA	NA	NA	NA	NA	NA	NA	NA	NA	NA	-0.063478	NA
ALKAL2	NA	NA	NA	NA	NA	NA	NA	NA	NA	NA	NA	NA	NA	NA	NA	NA	NA	NA	NA	NA	NA	-0.572364	NA
ALKBH1	0.137614	0.005477	0.213494	1.38834	-0.501372	-0.692306	2.94199	4.13717	-2.15579	-0.162095	-1.11681	-2.34757	-0.443044	1.07458	0.852408	0.126358	-0.133164	-1.57048	1.69343	0.080522	0.086461	0.557341	-0.617546
ALKBH2	0.870734	0.122623	0.708634	1.47399	-1.18215	0.484472	-2.30389	5.4241	0.974972	0.938826	0.314952	1.48629	-2.26338	0.729655	-2.0461	0.48529	0.10075	-1.2044	6.31565	-0.963213	2.06409	0.496935	-0.126888
ALKBH3	-0.539481	-1.56616	0.784887	1.54813	-1.85267	-1.41858	0.732753	0.776845	-0.258385	-0.397259	-0.15336	-0.740009	0.366814	-1.60396	1.10212	0.66488	0.587835	0.006657	-3.25781	1.63341	0.506352	-0.730503	-0.021743
ALKBH4	1.26744	1.83836	-1.19382	0.368833	0.759808	0.929686	2.9399	2.4824	1.10418	2.78184	0.700536	-1.33001	-0.501393	0.837435	-0.822446	5.46518	1.34432	4.20388	5.22064	2.903	0.837557	0.03438	-0.139046
ALKBH5	-2.34402	0.073597	-1.1769	-0.901361	-0.953692	3.33916	-0.755955	-1.10548	-1.71525	1.29881	1.21082	-0.834057	0.101183	0.261873	1.06671	-0.248168	-3.46521	0.122986	1.81137	0.092421	-0.310987	0.374799	-0.25338
ALKBH6	-0.376293	1.02083	1.56784	2.43874	2.32969	-0.005133	-0.4713	1.6641	0.468201	1.47296	-3.27645	1.92829	-0.426154	0.342032	1.57659	-1.1582	5.92662	-2.95913	1.19599	-0.327162	1.86751	-0.211124	-0.078378
ALKBH7	0.989757	1.51228	-0.080535	1.31663	2.25302	1.56059	1.96154	2.22681	4.04909	5.23639	1.3913	0.359977	0.536875	2.02356	0.579468	0.628083	0.869052	3.07126	2.074	-1.10305	-0.031979	0.620124	0.294302
ALKBH8	-1.16027	-0.966477	-1.55478	-1.18911	-0.204168	-2.10318	-3.96465	0.368098	0.853827	0.127056	0.048668	-1.2577	-0.565321	-0.471221	1.24006	0.242925	-1.73595	-1.62784	-7.06224	-0.756423	-0.196394	-0.15739	-0.370509
ALLC	-0.6214	0.344699	0.285126	1.05004	-0.276294	-0.328867	-0.547188	1.48297	0.677007	0.093305	-0.026037	-0.069324	2.7396	2.73711	-0.036532	2.63609	0.832101	-1.16673	-3.56414	-2.41476	0.66977	-0.662861	0.764255
ALMS1	-1.50777	3.27237	0.737904	1.60556	0.030928	5.12341	0.571215	-2.5486	4.14155	-0.16149	4.57599	3.41214	0.524021	0.306649	-0.014738	1.31256	0.931387	0.945074	-6.09816	3.5979	2.25398	-0.242181	0.357387
ALOX12	-0.284168	-0.427666	-0.038726	0.014674	1.33918	1.13987	-1.25054	-0.566887	0.087311	-0.880315	-0.915432	-0.882055	-2.27687	-0.590336	1.16677	-0.434207	-0.323482	0.297296	0.34414	0.412487	0.06665	-0.509308	-0.158345
ALOX12B	-0.398555	-0.625481	0.465231	0.224079	-0.181191	-0.188617	0.675549	0.114889	-3.17832	-0.522967	-0.381192	0.743712	1.91165	1.07339	0.621762	-1.16816	-0.140961	-0.362672	-1.01017	0.598543	-2.70606	-0.337615	0.289574
ALOX12P2	NA	NA	NA	NA	NA	NA	NA	NA	NA	NA	NA	NA	NA	NA	NA	NA	NA	NA	NA	NA	NA	-0.091033	NA
ALOX15	-1.74485	3.3499	-0.071577	-0.061847	4.0343	-0.663339	1.48393	-0.00446	0.325828	1.09551	0.043802	5.70377	1.46995	-0.080185	-1.19775	0.319878	2.99557	-0.610804	0.20907	-0.002004	-4.555	0.132133	0.103117
ALOX15B	-1.8548	-0.486616	-0.313299	-1.86636	0.808249	-1.40671	-0.137064	-1.19816	-0.346851	-0.71231	0.119978	-1.08937	-0.982536	-1.36482	-0.998755	-0.863064	-2.03892	0.37712	-0.837158	0.159458	-0.901827	0.181988	0.285312
ALOX5	-4.98636	-0.732438	-3.53336	-0.44978	0.707091	-1.17672	-1.79694	-0.138558	-1.50133	-3.55504	-2.07201	-4.05691	-0.003983	-0.394401	-0.380945	-0.65102	-0.293674	0.117311	-0.049473	-0.109977	-1.71723	-0.177223	-0.300367
ALOX5AP	-2.21641	-2.72645	-0.510152	0.171136	-0.510566	-0.050057	-0.767391	-0.751141	-3.46657	-1.68506	0.131197	-2.85798	-1.37365	-1.51805	-1.00766	1.32476	-0.516785	-4.15233	-0.101128	-1.09088	-2.40612	-0.129473	-0.211092
ALOXE3	4.23122	0.998055	-0.914897	-0.897263	-0.02102	-2.67658	-0.361133	0.25055	-0.162123	2.46801	0.81315	-1.86165	-0.532289	-1.30999	1.70726	0.440603	-0.319942	1.90098	0.71482	0.604782	-0.204893	-0.151696	0.167902
ALPI	0.150008	-0.029822	1.05411	0.247748	1.0955	0.658746	-1.29117	-0.451573	0.599897	2.60236	0.27574	2.9291	0.398215	-0.851957	-0.162768	-0.3836	-3.59154	0.225601	-1.06416	-0.702503	-1.01413	0.792722	-1.10174
ALPK1	0.866959	-2.69719	-2.93543	-10.3024	-1.81635	-3.46842	-0.512594	-0.447959	0.513444	-1.37546	-0.797545	-5.12375	-1.82072	-0.100292	-0.955513	-4.01255	-0.622919	1.13055	-1.86067	-0.48006	-2.25734	NA	0.044213
ALPK2	0.336115	-0.985638	-1.67681	-0.472024	-3.77111	-2.92513	0.461439	-0.986327	3.64031	-0.10006	-0.044196	-0.086872	-4.84565	1.50489	0.831269	-0.076421	-0.18032	-6.0482	0.70878	1.74585	0.028439	-0.103792	-0.191135
ALPK3	-2.04021	-6.0198	1.26092	-0.883997	-3.43745	-3.16619	0.81847	-0.182589	-0.011335	0.673073	-0.164501	1.24426	0.09208	-0.939031	-0.195286	-0.185618	0.007209	0.916099	-0.161406	-0.818875	-0.046643	0.094411	-1.18303
ALPL	-1.07982	-2.75907	1.8361	-0.939589	-0.320847	-1.77089	-1.18523	-1.24987	-0.180844	-1.14626	-0.985119	-1.22321	-0.632763	-0.004539	0.730453	-0.158969	-0.16523	0.445639	1.44068	1.59519	-0.147133	-0.293086	0.521377
ALPP	-0.314326	-1.11126	1.48424	-0.187113	1.65195	0.490157	0.724892	1.22711	-0.044468	2.16999	3.86559	0.685027	-1.87453	1.25367	-2.65572	1.17073	0.71329	0.44783	-1.01046	-0.297247	-1.93194	NA	0.178321
ALPPL2	0.297938	-0.851656	-0.188475	-0.811151	1.63993	-0.585508	0.246126	-0.388921	1.35175	0.466839	0.155673	-1.26976	-4.32819	1.45219	-2.12197	0.14127	0.263542	-0.193172	-3.08083	-0.112861	-0.950301	NA	0.232431
ALS2	-1.49788	-0.929244	0.01119	0.122175	2.58088	1.1961	-0.018801	-2.19988	3.56053	2.52454	1.01695	-0.011514	3.13167	0.790577	1.48738	0.87842	0.400487	-0.284226	-5.31157	1.88179	0.723529	0.013265	-0.107036
ALS2CL	-1.04513	-0.352879	-0.750661	-2.16478	-3.72179	0.372457	-1.30899	2.04368	-0.871234	0.030522	-2.12901	-0.186784	-1.81445	0.076292	0.011779	0.561002	1.14258	-3.00396	-3.6724	0.962306	-0.606673	-0.083503	-0.751678
ALS2CR12	-2.10203	-0.439155	-0.38452	0.498345	0.266703	0.232165	-2.02497	0.104444	0.347055	5.202	-0.186126	-0.345043	0.1591	0.467052	1.90531	2.19842	1.3556	-1.56648	-0.490754	1.91757	-2.94392	0.365396	0.092837
ALX1	-4.39105	0.027095	2.30985	0.521057	0.6729	2.83492	-1.58486	-0.212222	-0.718958	4.87104	1.99702	0.475105	0.085561	0.844934	-4.97429	0.636774	2.00226	-1.03974	0.618756	-0.220992	-0.33968	0.874861	0.528066
ALX3	0.652437	0.81682	1.20478	0.690358	-0.479592	1.51293	-0.802616	-0.892358	-0.159732	-0.743138	-1.5018	0.020077	-1.19629	-0.083463	0.153525	0.587694	1.24268	1.58338	-0.074234	0.60586	3.18326	0.691484	-0.404222
ALX4	0.553986	0.680285	-1.58035	-0.422185	-0.80243	-0.189101	-0.325107	0.916986	0.675527	0.031362	1.89272	0.109419	1.18055	0.289101	0.218965	-0.580374	-1.00583	0.55664	3.85421	-2.499	0.418928	0.05472	0.266703
ALYREF	-0.289643	2.06884	-0.743456	1.10711	-2.06201	2.38101	3.19999	0.897458	0.184525	1.82143	4.35372	2.45419	2.1415	0.684959	1.38224	1.95265	-0.334262	-0.515189	7.40318	0.832702	2.10782	0.023628	0.028695
AMACR	2.31751	0.059487	-1.14512	-0.298028	0.069355	-3.04169	0.326677	0.055041	4.54281	2.35409	0.019475	-0.055027	0.68134	1.0804	-0.637652	-3.58492	0.163164	1.02119	-0.202731	-0.83678	0.956474	-0.206593	0.170802
AMBN	-1.06082	0.701278	1.62556	-4.87215	0.348051	-1.09272	-0.201721	-0.305778	1.47073	1.43007	-1.75516	-1.45096	-2.82405	-0.920499	0.616329	-0.351667	-0.81557	1.34005	-0.933837	-0.209513	0.793275	-0.136808	-0.060882
AMBP	-1.26137	-1.09952	1.02946	-0.368198	-0.966599	1.06389	0.115406	-0.264269	-2.09607	-2.06801	-1.33558	-0.561585	0.80746	-1.27992	0.008453	0.228989	0.193299	0.389039	-1.7569	-2.09873	-1.4801	0.232494	0.446168
AMBRA1	-4.64479	-4.4435	2.41988	-0.4939	1.12128	-0.174924	0.365306	2.30711	1.82321	-3.80536	-7.58826	-1.16346	0.697477	-0.508311	-1.59097	-0.485773	0.764798	-0.82318	-9.03645	-1.13526	-1.07026	-0.011527	0.149411
AMD1	0.659466	-3.0596	0.822543	-5.07616	-4.0444	-2.22826	-2.19724	1.24304	-5.49465	-1.91881	-3.19839	-2.05012	-1.74953	1.0815	-0.825739	-5.9953	-0.617555	-0.513113	0.537627	-0.518292	-0.727352	0.742978	-1.69274
AMDHD1	-1.33476	-0.489871	0.248749	-0.38411	0.588973	0.122287	5.40318	-0.636798	3.95845	-1.17463	1.13808	-0.801267	-0.691317	-1.27645	-0.642894	2.19853	1.53274	-2.14417	-0.249596	0.279746	-0.523855	-0.117636	2.33563
AMDHD2	-3.57943	-4.30923	0.727016	0.662959	3.10263	0.500242	-1.21626	-0.269365	-1.92643	0.355821	-2.10435	-1.21338	0.185315	0.134595	-1.1044	1.56776	-1.02918	0.617621	0.690663	-1.45385	-4.21756	0.290131	-0.005865
AMELX	0.393874	-0.261445	3.79015	-1.07229	-0.124582	0.982675	1.14386	0.710779	2.95485	0.0815	-1.20582	-0.254955	-0.68709	0.777861	0.099087	-0.173978	3.19002	-0.073021	-0.408871	0.124186	0.627038	-0.493545	-0.802
AMELY	0.902815	-0.338908	-2.56818	-0.416031	-0.684254	1.14249	1.67531	-1.71725	0.555822	-0.36585	10.577	0.376106	-0.225644	-0.369119	NA	2.78274	-2.87977	-0.674175	-0.555153	0.243226	NA	-0.043317	-0.645338
AMER1	0.373358	1.10426	0.31585	-0.263906	-0.656796	9.83318	3.02229	5.23658	7.05183	0.398198	7.43374	0.768595	-0.861402	3.09509	-0.130411	1.57788	0.561508	1.72805	-0.477438	-0.015612	0.408193	0.190669	0.171454
AMER2	0.671577	0.056405	-0.276084	0.378037	-1.18133	-4.41193	-0.641653	0.307013	-0.155684	0.559053	-12.1947	0.044391	-0.677259	0.044493	1.91184	-0.170936	-0.675877	0.599624	2.15208	0.642912	1.29467	-0.398683	-0.003266
AMER3	-0.414466	-0.003138	1.11886	1.92681	-0.211226	-0.197605	-0.350721	-0.80152	0.482246	-0.679317	-0.163694	0.16369	0.337819	0.96145	0.990072	-0.695849	-0.435325	1.53625	-0.925137	-1.11982	-1.96419	-0.360415	1.2024
AMFR	1.50658	0.363598	0.220656	-0.431955	-0.03266	-2.22105	0.647835	4.31357	1.32347	-0.202724	0.543733	-0.593001	0.284269	-0.810678	0.146093	0.001467	-0.000359	0.157867	4.16126	-0.142256	-0.751478	-0.753284	-0.34601
AMH	0.827203	1.98968	-0.175198	-1.32498	-0.490126	0.815522	1.68047	1.61575	3.52976	2.61936	2.54081	0.32971	-0.137885	2.33885	-0.524265	5.78477	0.156076	0.088227	2.60939	-1.91838	-2.06015	0.595044	0.276168
AMHR2	-0.062078	-0.032424	-2.43592	0.181999	0.743791	-0.650057	-0.021213	-0.533569	-0.4563	0.088512	-2.02597	-0.160154	0.177581	0.530659	-2.14587	1.89399	-0.855121	0.572554	6.67524	0.478879	0.517862	1.2316	1.94087
AMIGO1	0.1487	0.15593	0.814559	-0.469763	0.256105	-0.396876	-0.094873	0.567313	-0.78574	-0.38846	0.686121	0.387757	-3.58382	1.72395	-0.180045	-1.23457	0.29122	-0.1344	0.278223	-0.139886	0.255138	0.932395	0.487058
AMIGO2	-0.209161	-0.456829	-4.1193	-0.763612	0.346097	-0.776661	-0.556348	1.21965	-2.77088	-1.14585	0.076433	-0.480944	-0.228408	0.517299	-3.33211	4.44974	1.40845	-0.697901	-0.466158	-4.2129	-0.397308	NA	0.259642
AMIGO3	-0.447103	0.015534	1.283	2.05145	4.78397	0.863882	0.708948	0.104204	-0.054468	1.35632	0.058992	-1.30188	-1.06657	0.722577	0.896121	1.71838	0.435049	1.69321	2.49825	0.711042	0.01799	3.7e-05	NA
AMMECR1	-0.755924	0.135798	0.160501	1.22645	0.919829	2.46345	1.02234	1.24371	-0.159333	4.60886	2.80167	0.967782	0.910922	0.594729	-2.07399	1.81093	0.490161	0.928097	-0.884076	-0.328358	-1.36866	0.077104	0.545328
AMMECR1L	-3.06335	-1.81526	-1.67804	-0.457867	3.54914	1.76574	5.46035	-1.262	2.03701	3.95997	0.808889	-1.5738	2.26929	2.01334	-1.29012	-6.30085	-0.182095	0.072208	-3.82426	0.710779	0.420148	0.008542	0.271524
AMN	-10.2723	0.806536	1.82915	1.35169	-0.717682	0.835554	1.98793	0.781203	-0.363581	-0.462175	-0.224917	-1.03263	-2.36383	-0.139898	-0.553659	-0.983445	-3.39416	2.4584	-0.623932	0.740157	-0.91409	0.235877	-0.244986
AMN1	1.05648	-0.148496	2.55256	0.508802	-4.20111	-0.670334	0.954038	0.171886	1.7403	2.7881	-0.165987	1.82719	-1.28674	1.73775	2.82136	-0.375452	-1.76927	2.30029	2.01633	0.535467	0.910118	0.076394	0.522788
AMOT	-0.277827	-1.37045	-1.43147	-0.547945	-0.355187	-0.644672	-0.351249	0.488099	3.07899	-0.388195	-1.19998	-1.35447	-0.025518	1.04888	-0.645847	0.554224	4.83691	1.39645	-0.820782	-0.487829	-0.387935	-0.455397	-0.200095
AMOTL1	-1.19216	-5.00127	2.1718	0.2847	-1.69642	0.87251	-2.4042	0.768797	-0.091073	-0.378401	-3.07346	0.293248	-1.29271	-0.154361	-0.420321	-0.079225	0.291165	0.338518	-0.048907	-1.9085	0.151696	0.619708	0.184724
AMOTL2	-0.379218	0.246219	-0.884957	0.738922	-0.172077	-0.952883	0.200397	0.208747	-0.228189	-0.791146	-1.65638	0.303292	-0.704597	1.19426	-0.523479	0.279266	1.90845	-1.87172	-3.0707	0.593595	2.29521	-0.018461	0.073178
AMPD1	0.322698	-1.44037	-3.11099	-1.82636	0.515447	-1.3699	-0.671556	-0.735642	-1.40274	-2.23813	0.056124	-1.88027	-2.18372	-4.63627	-1.62865	1.03853	-0.275838	0.447182	0.264825	-0.292426	0.687783	-0.379365	0.105713
AMPD2	-0.777999	1.12804	0.039345	0.353305	-0.070513	3.03722	-2.59522	-1.54502	-1.24541	-3.64636	1.2453	-0.782843	-1.13127	-0.454536	-0.961051	0.189592	2.06989	1.64167	-0.616342	4.13934	1.82264	-0.254907	1.27254
AMPD3	-1.24575	-2.9421	-5.14247	-0.5148	-1.44606	-2.65912	-0.936449	1.18558	-1.00474	-0.338035	-5.27358	-0.087025	-1.5893	0.947599	-2.82814	0.068501	0.66151	-2.02985	2.26433	-3.83379	-2.62137	-0.101744	-0.073259
AMPH	1.73272	0.131932	0.058451	-1.19695	1.43991	1.20779	-0.902101	-2.03173	0.421152	1.46023	4.66277	0.063098	-0.392894	-0.109791	-0.619012	1.10606	0.257702	-0.403462	0.276704	0.513528	0.948431	0.448217	0.073004
AMT	-0.809886	-0.103319	-2.65392	0.209106	-0.58412	-1.49466	-0.738902	0.485966	-0.124064	-1.58287	-3.74181	-0.497979	-0.0146	-2.72824	-0.487154	-2.39657	-1.91261	-4.59049	-0.053484	-2.32144	-1.71629	1.48076	-0.255643
AMTN	0.143012	-0.484814	0.781599	-0.514554	0.353463	-0.544531	-1.02972	0.813518	1.47257	-0.885888	0.836338	-1.47845	0.482595	-0.199862	-1.16383	2.20356	0.871394	-0.44866	-0.219563	-0.288617	1.28509	-0.05184	-0.03153
AMY1A	-0.001676	-1.10376	1.14632	0.899329	-0.392452	4.35325	0.021255	-0.329547	1.10652	0.134271	0.577065	3.38444	-0.313209	-0.186754	-0.700368	-1.37572	-0.53743	-1.5326	1.11268	-0.038829	-1.70573	1.08687	-0.138888
AMY1B	0.726723	-0.85574	1.12149	1.30167	-2.25371	-0.084812	-0.091285	-0.325509	0.717328	-1.45237	1.39579	1.67019	-0.30614	0.765405	-1.42291	-0.621608	-0.488063	-0.715817	-0.169092	0.900825	-0.546454	NA	-0.155035
AMY1C	-0.149152	-0.917098	-1.3125	0.972118	-0.194707	0.423728	1.2462	0.62011	1.65613	-1.09047	-1.32514	-2.84496	0.167728	-0.800631	-0.781896	-1.29778	-2.33048	-0.000356	-0.411231	0.330144	-1.02773	NA	-0.408862
AMY2A	1.04619	-0.596561	0.458521	-0.01721	-2.30002	0.508031	1.0052	0.506602	0.674257	-1.18555	-0.118038	-0.026635	1.1515	-0.150297	0.164207	0.341932	0.077103	-0.902663	0.949266	1.01982	0.290512	-0.514323	0.050855
AMY2B	-0.776809	-0.713983	-0.85811	-0.224874	0.094626	0.961931	-2.74996	-0.158547	-0.284038	-4.70989	0.359136	1.97195	-0.824452	-2.70276	-0.240949	-1.61383	-0.218291	0.306456	-0.793457	0.419629	-1.21631	-0.703334	-0.520947
AMZ1	-0.038108	-1.85147	-0.030169	0.030551	0.620225	-1.20433	-0.059393	-0.052833	-0.013631	-0.726528	-1.25539	-0.39763	-2.43917	1.43745	0.236628	-0.452991	0.067075	-1.2972	-0.508749	0.844024	0.55869	NA	-0.003915
AMZ2	-1.17534	2.83948	1.54873	2.62585	1.37674	0.963789	4.87646	-6.81132	0.508024	0.452225	2.30709	1.27412	0.039196	3.52239	1.15089	-1.2343	2.61052	0.108702	6.20617	-0.543414	2.75932	1.94148	0.924797
AMZ2P1	NA	NA	NA	NA	NA	NA	NA	NA	NA	NA	NA	NA	NA	NA	NA	NA	NA	NA	NA	NA	NA	-0.486802	NA
ANAPC1	-4.13339	0.096148	-0.812772	-0.843806	3.07133	6.1504	1.41016	-0.557502	2.9557	8.24274	6.26366	-0.315573	0.488921	0.739768	-0.540261	-1.4679	1.04523	5.09815	-2.79448	8.18126	0.35634	0.110277	0.566401
ANAPC10	1.98237	-0.484993	-0.641277	-1.73293	-2.88042	-0.644933	0.265968	0.588687	-1.04401	-6.09531	-7.43783	-1.89275	-1.98347	0.284894	-0.738657	0.746543	-0.787353	0.565459	2.61337	-5.48701	0.667672	-0.057744	-0.425243
ANAPC11	-0.818579	6.53308	0.809058	4.22462	0.153939	0.0668	5.07663	-0.78623	0.355038	1.27598	0.342491	1.19042	5.24104	3.32042	1.2061	1.88913	1.14562	1.82294	4.43111	1.51275	2.44189	0.742481	1.37573
ANAPC13	0.160343	0.763174	-0.523736	0.452726	1.29028	-1.50707	1.47351	0.04137	-2.13826	-0.536505	2.17151	-1.29653	-0.395642	0.359058	0.72417	0.969427	3.92107	-3.13779	-3.28591	-2.33341	2.65269	-0.754319	1.16825
ANAPC15	-4.57156	-0.856224	-1.44755	-0.504112	-1.50059	-2.00368	-0.088596	0.009724	-1.5935	-1.62638	-1.83312	-1.39983	-0.061856	-4.02337	-0.310189	3.73427	0.215093	0.024993	-0.712958	-2.85802	-1.41164	0.584222	0.080181
ANAPC16	0.611882	-0.380729	-1.12691	-3.70122	-0.222989	-0.707406	0.431646	-2.46905	-8.47175	-2.41009	0.274242	1.23393	0.629574	1.74699	-0.2787	-1.13253	0.863906	-1.86097	-5.89684	-0.431743	1.37672	-0.178212	-0.177911
ANAPC2	1.26377	-2.42107	-1.42785	0.641839	-3.03905	-0.162245	0.815879	0.469525	-1.48431	-0.375492	-2.74735	-2.35674	-0.099704	3.67781	-1.05913	8.23464	0.822004	0.144594	-2.77515	-2.43697	-1.73821	-1.28356	0.0801
ANAPC4	1.77032	-0.679062	-8.0625	-4.44124	-4.73371	1.23704	0.089652	0.869564	-1.74624	-7.57196	0.913936	-0.671027	-1.38193	-1.77652	-3.00919	-5.23058	-1.7039	2.34441	0.186655	-1.70674	-0.205272	-4.86531	-0.716779
ANAPC5	1.57144	1.23246	1.15602	3.25183	0.685777	-0.242948	2.58629	6.62727	0.080601	9.48204	0.40885	-1.37166	2.17302	2.31265	-1.39784	1.13717	0.095216	-1.50456	6.78265	0.157538	0.228034	-0.715328	2.08024
ANAPC7	1.2128	-0.02013	0.684834	0.835251	2.30814	-0.708794	-0.118962	2.90717	0.127749	4.08968	-0.013507	-0.283039	0.244521	0.842914	-3.22238	-0.149673	3.58168	0.135243	6.22246	1.16373	1.23539	0.168706	0.966767
ANG	-0.546944	0.271025	1.13516	0.066505	0.833113	0.388671	1.77011	0.930903	0.088106	1.18626	1.06965	0.015398	-1.01754	-0.137219	-1.45619	-0.240695	0.666917	-1.28355	0.630616	0.128758	-0.507632	0.100335	-1.27735
ANGEL1	-0.038646	-0.531715	-0.167294	-0.751397	1.47537	-3.47325	0.5336	4.45573	1.09082	-0.158131	-0.044605	-0.129895	-1.61437	1.72567	-0.692436	0.064743	1.40302	1.00435	6.59927	2.56143	0.397535	-1.2942	0.648134
ANGEL2	-1.48295	1.96632	0.373895	2.87328	-0.161548	0.706216	0.650876	-0.175684	-0.847789	-0.111094	0.653882	3.23518	1.35857	0.686612	-0.81432	-3.66742	2.13931	0.50449	2.80768	2.71624	1.37347	0.241292	-0.195164
ANGPT1	-1.51044	-0.048061	-0.245662	-0.169982	0.294904	-1.09683	-0.503601	5.06947	0.998179	1.3208	0.389239	-0.047005	-2.34483	0.409917	2.01544	-1.59474	0.434902	-1.3076	-3.10147	1.11133	0.407302	0.665817	-0.049536
ANGPT2	0.145027	-0.127111	3.31515	0.077497	0.517612	-1.10816	4.35696	0.002403	1.06082	1.98437	0.743379	-0.716145	-1.086	3.32854	1.13677	-0.612429	-0.859491	0.928032	0.79454	1.32322	0.218911	0.91506	-0.23407
ANGPT4	-1.53089	-0.6272	-0.083916	0.230944	1.7534	-0.270808	1.5343	-0.419495	-0.390929	0.32909	0.24441	0.057971	0.15799	-1.28872	-0.856604	-0.58154	0.194195	-0.528473	2.06847	-0.032304	3.42023	0.066117	0.122479
ANGPTL1	-1.81007	-4.12648	-0.958635	-4.51411	-0.802344	-1.95824	0.229801	0.582376	-0.351883	-0.99586	-0.08432	-1.01547	-1.18531	-0.155713	-0.355035	-1.50174	-0.0231	-0.561912	1.62926	-0.109266	2.48581	-0.895181	-0.433013
ANGPTL2	-0.2124	-0.603149	0.719702	-0.381133	-0.448137	0.291427	-1.77989	-0.17311	1.42854	-0.031699	-0.08978	-2.51559	-4.74483	0.746638	0.391756	0.416519	1.24667	0.004528	0.449938	0.951258	-0.157839	1.47424	-0.159317
ANGPTL3	-2.18889	1.05235	-1.08344	0.174561	-1.57381	0.766029	-0.487391	-0.555102	0.791403	-3.18438	-0.467363	-0.546347	2.4847	0.465441	-0.670604	1.85409	-1.49772	-0.405387	0.271325	-0.177597	-0.362134	-0.316606	-0.922764
ANGPTL4	-0.930217	-0.038753	2.26491	-2.19444	1.20143	-1.332	-0.287456	-1.47119	-0.528795	-2.73381	-2.66362	3.98712	0.908382	-0.256923	-0.055105	-2.16612	-1.27961	0.022403	1.46144	-0.126893	0.123069	0.266777	0.61413
ANGPTL5	1.03687	0.117948	-5.2738	-0.362128	0.789177	-0.142315	0.268961	-0.4634	-0.073151	-0.46766	0.590316	-0.995674	0.541379	1.68505	-4.60586	-0.374667	0.464129	-0.370402	-2.78421	-0.011386	-1.05302	-0.391401	0.246829
ANGPTL6	-1.28908	-1.47832	-4.48796	-0.491288	-0.607623	0.588812	-0.209997	-0.936887	-0.173167	-2.94011	-0.772859	-1.93982	-1.63165	-1.6517	0.852263	1.67378	-1.6963	-0.137073	1.31618	0.161521	-0.087635	-1.3563	-1.26046
ANGPTL7	-0.505585	0.50728	0.455936	-0.434712	0.007909	0.003571	-0.98832	0.354839	-0.741877	-2.64293	1.3339	-1.09094	-1.26421	0.584539	-1.981	0.122675	0.538318	2.24564	-0.736215	-0.63423	-0.484587	0.239615	0.573152
ANGPTL8	NA	NA	NA	NA	NA	NA	NA	NA	NA	NA	NA	NA	NA	NA	NA	NA	NA	NA	NA	NA	NA	0.072974	NA
ANHX	-1.11464	-1.04573	-1.00125	0.370309	0.26057	0.000918	1.62345	0.61189	-0.180501	-0.014428	3.02796	-0.173968	-0.509147	2.493	0.739097	3.07678	2.1527	1.16372	-0.332904	0.178219	-0.554599	-0.094669	0.123727
ANK1	0.339517	-0.407486	-0.100672	1.23698	-2.80526	-4.44414	1.33837	1.4507	1.45494	-1.91598	1.014	-1.15458	-0.374291	1.32031	-0.660873	1.11587	-0.372861	-2.55279	0.849845	0.308681	1.60661	-0.697166	0.407807
ANK2	-0.452748	0.106942	-1.36369	-1.92214	-0.503726	-1.698	1.11024	0.227137	-3.5666	1.14699	-2.82624	-1.51656	-1.59481	-1.59497	-2.75412	0.407499	0.062086	0.195693	-1.23174	-0.026867	-0.994919	0.150253	-0.442874
ANK3	0.079826	-0.149061	0.286392	-1.51026	-2.26635	-0.475249	-1.2072	-1.01125	-2.78084	-2.7403	-0.564532	-0.512321	1.43485	-0.07339	0.153943	-1.65787	0.027596	-0.817373	-0.118733	1.01868	-0.074226	0.107964	0.304015
ANKAR	-0.491339	-1.06311	-2.65631	0.564543	1.18073	3.57036	-0.277114	-1.83578	4.81909	1.76391	1.34796	0.287764	-0.356355	-0.397262	1.04713	0.415505	3.12671	0.849009	-2.77633	0.060953	0.278607	0.034401	2.54844
ANKDD1A	0.912072	-1.50165	-2.08665	-0.135556	-1.39727	-0.929182	-1.59772	-1.18654	-0.90272	-2.29836	-1.08624	0.060945	-1.92041	-0.153753	0.501	-0.335607	-1.92897	1.2909	-1.79548	0.95362	-0.472231	NA	0.337823
ANKDD1B	0.629575	-0.943738	-1.32594	0.338588	-1.78723	-2.13329	-0.408539	0.22674	-1.34381	-0.510886	-2.25014	0.470978	0.020112	2.4358	-3.50787	-5.34375	0.634138	0.386573	2.63548	-1.39632	-3.78312	-0.186621	-0.564427
ANKEF1	-0.223988	-0.062757	-0.683103	-0.66505	1.76421	0.379892	0.215834	0.856215	2.84554	4.97183	4.32897	0.472296	-2.10174	0.944707	1.96101	1.8244	0.575365	-0.5054	0.898507	0.837975	0.424816	NA	0.710222
ANKFN1	3.04579	0.252521	-1.44999	0.531686	0.584491	-0.556118	0.38123	-0.058213	-1.49333	0.543766	0.29888	0.22289	-0.635019	0.508072	-0.49145	-1.94766	-0.002708	1.29431	0.269557	-0.370084	-0.303365	0.101259	-0.171189
ANKFY1	-1.04814	-0.567046	-0.757748	-3.29184	-1.08803	-1.47086	0.566043	-5.48843	-0.915421	0.521526	0.759604	-3.24597	-2.54256	-0.688179	0.60745	-2.75637	-2.08488	-1.22085	-0.204309	-1.96566	-4.68413	-0.277436	-0.270029
ANKH	0.982625	-0.038548	-0.087546	4.35428	2.61587	-0.82727	3.87143	-1.77869	-0.541769	0.074489	0.373731	-0.553071	0.423436	1.36229	2.52745	1.60702	1.29629	0.359954	1.24744	0.093575	3.6387	-0.08813	0.523124
ANKHD1	2.79937	1.94508	4.7885	0.516237	2.07776	3.77459	6.25015	1.88036	4.34457	0.273943	-2.41069	6.54072	2.48876	0.316717	0.566249	-1.36362	0.621436	2.81896	3.6591	-0.600082	-0.031473	0.091208	1.27586
ANKIB1	1.7652	0.302064	1.70255	-0.071716	1.71178	2.23308	0.503598	0.145234	0.698361	1.33445	0.169454	0.765836	0.783422	0.876247	4.05345	5.82501	0.944474	0.150227	17.9788	1.5875	0.578754	NA	0.702287
ANKK1	0.176969	-2.78416	-0.486594	-1.67812	0.245786	-0.639317	0.234465	1.15509	0.154725	0.477253	-1.69825	1.4045	0.240033	1.46525	0.711038	-1.67346	0.389471	-0.555018	-2.78601	0.402656	-0.352491	0.282338	0.026289
ANKLE1	-0.546598	0.060556	-0.27784	1.70422	-1.27939	0.446023	1.25319	2.6906	1.28108	0.626423	-0.586362	0.995079	-1.9903	0.712875	-0.624818	1.53616	0.141235	1.70065	-1.28596	1.12297	0.588706	0.538866	-0.156468
ANKLE2	0.506861	0.774779	-1.88793	0.69882	0.280456	1.00665	-0.150824	6.60112	0.522266	0.785205	-1.47027	-2.47192	-0.22165	0.577206	-1.58641	-0.071666	0.195325	-0.551174	14.6118	0.296816	-0.497161	0.156816	-0.49618
ANKMY1	-4.72262	-2.7116	-4.32057	-2.52992	1.02517	-0.194481	-0.707977	-1.11907	-1.73693	-0.577854	-0.90116	-0.589661	-1.54457	-0.376999	-3.00058	0.034356	0.787119	-2.13424	-0.612754	1.05978	-5.98531	-0.349504	0.035663
ANKMY2	1.30448	0.321911	0.047071	0.191852	1.53856	0.433076	1.17534	-0.282397	2.39304	2.79407	3.58262	0.882489	2.53109	1.5347	-0.152593	1.67671	2.26297	2.54488	8.63335	-1.41989	-0.844268	1.38143	0.193501
ANKRA2	3.34049	-0.335262	-0.561923	-0.565544	-1.29446	-1.20419	-1.30616	0.741336	2.00706	0.677719	-0.316243	-0.174425	1.46395	0.15229	-1.92162	-5.76539	-0.975949	-1.11334	19.3989	-7.80401	-1.32333	0.229977	-0.591664
ANKRD1	-0.518628	-0.863305	-0.126304	0.355996	-2.02764	-0.027951	-0.001882	1.47986	-0.37814	-1.75352	1.35036	-1.83639	-0.635193	0.325842	-0.394667	2.19186	-0.709284	-1.45831	0.476345	-1.86183	-0.128931	-0.315967	0.763406
ANKRD10	-1.46551	-1.7788	-0.09374	-0.604527	2.23793	-1.42886	0.734178	0.084257	-1.90769	-0.887541	-0.109004	-0.950153	0.406397	-0.289837	-0.727128	-1.19978	0.967926	-0.344346	-1.51653	-3.00338	0.100657	-0.203881	-0.166835
ANKRD11	-1.49248	0.00439	-0.612024	-0.833389	-1.18386	-0.785502	-0.741746	2.45012	-0.933446	0.907634	0.772935	-1.34638	0.334896	-1.83382	-0.879593	-3.19334	-2.67108	0.399848	-0.552069	-4.36092	-0.443626	0.141018	-0.386543
ANKRD12	-1.70005	0.448934	-1.61852	2.15112	0.010902	-1.97258	2.10743	0.709084	-3.56879	-1.78857	0.325627	-0.231344	1.14651	-0.682943	-0.588913	-1.42685	-0.647258	-1.08031	-0.973525	0.509123	1.70033	-1.46315	0.695821
ANKRD13A	0.208818	2.60668	-0.574943	0.371284	1.05679	-2.34139	-1.6135	0.699202	-0.07706	1.37115	-4.68953	0.471678	-0.013918	0.230657	-1.74406	0.663861	0.639019	-1.41879	3.64108	0.803028	-0.478423	0.104964	-0.071384
ANKRD13B	-1.31763	1.54323	0.159127	0.119426	-0.041298	0.958683	1.56823	-2.88353	2.80553	3.49638	-2.00363	0.155796	-0.25589	-0.09691	-0.664617	0.701215	0.208532	2.60291	1.76876	-0.71457	0.330865	-0.237354	-0.060349
ANKRD13C	-3.27123	-1.02392	-1.27931	0.312587	-3.01818	2.05161	-1.0049	-0.233329	-1.5657	-6.4507	1.15895	-0.851731	-0.299876	1.74955	0.713515	-2.17256	-3.16705	1.05926	0.265984	0.656937	-0.466555	-0.535236	0.067386
ANKRD13D	-3.47122	-1.40579	-1.58057	-0.783482	-0.063703	-1.64214	-0.298655	1.04025	-3.89671	-1.24517	-0.82015	-0.527355	2.01691	-0.429106	-0.338232	5.07448	1.06824	1.3827	-2.75791	2.2799	0.182767	-0.326223	0.692579
ANKRD16	-0.367443	2.29031	1.1659	0.273878	-0.047733	0.851352	-0.00115	-0.093295	0.286128	0.269783	1.70359	0.941933	-1.19008	0.346313	-0.190866	0.081921	-0.182474	-0.827042	0.864639	0.337397	2.11627	-0.504936	0.15098
ANKRD17	1.74616	-0.694483	-2.42096	-5.34871	-3.03052	-0.467974	-1.3351	3.39978	-2.71915	-4.19049	-3.72195	-5.38519	-0.347882	-1.03629	-1.58988	1.18895	-1.68139	-0.445797	-2.56759	-0.119541	-0.840457	0.495998	-0.80168
ANKRD18A	0.718106	-0.913943	1.18634	1.40283	-0.441862	-0.079642	0.362514	0.785259	-0.971766	-0.226183	0.024011	0.158935	-0.458304	0.389986	0.02512	1.7601	0.148987	-0.193603	-0.295034	-0.221319	-0.040245	NA	0.085864
ANKRD18B	-0.281792	0.295557	1.43828	1.60568	1.3515	0.993151	3.57701	2.12739	-0.224093	0.095265	0.675023	1.50939	0.236816	-0.620414	-0.010652	-0.493678	-0.013623	-0.230292	3.21485	-0.394369	-0.310905	NA	0.99102
ANKRD18DP	NA	NA	NA	NA	NA	NA	NA	NA	NA	NA	NA	NA	NA	NA	NA	NA	NA	NA	NA	NA	NA	0.043645	NA
ANKRD19P	NA	NA	NA	NA	NA	NA	NA	NA	NA	NA	NA	NA	NA	NA	NA	NA	NA	NA	NA	NA	NA	0.013548	NA
ANKRD2	-4.01621	-1.35064	-1.67561	0.548708	-0.890652	-0.069352	-0.576254	1.08387	-0.548919	-0.89645	-0.507218	1.75727	0.625964	0.553952	-4.33528	-0.551621	-0.198366	-2.29738	-0.044368	0.760245	1.55354	-0.035491	0.885851
ANKRD20A1	0.481069	-0.040705	-0.342903	1.07839	-0.737643	1.06636	-0.006089	0.913676	0.431355	-0.397897	0.086019	1.57793	-1.11613	-1.34419	0.055164	0.35567	-0.009772	-1.53795	-1.38936	-2.2536	1.34063	NA	0.05731
ANKRD20A11P	NA	NA	NA	NA	NA	NA	NA	NA	NA	NA	NA	NA	NA	NA	NA	NA	NA	NA	NA	NA	NA	-0.231164	NA
ANKRD20A2	0.123016	-0.153244	0.622135	1.49932	-1.78141	2.07519	0.59256	1.01249	0.465868	0.025947	0.098177	-0.580405	-1.3659	-0.1539	0.728879	0.218325	0.074706	0.021106	-1.14423	-0.975795	4.08537	NA	-0.070862
ANKRD20A3	2.36958	-0.207976	1.94217	3.91107	0.049065	1.60024	1.07381	-0.29814	1.05423	1.37457	0.515397	0.762445	0.388082	-1.08767	-0.14671	0.495035	-0.72957	-0.910417	-0.855715	-0.007015	0.607288	0.103783	-0.596278
ANKRD20A4	0.945488	0.855527	0.171553	-0.874412	-2.25997	0.039173	-1.36482	-0.543257	0.682869	-0.112936	1.59481	-0.499711	-2.96941	0.14622	-0.368475	0.723064	-0.261405	0.929911	-0.796748	-0.717904	2.59991	-0.774836	-0.464452
ANKRD22	-0.930903	-1.84044	-2.75162	-0.768808	-0.647506	-3.16381	-0.954813	0.237432	-0.130269	-0.621705	-0.648691	0.197892	-0.596941	-0.729154	-2.67222	0.884344	-0.046521	-0.541676	-1.10971	-4.72158	-3.50125	-0.738815	0.416709
ANKRD23	0.801685	0.064527	-0.018298	-0.138822	-0.280352	2.10027	2.932	1.03477	-0.378754	3.22775	0.93499	0.601879	0.031427	2.91107	2.4095	0.938205	0.79034	-0.538871	0.115051	1.95799	1.79966	0.04137	0.957404
ANKRD24	-3.47401	-2.29726	-2.54928	-1.64057	-2.29493	-0.549151	-1.29335	-1.2343	-0.012931	-0.107583	-0.32112	-1.30442	-2.76573	0.051156	-0.865586	-0.003523	-0.250892	-0.768457	-2.74781	-1.80561	-0.663592	0.740747	-0.170377
ANKRD26	-0.072335	2.59531	2.05783	-7.70288	1.43365	-3.18844	-1.63033	-1.91053	0.108602	-0.393503	2.03034	-0.92186	-0.457952	-1.69943	1.472	1.18999	0.608883	-5.95364	-3.73391	2.89336	0.326306	-0.601421	0.567518
ANKRD27	5.26907	1.40848	3.46194	2.58838	2.75745	0.152744	-1.26998	1.1464	0.816618	0.328044	-4.79256	2.85661	-0.586843	-0.036795	1.68485	-0.145155	2.14761	-0.777325	-0.25191	2.68563	0.721948	0.605533	0.305641
ANKRD28	-0.115931	1.95583	0.351142	-0.516343	-0.411234	-0.541054	-0.911465	0.075959	2.15462	0.239495	-5.29689	-0.830268	-0.180935	-0.664274	0.607367	0.991953	-0.779893	0.960912	0.575958	2.40131	0.642238	-0.482193	0.022469
ANKRD29	-0.135776	-0.361242	-2.37639	0.191365	0.477771	-0.034768	0.10719	1.0042	0.274029	1.45173	-0.048707	-1.68892	-0.563325	0.140242	-1.52885	4.4387	-0.014105	1.39684	-1.00943	-0.829513	0.572603	0.083063	-0.117244
ANKRD30A	NA	0.553541	-2.36778	-0.205427	-0.463825	0.406014	0.644947	4.17363	-0.320772	1.11837	0.938165	0.768167	0.751584	0.570027	1.4058	-0.13721	2.3778	0.014493	0.308338	0.25973	1.18524	-0.469348	0.213589
ANKRD30B	-1.24409	0.436414	-0.395035	0.543137	-1.98802	0.218272	1.69155	0.823325	-0.362447	0.385311	-1.80302	-0.503589	-1.07768	-0.315385	-1.14544	2.72938	-0.197316	1.24118	-0.92392	2.02663	-0.634964	-0.506277	0.904331
ANKRD30BP2	NA	NA	NA	NA	NA	NA	NA	NA	NA	NA	NA	NA	NA	NA	NA	NA	NA	NA	NA	NA	NA	-0.836629	NA
ANKRD30BP3	NA	NA	NA	NA	NA	NA	NA	NA	NA	NA	NA	NA	NA	NA	NA	NA	NA	NA	NA	NA	NA	-0.928997	NA
ANKRD31	0.218566	0.992995	-0.121374	-0.16084	-1.01429	0.166253	-1.14079	1.71428	8.72208	3.02516	-0.19132	2.72609	-0.37693	-0.983734	-2.4893	-0.861733	-0.031849	1.6566	1.06785	0.452753	0.343473	0.29057	0.624084
ANKRD33	-0.053412	1.10185	-2.08697	1.45509	-0.498794	-2.11907	-2.16668	0.527919	0.065596	0.288697	0.827628	-0.752317	-0.165859	5.06791	1.57525	0.015805	-0.182736	0.934299	-0.788015	5.25841	-1.20012	-0.17126	-0.629564
ANKRD33B	-1.51574	-2.51344	-0.487006	5.54732	-0.93325	0.570088	3.28086	0.358495	2.89997	0.181231	5.98205	-0.455862	-1.48247	0.481235	1.28379	0.348703	-0.365907	-0.234104	-0.756081	0.027391	0.138058	NA	1.4346
ANKRD34A	-0.884706	1.3526	0.705513	-0.774737	-0.216321	1.05339	1.68587	-0.410047	0.486073	-1.53349	1.38934	-0.11751	0.166962	-1.12595	-0.320734	1.48815	0.215163	-0.806648	0.445333	-0.210323	-0.239167	0.209688	-0.218777
ANKRD34B	-1.65841	-0.038334	-3.52068	-0.083016	0.65015	-0.645303	0.074184	-3.38764	1.30929	-0.186589	0.1789	1.51206	0.477134	0.326027	-0.197048	2.53546	0.159282	-0.461742	0.70201	0.033766	-1.81717	-0.378123	0.480156
ANKRD34C	-0.008504	-0.15466	-1.00566	0.52039	0.256328	-0.110381	-1.03001	0.292177	0.209955	1.00589	-0.270655	-1.21612	-0.530466	0.304948	-0.499169	-1.71538	0.153575	0.011591	2.34939	-0.104671	-0.184823	-0.210991	0.06759
ANKRD35	-0.124591	0.051748	-1.26723	-0.947574	-0.867477	-5.87097	-1.36715	-0.448147	-2.10036	-1.05643	-2.61019	-2.8785	-0.957905	-2.02936	-0.315391	-1.88714	0.937257	-1.07913	-0.76351	0.070537	-3.75228	-0.57366	0.381321
ANKRD36	0.15361	-2.06823	1.07143	0.317133	-0.509126	-0.670475	0.810232	1.53331	1.11715	0.49697	0.44598	-0.672752	0.410232	1.16772	0.794032	1.59067	0.738785	-2.25673	-2.12998	0.453216	1.58972	0.865862	0.966178
ANKRD36B	-1.13064	-3.42097	1.03394	0.786206	-1.26196	0.159159	-0.511333	0.387189	0.018705	0.840626	0.24493	0.300623	-0.000543	0.019241	1.45438	0.768038	0.210912	-1.66348	-2.09409	0.526841	3.2846	1.09155	0.732071
ANKRD36BP2	NA	NA	NA	NA	NA	NA	NA	NA	NA	NA	NA	NA	NA	NA	NA	NA	NA	NA	NA	NA	NA	0.178785	NA
ANKRD36C	1.59861	0.039593	3.23678	1.45165	-0.062109	-0.549239	0.103094	1.73501	0.198416	0.491822	-0.226473	-0.013329	-0.624142	1.12316	0.943425	3.07739	0.306028	-3.30747	-0.846733	-0.909668	0.577216	0.495868	0.025721
ANKRD37	-0.168214	-4.86745	-0.974332	-3.1994	-1.03288	-1.29601	-2.60274	1.31148	-0.036154	-1.69345	-1.65501	-3.23761	-0.134728	-0.280945	-1.05923	0.698295	-0.520392	1.37602	-0.218355	-2.84816	-0.418212	-0.568333	-2.37123
ANKRD39	-1.25268	-0.109554	0.395473	1.67839	1.2106	3.01455	3.63626	-1.25967	1.21245	4.96156	0.57954	-0.555491	3.73994	2.10507	1.54282	0.266282	1.05292	-0.298031	-2.67925	2.96978	2.01683	0.099674	0.165717
ANKRD40	-1.09928	1.59687	1.55763	1.68974	-0.030615	-1.2515	1.72682	-7.93906	-2.6411	1.78946	-2.78006	1.63335	0.262776	0.908125	1.1449	1.19054	0.822128	5.10892	2.25595	0.545294	1.26389	0.585138	0.418687
ANKRD42	-1.57804	-2.19456	-0.018557	0.003431	0.869256	1.40303	-0.531623	0.651291	3.74664	0.151707	1.19902	-6.38336	-5.37371	-0.501374	1.7586	3.14635	-1.22154	-0.380974	0.217805	-0.684742	-2.90459	0.311668	-0.198402
ANKRD44	-0.847502	-0.501417	-2.41958	-1.77295	0.19772	1.81777	-0.777601	-1.55303	-2.53406	-1.0183	1.30061	-1.46155	-0.845319	-1.82252	0.433197	-0.715632	-1.46875	2.02116	1.11051	-0.742875	1.68453	1.04177	0.776231
ANKRD45	0.130797	-0.391673	-0.007479	0.072711	-2.12301	1.36823	-0.528597	-1.34232	-0.499112	-0.208148	3.62677	-0.252253	-2.16	-1.29078	0.42442	1.5733	0.312402	1.58823	1.77593	4.40707	0.45628	NA	0.019559
ANKRD46	1.04801	1.66726	4.44823	5.97082	0.438158	2.94123	2.08965	-0.558227	-4.98011	-1.54516	2.34988	1.20863	0.762023	3.86621	0.594741	8.33809	2.51211	5.64302	0.609838	4.80401	7.57963	0.667446	-0.011527
ANKRD49	-0.748175	0.24843	-0.074054	1.05676	5.76425	-0.167625	0.405646	2.52953	2.29803	1.22473	2.64893	0.339959	1.78478	1.09051	2.99771	3.95589	2.11904	-0.726661	-1.41617	-0.736634	-0.53693	0.512661	3.17316
ANKRD50	0.497278	-1.9504	0.002712	-3.13701	-5.00856	-1.11195	-1.83954	2.22295	0.248666	-0.882019	0.154688	-2.59835	0.684472	-1.70443	-0.953026	0.71255	-4.48408	0.260444	-1.0017	-6.15664	0.294693	0.114332	-0.251281
ANKRD52	1.68569	-0.264609	-2.42256	0.057848	-0.569735	-1.39994	0.753842	2.60235	-0.796206	1.71623	-0.807643	-0.535795	1.94345	1.23334	-1.68585	-0.45018	-0.705176	-0.47481	3.75065	-1.32321	-2.60559	NA	-1.13393
ANKRD53	-3.04605	-0.778477	1.66449	0.014956	-0.504468	-0.015587	3.43225	0.699821	-0.563172	1.29457	-4.16856	0.670196	1.263	0.218331	-1.97538	-3.97166	-0.26313	2.49417	-5.75498	1.27769	0.098522	0.556304	-0.374635
ANKRD54	0.40614	1.66215	0.381658	0.275556	-2.69408	-0.162382	0.444746	2.17412	1.20352	-4.79161	-0.680832	-1.92645	-0.803189	3.37807	0.212444	0.085327	-1.34098	0.760214	-0.209399	-0.983321	-1.43135	NA	0.121236
ANKRD55	-5.32132	-2.53109	-1.00448	-1.11034	-1.09249	0.352667	-4.36104	-0.959928	-1.82916	0.237491	-1.17102	-1.78505	-0.629692	-5.37732	-1.20882	-0.458827	0.255864	-3.00841	0.039892	-0.043185	-0.754843	-0.35383	0.647109
ANKRD6	-0.668904	-2.28099	-0.291651	-0.777952	0.120277	-2.70558	1.93127	-1.68774	-1.64614	0.645967	-0.84717	-0.898816	0.043909	-0.62583	1.40426	0.911435	1.46065	-0.013935	-3.651	-0.003675	2.39974	0.078471	0.590244
ANKRD60	NA	0.161917	1.12272	-0.515264	0.063556	-0.245706	0.026437	-0.125976	-0.061929	0.086203	0.749585	-0.134676	0.605904	0.876866	-2.16354	-0.259263	NA	0.078847	NA	0.099829	1.65549	NA	1.71577
ANKRD61	2.80724	-0.714426	1.24579	-0.08395	4.35926	-0.701508	2.40051	4.26969	0.687846	0.572469	1.31615	1.49995	0.969295	0.004872	-1.85465	0.493948	1.18052	1.70136	2.33127	-0.632008	0.162887	NA	0.464231
ANKRD62	1.69653	0.620753	0.148643	-0.337541	-1.1309	-2.95996	2.75586	-0.589545	4.67852	1.72347	-3.2382	-0.387532	-2.00523	-0.147971	1.17422	0.002084	-0.514468	-0.133613	-1.6668	1.57136	-0.364946	0.340199	0.241984
ANKRD63	-1.25762	0.174126	-0.013153	2.4245	-0.099686	-0.980866	2.66265	1.34697	2.30487	-0.040063	0.283984	0.269839	0.911469	0.28331	0.953477	-0.511728	-0.840462	-0.636211	1.0086	-0.184647	1.73568	NA	0.531163
ANKRD65	-3.57953	-1.42786	-1.29974	1.63302	0.082534	-1.58562	-1.26736	-1.97565	-1.11135	-1.60213	-3.17249	-0.353708	-0.631037	-2.93398	-0.513404	-2.6125	-1.2021	-0.627435	-1.32256	-0.050054	2.10973	-0.15715	-0.217187
ANKRD66	0.033811	0.82046	0.456909	0.397112	-0.320748	1.62386	-0.269204	0.176197	0.754261	0.252641	-0.679411	1.17623	0.14931	-1.45436	-1.44843	-0.408241	-2.55817	-0.06763	2.39604	-0.186704	-3.58297	NA	-0.399672
ANKRD7	0.385566	-1.64923	-1.349	2.5314	-1.72593	-0.459711	0.938117	0.205325	1.51561	0.190851	2.29281	0.065692	-2.87452	-0.440034	0.549036	0.251755	1.07219	-0.562645	4.58102	4.97729	2.36364	0.213872	1.66858
ANKRD9	0.506097	0.175565	1.76686	1.13545	0.073021	0.158249	0.348239	4.17334	0.510979	-0.090619	-1.78916	0.266349	0.284369	2.17926	0.78222	-0.010542	-0.207377	-1.82827	-1.73596	1.39942	-0.877911	-0.391271	0.083819
ANKS1A	-1.7796	0.801049	0.098177	0.983853	2.46767	0.705993	-0.212353	-1.0456	-3.24099	-2.73278	0.933217	3.23727	-0.632827	0.085039	-0.140896	0.476357	0.657544	0.921966	-1.53926	9.82936	0.330025	0.988344	1.76206
ANKS1B	-0.04552	-1.63189	0.791274	-0.051599	-0.284885	-4.23489	-2.21201	0.251816	-0.154445	2.37614	-1.89382	-0.975835	-0.034455	0.537545	-1.22611	1.94429	0.049651	0.228054	1.3489	-0.981915	1.97526	0.336684	1.46373
ANKS3	0.620164	-0.755214	0.025386	1.23023	0.341606	2.32103	-0.280581	2.44208	0.341305	2.09443	2.36413	0.371283	0.194855	0.021662	-3.1751	1.95408	1.23185	0.672379	1.55784	-0.2656	-0.940446	-0.132541	-0.155566
ANKS4B	-1.07048	0.518051	0.93808	0.26944	-0.187094	0.479158	1.39465	1.01142	5.31537	-0.090711	0.216528	2.72285	-0.032417	0.639674	-1.62098	0.271875	-0.038577	0.949124	-0.290521	-0.386862	-3.61356	NA	-0.191804
ANKS6	1.75894	-3.36296	1.67464	0.319178	0.527078	2.88403	-0.155819	-0.531823	1.36077	-1.3637	-0.500431	0.246037	-1.39752	2.84942	-2.27565	0.42851	1.17048	-0.995574	-5.35332	-0.093175	-0.222419	0.43318	0.222536
ANKUB1	-0.269312	-0.892046	-0.204957	0.634147	-1.22886	0.58314	0.325838	-0.641827	-1.6307	-0.002694	-0.307327	0.962268	0.012699	-1.83023	-1.25581	0.021945	0.089317	-3.66032	0.137006	-1.43676	-2.45709	NA	0.032996
ANKZF1	-1.29785	-1.57401	0.887477	0.170874	5.4616	2.2334	1.33877	0.8011	-0.335664	1.81994	1.76985	1.16609	-0.534786	1.62022	-0.431385	0.007771	3.34544	-0.826338	-0.901897	1.89353	0.001879	1.31375	-0.274148
ANLN	5.44272	3.56421	-0.126417	0.858249	0.804797	1.05623	2.32389	4.78965	3.63107	3.56161	0.894517	2.72122	1.35868	3.65218	1.97983	5.30576	1.31225	1.57455	4.72639	1.5477	0.189429	-0.44451	0.255969
ANO1	0.481367	-1.00071	0.713846	0.156842	1.21571	-1.71202	2.35639	-0.158376	-1.80205	3.95473	-0.031792	1.76718	0.180093	0.087378	0.891361	0.021031	0.200117	1.02591	0.124757	-0.70423	2.01116	-0.470976	-0.124863
ANO1.AS2	NA	NA	NA	NA	NA	NA	NA	NA	NA	NA	NA	NA	NA	NA	NA	NA	NA	NA	NA	NA	NA	-0.205681	NA
ANO10	-4.33742	-0.939608	-1.70425	-1.087	-0.363082	-1.50657	-1.16418	0.912659	0.278568	0.871357	-0.069378	-0.068053	-0.189461	-0.688094	-0.824243	5.22474	3.03341	0.163882	-0.809208	0.096922	0.106225	-0.49205	-0.80205
ANO2	-0.867582	-1.6046	0.52965	1.32158	-0.209789	-0.523747	2.1103	1.31513	-0.14503	4.21269	-1.03309	-0.955845	1.12287	1.8309	1.62292	0.233153	-0.472721	0.869931	-0.736782	3.6875	1.36677	0.223291	1.62965
ANO3	-1.49245	-0.946616	-0.655368	-0.215507	-0.618019	-0.58437	-1.05086	-0.596171	-2.93069	0.148939	-0.334927	-0.528422	-0.272332	-0.082096	-2.22069	3.29071	0.368993	-0.18094	1.27773	1.31151	-2.2163	-0.19856	-1.08885
ANO4	2.12904	-0.645157	-0.217763	-1.0272	0.800577	-2.03563	0.447924	3.80761	6.26021	2.95829	-0.011672	-1.12176	0.002589	0.022906	-0.023891	-0.680707	-0.645242	1.12474	-0.334491	-0.412051	1.49919	-0.418339	-0.157876
ANO5	-0.473413	0.062406	-0.738247	-3.75129	0.063999	-0.867773	-0.106525	2.5942	-0.862679	-0.954289	-0.837665	-7.74939	-0.824086	-4.60708	0.218628	-1.98095	0.425352	2.5578	0.205694	1.83068	1.86808	0.878015	0.271833
ANO6	1.76991	-0.114828	-0.697443	0.52134	0.419871	-5.35639	2.98646	3.65115	6.71449	3.31341	0.29927	0.593762	-0.794967	-0.753271	1.1596	-0.518069	0.12789	-0.371863	0.395998	-0.517451	0.528882	-0.288877	0.253024
ANO7	0.131676	0.392595	-0.604677	1.29922	-1.078	1.20057	0.611001	1.32133	-0.085359	-0.484786	-0.483336	1.48911	-0.146222	2.65725	-0.272324	-12.9447	-2.12833	-0.368286	0.33059	2.06188	-0.421859	-0.065921	0.346117
ANO8	1.1588	0.127159	-0.181778	0.60106	-0.978056	0.363357	-1.16242	-0.431179	1.65121	0.696248	0.572625	1.87381	0.05363	0.21828	1.14127	2.06494	-1.82434	0.135425	1.25677	1.1471	2.55564	-0.022416	0.033605
ANO9	-8.60002	-0.776295	-0.963566	-1.10008	-0.634321	-0.425689	-0.560177	1.19597	-1.65435	-1.97129	-0.924228	-3.16673	-0.176978	-1.20732	-1.72233	-0.828146	-0.109531	-3.60224	-21.0647	0.169612	-1.22769	-0.991958	-1.10563
ANOS1	1.11513	1.60605	0.441097	0.378551	-0.600478	-1.47092	2.13116	0.738019	0.192355	-2.58713	0.601	-1.51775	0.035543	1.50898	0.199894	0.668011	-0.276516	-0.432143	0.111129	-0.240761	3.25294	0.165538	NA
ANP32A	-0.267654	-4.87904	-1.17036	-0.467521	-1.50131	0.172782	-0.446173	6.12839	0.057676	-1.47158	-6.35612	0.050654	-1.83931	-0.44001	0.603175	-2.54257	-0.85721	-0.488302	-2.83099	0.171446	-0.379354	-0.029672	0.339018
ANP32AP1	NA	NA	NA	NA	NA	NA	NA	NA	NA	NA	NA	NA	NA	NA	NA	NA	NA	NA	NA	NA	NA	-0.896683	NA
ANP32B	5.18476	-1.45467	0.046396	-1.62643	-1.94692	0.063186	0.049486	0.282892	-0.257218	-3.97284	-0.07628	-0.338091	-1.06015	0.72019	-2.06448	5.5987	0.109421	-2.89575	-2.27424	-1.9363	-1.00863	-0.399664	-0.815918
ANP32C	NA	NA	NA	NA	NA	NA	NA	NA	NA	NA	NA	NA	NA	NA	NA	NA	NA	NA	NA	NA	NA	-0.372472	NA
ANP32D	-0.044875	-1.47242	-0.951354	-0.367601	-0.509207	0.037276	0.337972	2.61262	-1.16925	-0.010837	0.222734	0.171408	0.071401	-0.044911	-0.888807	1.01158	-0.050288	-0.109721	0.448428	0.069145	-0.054681	0.418909	0.212944
ANP32E	-0.063253	1.77988	-0.42013	0.852008	-0.535063	1.77496	2.00654	-0.975416	-1.31308	-2.36942	1.75192	0.252572	-0.00526	0.155685	2.66033	0.889222	-0.190328	-0.516397	1.34914	3.08798	0.506037	0.527451	0.100489
ANPEP	-6.12363	-2.45909	0.181789	-0.797138	-2.38423	-0.936345	-0.989563	-2.0247	-2.01745	-1.84098	0.268812	0.018319	-0.130861	1.74856	-0.878508	-0.405347	-3.73523	-2.37497	0.171992	-0.05487	-2.32719	0.308124	0.097935
ANTXR1	-0.592673	2.23656	-0.679342	0.493436	0.199407	0.179027	4.20869	0.032791	1.14082	-2.09612	1.89491	0.612803	-0.126219	1.99211	0.855732	3.33558	0.498153	0.144206	-0.012675	-0.063933	1.5208	0.906519	0.353136
ANTXR2	-0.85461	-0.822429	-1.74501	-1.17782	-2.33729	-0.092294	1.15202	-0.081755	-0.928487	-5.08272	0.702557	-2.09763	-0.24278	-1.8187	-2.84969	-1.58234	-2.95766	0.051551	-0.922375	-4.58286	0.339136	0.157626	0.247278
ANTXRL	0.210653	0.103848	0.308498	3.4254	0.56446	0.058031	0.610251	-0.375963	-0.140356	-0.033054	-0.110338	0.057515	-0.554262	2.0022	2.95427	1.6289	2.30113	0.207497	1.04584	-0.319974	1.48576	0.267304	0.091403
ANXA1	-0.006635	-1.40516	-0.427623	-0.301958	-1.07535	0.116676	-1.89007	-0.709105	-0.755238	-3.65782	1.01729	-1.92447	-2.7054	-3.40419	-0.299601	-1.86891	0.253164	-0.750857	-0.772325	-5.87997	-2.83866	0.605649	0.863522
ANXA10	-0.400956	-4.24085	1.16441	0.51394	0.915187	-0.892902	-0.997895	0.021609	-1.3971	1.75786	0.204328	-0.297244	-3.86639	-2.41471	-1.10219	1.93484	-0.94502	0.769832	0.541959	0.005817	-7.50686	-0.519701	0.684397
ANXA11	-1.4685	-1.86027	0.287713	-2.12449	0.046852	-3.16235	-6.42501	-0.655237	-2.54429	-0.925711	0.514034	4.09208	-1.01975	0.207774	-0.593478	-0.48045	0.93385	-3.54811	-2.1452	-0.461215	-1.09236	-0.133229	0.767977
ANXA13	-4.11637	-0.220266	-0.251835	3.05509	0.15702	-0.921177	-0.090328	-0.388031	0.185962	-0.220904	-0.849424	1.70544	-0.050312	-0.338371	0.444129	-0.370588	0.459709	1.97382	-0.93046	0.08861	-0.526557	0.578334	-1.09513
ANXA2	-1.58753	-1.36915	-1.68366	-0.629199	-1.3737	-5.37759	-1.69495	0.46131	-1.19595	-0.945563	-0.447893	-0.089024	-9.15752	-1.46297	-4.01531	-2.96677	1.1095	-1.27298	-4.97762	-5.60401	-1.91379	-0.524812	0.79863
ANXA2P1	NA	NA	NA	NA	NA	NA	NA	NA	NA	NA	NA	NA	NA	NA	NA	NA	NA	NA	NA	NA	NA	-0.177468	NA
ANXA2R	-0.236394	0.649432	-0.975317	1.15271	-0.828904	2.48916	-1.26158	1.00636	2.25426	0.070379	3.80411	4.7629	-0.04187	-0.204989	-6.08066	-0.36048	-0.058717	-7.33823	-0.013215	1.99364	-0.074877	-0.347313	-0.124449
ANXA3	-0.948049	-2.17444	-1.15641	-1.18205	-5.99229	-1.16825	-4.05006	-1.77679	-0.948398	-0.655938	0.357658	-4.3799	-1.50288	1.27122	0.017741	0.059957	0.129204	0.391824	-0.843922	0.241847	-1.53241	-0.203718	-0.488183
ANXA4	-2.25089	0.714981	-1.17787	0.883832	3.22601	-0.20963	0.90591	-0.014854	0.525104	0.236154	0.666353	0.228205	-0.255735	1.19287	-1.39847	-1.87693	2.49162	0.009708	-8.49235	0.091276	-1.79497	0.717384	-0.496042
ANXA5	2.57072	-1.56376	0.0534	-1.42078	-2.15276	-2.15101	-2.02714	-1.28496	-0.979134	-1.89519	-0.463842	-0.409258	0.137292	-1.52166	-0.722054	-2.20536	-1.06844	-0.398382	-0.10095	-3.7478	0.560881	0.02506	0.963061
ANXA6	0.33934	-1.16779	-1.15967	-0.647925	-1.26871	-0.447192	0.496835	-3.74224	0.753239	-0.050543	-0.234223	-2.59319	-2.92668	-0.992729	-2.32022	-2.91366	0.435453	-4.49258	3.63362	0.132945	0.065635	NA	0.223282
ANXA7	0.508264	0.072101	-0.418433	-1.35249	0.382612	-1.64514	-1.33164	-2.06994	-0.676294	-2.09062	2.60943	1.98904	1.07144	3.19603	1.81519	1.67585	0.371874	-0.604282	-2.44255	0.266719	-0.430859	-0.205934	1.5617
ANXA8	0.460487	0.678865	-0.786203	0.772186	0.580179	0.141882	-1.61126	-0.136908	-1.84942	0.752157	1.4051	0.567039	-4.44529	-0.158661	-1.54413	-0.534042	-0.577709	-1.2459	-0.556019	-0.245964	-3.55163	-1.70349	0.129274
ANXA8L1	-0.231907	-0.340396	-0.597026	0.856643	0.215078	0.461334	-2.58024	1.15816	-0.32288	1.27749	-0.836069	-0.68981	-3.42174	0.256496	0.464951	-2.18954	0.341506	-0.944585	0.23537	-0.349384	-2.98889	NA	0.069938
ANXA9	-0.682908	0.119053	0.276027	0.025294	3.58188	-0.21569	-3.10054	-0.395847	0.922155	0.141492	-0.218002	-1.15011	0.222605	1.0614	0.471184	0.455477	1.71754	-0.244994	-1.68114	0.315478	-1.28393	-1.22461	0.485667
AOAH	-1.88286	0.207337	1.68794	0.304284	1.35075	-2.78126	0.502689	-0.763568	0.485812	0.100837	-1.28059	-1.59298	0.169614	2.72563	-0.679307	0.182868	-0.268169	-3.87058	0.379937	-0.606191	-0.604406	NA	0.164934
AOC1	0.583699	-0.201889	1.59406	-1.37128	-0.047	-1.0969	1.15188	-5.0278	0.604906	0.255778	0.584514	0.062717	-0.449536	-0.611694	-0.360092	-2.7093	2.56005	-1.30885	-0.519427	0.84912	-0.65781	0.484871	0.646982
AOC2	-0.242691	-0.393502	-2.00129	1.44237	-0.37978	0.421003	-0.708118	4.38889	-2.32239	0.223765	-3.11075	0.169265	0.045296	-0.032238	0.151944	-1.39749	0.388159	-0.89489	-0.566195	-1.25997	-1.07701	0.016397	-1.82479
AOC3	-5.9036	-2.80774	-0.311352	-0.657818	-1.64377	-1.18868	-2.34228	-0.957343	-1.4928	0.08184	-3.65984	-2.89377	-1.79252	-4.25589	-3.57521	-2.29848	0.430181	-0.217713	-0.429182	-1.01023	-0.370873	-0.514897	-0.52832
AOX1	-1.37299	0.114216	-1.60548	-1.23816	-0.383969	-2.46671	-5.50865	0.407735	2.22556	-0.380906	-0.62042	0.89733	-1.69957	-3.72938	-1.73685	-2.02576	1.95363	-0.093148	-1.03088	0.353679	-0.685345	0.131016	0.980907
AP1AR	1.65175	-2.08609	-2.69488	-3.95704	-7.36896	-0.246701	-1.42737	2.22373	0.135195	-3.92502	-1.65231	-4.34157	-2.82576	-0.142771	-0.439063	1.2451	-1.51286	-0.243842	1.0881	-1.8505	-1.75258	0.357858	-0.301228
AP1B1	-2.27192	-0.092812	0.345045	0.257703	-1.29942	-2.08893	-4.51027	2.62032	-0.400708	-4.50845	-4.50146	-2.92488	0.731557	-0.649034	-2.19767	-0.933368	-2.23662	1.08312	-7.15172	0.040756	-1.20206	0.069095	0.329155
AP1G1	0.238908	0.501005	-2.11686	0.13354	-0.891901	-0.823159	-0.039601	-0.024698	-1.21886	2.86392	1.87898	-0.509276	-1.2521	-0.738096	-4.81167	-4.42226	-0.382009	-0.683242	0.270093	-6.62987	-2.33963	0.275937	-0.887952
AP1G2	-0.873243	0.356581	-1.41966	0.267479	0.138955	-1.12384	-1.01639	3.03835	-1.06235	1.37355	-2.50625	1.05631	0.807657	1.72444	1.1181	-0.703425	-0.169263	-2.84204	-0.22658	-0.082415	-0.935066	0.27084	-0.539577
AP1M1	0.448229	0.505178	1.49371	4.00824	0.094823	0.985071	1.21846	0.933566	2.97568	2.95917	3.84092	0.322319	0.315559	-0.220816	-0.696095	1.90169	-0.706397	2.45172	1.04731	3.64534	2.78892	0.011589	1.70311
AP1M2	-2.10422	-0.835041	-0.154553	0.01926	0.410913	0.030649	-1.24742	-0.751947	-0.784116	-0.424104	-0.170816	1.4037	-0.148177	0.888342	-0.046617	-1.09782	1.31242	-0.066684	1.11028	0.874706	-0.460398	0.554543	0.407928
AP1S1	-0.183359	-3.56211	-0.809661	-1.77883	-0.028904	-0.824691	0.160497	2.54735	-2.83403	1.02298	0.60512	0.401876	-1.69582	-0.171988	1.35784	5.26659	1.20766	-0.524041	4.69713	2.30732	-0.163451	0.232519	-0.081635
AP1S2	2.36389	-1.68578	2.04767	-0.762014	-1.14405	-3.21732	0.621609	0.694545	-0.08725	-0.145263	-2.74918	-2.79948	-0.156776	1.73896	-1.1467	3.4778	2.20006	-0.326825	0.001617	-0.751982	0.619782	0.54668	0.244204
AP1S3	-0.533036	-0.101373	-3.16732	-0.743128	-0.908088	-1.31241	-1.26206	-2.13273	0.059855	-0.875911	1.56944	-0.139385	-0.575899	0.299979	0.160442	-0.926053	-0.764355	0.480668	-5.99922	-0.534574	-2.14413	-0.351326	-0.111539
AP2A1	1.0279	1.93374	0.262553	2.49011	0.10543	0.349139	-0.391508	2.91575	0.056048	0.368836	0.051782	-2.20542	0.308273	1.20044	-0.905336	0.20933	-1.53855	-2.29949	0.189763	0.783177	0.323096	0.717076	0.20306
AP2A2	-5.909	-3.51285	-3.89974	-2.06688	-1.4161	-0.542546	-0.526318	1.49175	-0.173459	-4.79068	-4.10541	-0.208322	0.162579	-0.033368	-6.58823	0.197907	-0.224391	-0.859874	-1.11032	-2.33412	-2.19695	0.154158	-1.40253
AP2B1	-2.56118	0.471851	0.9359	-0.029248	-1.12925	-1.01456	-0.065488	-3.45993	-1.71767	5.05815	-0.617995	0.655176	0.473981	0.347263	-0.604525	-0.338249	-2.14382	-1.40972	1.66206	-2.62227	-0.945831	-0.118949	0.094157
AP2M1	-0.381804	0.50063	1.35718	0.916555	3.22834	-2.03321	0.548522	0.156443	-2.26221	1.61201	-0.168037	-0.347656	-0.039385	0.365792	0.029421	0.874508	1.56068	-1.54237	-3.04028	9.24257	1.37519	0.11372	1.14216
AP2S1	4.49229	0.002383	0.505637	0.344086	-0.950356	-0.799983	-4.4005	0.242248	-0.897289	0.555348	-1.25042	-2.01782	-1.97299	0.402144	-0.65987	-1.47036	0.52225	-4.89472	4.02842	0.148198	0.476471	-0.23788	-0.491101
AP3B1	4.74432	-2.52266	-0.037547	-1.34716	-2.4799	4.53979	-6.8186	-0.292352	2.33731	1.03219	0.62638	2.18028	-0.835501	-1.95882	-2.37779	-8.00504	-2.13151	-3.00547	6.37473	-3.48769	-1.92863	-0.66758	0.817214
AP3B2	-1.64024	-0.571264	0.079243	6.26783	-0.388809	-2.38046	-1.48074	1.74422	3.54469	1.09397	-0.325748	2.14823	-0.239498	0.225052	1.39841	-1.19732	0.43511	-0.7048	-0.747765	3.92868	0.160671	-0.565762	0.400262
AP3D1	-0.251282	-0.702852	-1.82218	-4.5965	-0.810332	0.259112	0.628649	3.53405	2.08193	0.869148	-0.67234	-0.034093	-0.232665	0.455225	0.654687	-0.13481	-0.332772	0.156558	-0.618693	-3.4865	-1.83845	-0.15932	0.028673
AP3M1	2.54279	-0.912991	-0.232891	-3.05036	0.170133	-0.688657	-3.09325	-0.294014	-6.56808	1.25769	0.299712	2.6279	0.31077	1.46419	1.36568	1.08315	0.189551	-2.91462	-7.91789	-0.226054	-0.040115	0.026802	0.224146
AP3M2	5.27208	0.960357	-0.495362	1.9827	3.52672	0.73647	2.00622	-0.727096	-0.833969	-0.374243	-0.193525	0.564615	0.405868	1.34589	-0.172494	1.17372	1.17446	0.101605	0.144206	2.70326	1.58963	0.050984	0.064926
AP3S1	3.57182	-1.77129	0.264231	1.32658	-0.950304	-2.58679	0.428977	1.47309	4.28265	1.65622	-1.43452	1.02458	-0.00353	-1.34831	-3.74048	0.195184	-0.274028	-0.884194	12.4741	-5.18337	0.416326	0.204202	-1.45491
AP3S2	-0.229798	-0.923058	1.36609	-1.88394	-0.556124	-0.701422	-0.305534	-0.443002	-1.52513	-0.410059	-2.5161	-1.94509	-0.107947	1.20508	-1.63203	-0.306404	-0.120825	0.347821	-1.72556	-0.963672	-0.356167	NA	0.417905
AP4B1	-3.1125	-0.194583	-3.86685	-0.775392	-2.83184	5.52825	-4.53159	-0.189333	-0.674589	-2.30471	3.05049	-0.064623	-3.16943	-1.24611	-0.510749	-2.60359	-0.70435	0.405994	-0.55057	-1.94645	1.84484	-0.28439	0.099141
AP4E1	0.322761	-0.738333	-0.758364	-3.38269	-1.81467	-0.169099	0.263559	-0.210997	-0.818612	-1.11947	0.085598	-1.08309	-1.79259	-0.140176	0.380545	1.36217	-3.58527	0.951197	-3.53562	-3.12589	-2.28669	0.49864	0.280638
AP4M1	1.0541	2.01818	-2.02765	0.316713	2.2589	0.605519	2.09125	2.33131	3.12901	2.1944	1.36689	1.25082	0.396097	3.57736	0.217734	3.39204	3.51381	1.9214	9.03248	2.09031	0.441567	0.115493	-0.52934
AP4S1	-0.434539	-0.963775	0.49184	1.89821	-0.431305	-5.76197	1.84824	8.23513	-2.36476	-1.07337	-4.69303	2.5775	3.93062	1.26247	2.25106	0.885246	-0.207712	0.38808	0.50137	-0.430263	1.01805	0.134625	-0.253329
AP5B1	-1.53374	-4.26851	0.111928	-3.09109	-0.23875	-0.291893	-0.444956	2.79419	-0.819897	-3.33038	-1.3294	-1.10424	-0.232333	0.003778	0.583507	4.36402	-4.13556	-2.24383	-0.496748	0.236537	-3.0397	-0.321138	0.406996
AP5M1	0.264516	-2.37188	-0.092541	-1.35242	-0.284865	-8.32857	-0.247177	3.56861	-0.409093	-1.07981	-3.19306	-0.830172	-0.749165	0.247762	-0.607024	2.25556	-2.99927	-0.610432	1.98425	-1.03182	-1.32327	-0.110276	0.011271
AP5S1	0.561269	-2.51054	0.512879	0.52112	1.64596	-0.638112	2.02575	0.200072	0.98075	1.68982	2.6035	1.72834	-0.928976	2.28427	0.516974	0.583068	0.029405	1.2458	1.72521	0.236397	-0.560406	0.28659	0.058473
AP5Z1	0.436127	3.56002	3.41041	0.484185	12.7647	1.00312	3.70899	1.43198	2.01761	4.72392	2.87969	2.16816	1.29475	0.774546	-1.56391	7.38563	6.25082	4.1113	6.66708	0.9639	-0.170164	-0.144766	0.838982
APAF1	2.70786	-0.088691	3.26003	-0.159806	0.176439	0.13322	-2.00419	5.23953	-0.783457	4.25688	-1.10407	-0.560199	0.447794	-0.515579	-0.321169	4.26319	0.449701	0.110511	6.3346	-2.35843	-0.084703	0.301418	-0.579393
APBA1	-0.144522	0.743407	1.51569	0.009252	-0.408742	-4.87095	-0.452545	0.928852	1.4045	-1.39362	1.46031	1.00271	1.96442	0.140428	0.571946	6.40266	0.560634	0.9454	-3.23269	2.27563	0.624711	0.474291	0.205009
APBA2	-0.235484	-2.18255	0.538497	0.163566	-1.53755	-1.02883	2.27931	0.451228	-2.61884	0.894058	-3.71394	-1.67554	-0.977562	-0.380297	-0.35826	-0.788549	0.402989	0.520993	-2.22276	0.125405	-0.534364	-0.853255	0.055167
APBA3	0.469384	-0.315372	-0.951226	-0.342418	0.032838	2.35089	1.693	4.81932	1.91052	1.09482	-0.647559	-0.306043	-0.651154	2.68171	1.33852	-0.256218	0.082349	1.80698	2.4682	-0.219708	-0.117799	-0.238366	0.012224
APBB1	-2.0157	0.116519	-0.885832	-1.35233	0.217893	-0.835581	0.310587	-0.337559	-0.594432	-2.37982	-2.25924	2.17953	0.817826	-1.89291	-2.71143	-1.05742	1.2021	0.025785	-0.286648	-0.130646	-0.095583	1.32796	0.040868
APBB1IP	-2.74572	1.85212	-0.19932	-1.27333	-3.30274	-3.09255	-1.60731	-0.402533	-0.072291	-0.238608	-0.381884	-0.514522	-2.51505	-2.85263	-1.75631	1.18971	-0.780515	-4.58163	-0.117034	-1.26468	-0.952778	-0.7203	0.147387
APBB2	1.24736	-0.648672	-1.3346	-1.37081	-0.830835	-1.46588	-1.62041	2.43829	0.308352	-2.2045	-1.842	0.055391	0.22563	1.37712	-1.67093	0.06401	-5.21896	-3.04443	-0.024983	1.30639	0.553404	NA	-0.846243
APBB3	1.43231	-3.77419	1.53692	-0.772771	-2.01527	0.265659	1.19795	1.7866	-0.580154	-2.24655	-1.23696	-0.241479	-0.359466	-0.287519	-1.48945	0.013567	-0.491116	-0.118252	5.79071	-0.207194	-1.73496	-0.429229	-0.019811
APC	1.84674	-0.618183	0.774274	-0.401968	0.086665	-0.454462	-0.553532	-0.171123	0.010549	0.531663	0.095583	2.40097	0.162914	-5.64048	-2.64966	0.346925	-0.218492	0.532071	10.3692	-3.12731	-0.004951	0.286608	-0.112045
APC2	-1.17181	-0.340815	-0.40061	-0.581859	0.192125	-0.399513	-0.600497	5.32414	0.695163	1.11533	-0.463943	-0.56768	0.339029	-0.359797	1.17542	2.80574	-0.611061	0.330495	0.424224	0.018836	-0.550016	0.002303	-0.054466
APCDD1	-0.423455	-0.393845	0.442491	-2.13563	0.343086	0.125648	2.70959	0.062468	1.4904	0.166875	2.55352	0.018895	-2.97377	0.453581	-0.269483	-5.28546	-0.731702	-0.903022	1.1601	-0.506742	0.085975	0.644144	-0.016956
APCDD1L	-0.766222	0.141401	-0.414124	0.389301	-2.08266	-1.35616	1.5966	-0.316363	-0.392806	-3.28953	0.374521	-0.127828	0.146553	2.35493	-0.913271	0.854809	1.7776	-1.33056	0.481396	2.87173	2.75103	-0.4865	0.065636
APCDD1L.AS1	NA	NA	NA	NA	NA	NA	NA	NA	NA	NA	NA	NA	NA	NA	NA	NA	NA	NA	NA	NA	NA	-0.031102	NA
APCS	0.327336	0.106411	0.405793	-0.035484	0.198613	0.265603	0.104776	1.06982	0.100375	0.188424	-2.03151	-0.052581	0.390639	-0.537521	0.420395	-0.152548	-0.82012	0.635936	3.06125	-0.38365	-4.90476	-0.176858	-0.124899
APEH	-1.63581	-2.63125	-2.78152	-0.816089	-6.03419	-0.188392	-4.32627	0.840467	0.105715	0.938411	-4.40494	-1.24365	-2.15255	-2.70698	-4.38449	-3.16997	-1.59758	0.23942	-0.923315	-1.2694	-5.07638	-0.070796	-0.05911
APELA	-1.66271	-2.07781	-1.22411	-2.3617	-1.81865	0.298188	-2.55784	0.752361	0.3902	3.54248	1.20453	-0.571741	0.340436	-1.45146	-0.984618	-1.76288	1.14049	-0.811798	-0.013782	-0.266882	2.56024	NA	NA
APEX1	-1.24047	-0.600332	-0.065713	1.1895	-0.430359	-5.97433	0.031628	7.1921	-0.784613	-1.78739	1.08228	2.40359	0.027953	0.70838	-0.355397	-1.05992	-0.514158	-1.04932	4.62128	-0.617377	-0.278018	-0.039422	0.072307
APEX2	4.73199	1.66871	3.86833	-0.10941	0.096247	5.12825	0.143171	0.816283	0.551033	0.966629	5.31492	-0.115294	-0.702977	1.78686	0.587522	1.59236	0.618796	1.06556	2.64497	2.07995	-0.275263	-0.190967	0.644279
APH1A	-2.7164	0.998407	2.63015	3.86952	4.53781	2.16045	2.00791	-2.35899	0.817214	-3.11898	6.53149	2.34887	3.8789	4.76513	2.32122	8.08392	6.16409	-0.036211	0.109942	6.18241	4.65629	0.000835	0.354342
APH1B	0.314975	-3.53053	-0.46426	-1.95435	-0.191758	-0.627518	0.490388	1.73036	0.058396	-4.58458	1.44677	-0.178534	-1.42667	-3.20262	0.269824	-3.48673	5.56456	-3.05823	-2.922	-0.096915	-1.55006	0.137815	0.052497
API5	-3.09434	-4.06085	-0.124477	-2.60978	-1.28353	-3.38122	-0.264139	1.88782	0.088866	-2.35281	-3.68578	1.88036	2.12212	0.631169	-0.526735	0.617283	1.43651	-0.101011	-5.61799	-1.49292	-0.765575	-0.002552	-0.455922
APIP	0.749215	-4.02677	1.27051	-1.16287	0.842237	-0.967223	0.376904	-0.205066	0.860074	-3.04595	-4.73083	0.015683	-0.594096	1.05096	-0.845543	0.655298	0.69606	-0.320621	1.41926	-2.03391	-0.098734	0.210275	-0.044233
APLF	-2.86273	-3.17354	0.053988	-0.291441	-0.912827	-0.1998	-0.430107	-4.4333	2.83966	0.032376	-0.470622	0.54693	0.238154	0.047963	-1.04966	-1.11133	0.377122	-2.39739	-1.20364	-0.138431	0.693395	NA	-0.043756
APLN	0.63573	-0.148263	0.784991	0.323986	1.06891	0.201006	0.669844	2.02948	1.90875	-0.204742	-2.20508	0.307927	-0.143045	2.96156	0.322924	0.996724	0.532387	-0.885782	5.69999	2.09128	-0.021003	0.613752	0.829778
APLNR	-0.63963	-4.22691	-0.001611	-3.64066	-1.27224	-3.80911	-4.60712	-1.18488	-1.24864	1.34541	-3.0406	-1.17852	-2.75308	0.131696	0.147346	1.71659	1.42274	-2.77683	1.44666	-1.05384	-0.105864	0.147991	-0.529301
APLP1	1.92669	-0.394142	0.059034	1.10947	0.566676	-2.86874	-0.158314	3.96211	3.73554	-0.548261	-1.96214	-0.017952	0.107768	-0.305447	-0.027971	-0.251886	0.358292	0.216008	2.0688	0.038163	-0.27159	-0.499224	0.829895
APLP2	-0.499496	-0.375225	-0.997286	-0.709926	0.671604	-1.99209	-1.57075	2.19892	2.77609	0.584332	1.20472	-1.95332	0.357717	0.168993	-0.447702	2.05263	-1.03847	-0.531211	-6.9846	1.31207	0.052455	-0.518023	-0.025721
APMAP	2.64829	3.08094	0.64283	2.8679	3.42887	-0.340312	1.35969	5.19958	6.12811	3.31219	3.07754	-0.686423	4.84895	3.54852	3.16415	-0.647756	0.110858	2.31089	-3.06041	5.61386	2.98389	0.009519	0.151431
APOA1	-2.92312	-0.597166	0.133905	0.912521	-0.559098	-1.2123	-0.783122	1.24722	-0.158924	0.230752	-2.30855	-5.79594	-2.26665	-0.966911	1.92089	-0.142436	-0.674744	1.63477	2.10667	0.111327	0.096329	0.128038	0.161242
APOA2	-0.127508	-0.06947	-1.9545	-0.057732	-0.272434	0.208963	-0.722081	-0.53596	-0.419633	1.74641	-0.711068	-0.684753	-0.360903	-1.50688	0.387061	-0.400618	-1.50186	-0.00055	0.820141	-0.311535	-0.320555	-0.181605	0.106858
APOA4	1.81724	-0.470475	0.244515	-0.224722	-0.647048	-0.077646	-0.293757	0.262696	1.01724	-0.621164	-1.76102	1.02065	0.979641	-0.204531	0.255234	0.022164	0.229158	-0.830385	3.2243	0.186584	-0.169373	0.076537	0.039427
APOA5	0.023652	-0.933136	-0.80827	-0.1281	0.412318	-0.405669	1.27736	0.10343	0.163353	0.340696	-0.710326	-0.858006	-0.013747	1.08584	1.42399	0.580461	-0.039708	-0.129306	0.483258	1.19119	-0.108084	0.304771	0.373441
APOB	-0.837937	-0.657048	-0.940429	-0.414764	-0.650893	-5.03981	-1.71043	1.24677	-1.28373	0.828548	-3.38916	-0.307083	-0.220779	-1.51189	-4.20568	0.292354	-0.079336	0.135621	-0.242389	-0.729159	0.068331	0.05732	-0.011055
APOBEC1	-0.606383	-0.619862	-0.401747	3.79739	2.85062	0.116128	-0.820972	0.197522	-0.63342	0.556829	-0.13856	-1.19335	-2.90626	2.19472	-1.35533	1.81887	0.837415	1.37583	-0.151499	-0.206986	-0.718481	-0.127421	0.98725
APOBEC2	-0.912238	-0.8011	-0.269701	-1.32361	-0.894253	0.075486	0.444764	0.666682	-0.15016	0.53649	1.47232	1.16482	1.10776	-0.01839	3.31884	0.048087	0.9071	1.0441	-0.657302	0.260012	0.598633	-0.028812	-0.002045
APOBEC3A	-2.27003	-0.024366	1.43322	-2.93059	-0.861191	0.014386	0.017642	-0.011781	-0.695957	0.315206	0.654475	-2.63387	-2.19211	-0.134613	0.423591	-0.107134	0.358793	-0.83813	-0.417924	-0.318991	-0.597499	-0.007163	-0.486434
APOBEC3B	2.5887	0.317237	-0.253626	0.448607	0.131201	2.31439	0.485693	1.46385	3.44908	0.223434	1.79026	0.995634	1.51013	4.92538	0.357532	0.163669	-0.012854	0.503194	-0.271173	-0.481284	-0.019895	NA	-0.609113
APOBEC3C	0.793161	-2.74951	-1.71182	-0.879854	-0.461893	-0.528179	-2.35096	-3.09416	0.015261	0.463033	-4.45755	-2.37772	-0.40881	-1.40979	-2.20074	-9.10484	-2.73396	0.81552	-3.31435	-0.537482	-0.408741	-0.472647	-0.58589
APOBEC3D	-0.323816	-2.92672	-2.49473	-2.07842	-2.08291	1.95787	-2.16445	1.06518	-0.255024	0.835763	0.152384	-0.406485	-1.64283	1.23098	-1.34292	-1.13709	-1.83227	0.541702	-2.82804	-2.0352	-2.01553	0.264018	-1.05063
APOBEC3F	-0.094135	-2.89065	-2.84947	-1.09239	-1.77404	2.29854	-0.123838	2.14491	0.468106	-0.039079	-2.16677	-0.503215	-0.016637	-0.194579	-0.34264	-2.31968	-3.03832	0.468584	-4.73416	-2.83049	-1.21958	-1.09436	-1.14879
APOBEC3G	-4.24801	-2.13316	0.663355	-3.80247	-2.07707	-0.050329	-2.44291	0.317443	1.778	0.174262	-0.490071	-1.29923	-0.638837	1.00029	-0.34978	-2.42957	-1.27326	1.38862	-1.2016	-2.52543	-1.47322	-0.579376	-0.711843
APOBEC3H	-0.504457	-1.62645	-0.680616	-0.825	-0.855716	0.809258	-1.98101	-0.68358	1.42582	-2.78587	0.01224	-1.79389	-2.19292	0.27419	-1.9726	-0.210698	-2.10736	-0.845576	4.99955	-3.01165	-0.959009	-0.304259	-1.03743
APOBEC4	-0.211452	0.123234	0.022274	0.53172	-0.385077	0.063482	-0.294324	-0.22258	0.032669	0.31049	2.00971	0.508223	-0.075082	0.676776	-1.42912	1.06668	0.35783	0.328359	-0.371078	-0.432055	-3.45365	-0.067621	0.156301
APOBR	-4.02494	-0.914668	0.038518	-1.45658	-0.116969	-0.532426	-4.11973	0.071458	-0.752468	-1.78405	-0.2904	-5.88474	-1.13248	-6.05957	-0.657296	-0.605012	-1.10924	-5.40915	1.55158	-2.12099	-3.71421	NA	-0.077715
APOC1	-3.31825	0.435782	-0.690496	0.299982	0.381969	-4.02367	-0.688449	-0.943003	0.053577	-0.187251	0.137376	-1.71785	1.47932	0.218561	-0.24516	0.325675	0.361351	1.1838	-0.083095	0.622749	-1.63348	1.5436	-0.072858
APOC2	-1.38754	0.224624	-1.3678	0.292502	-1.63219	-2.35498	-1.78885	-0.632517	0.950759	0.354529	-0.022302	-1.24213	0.609072	-1.15186	-3.32859	2.08426	1.34875	0.974747	-0.024062	-0.070242	-1.14681	-0.132269	0.061002
APOC3	-1.0069	-0.869643	-0.195596	0.09204	-2.32644	-0.068236	-0.774439	-0.990494	0.062891	1.14451	-2.38058	-1.85187	-0.111798	-1.11985	1.71553	-0.484457	-0.721531	0.015633	0.213626	0.33507	-0.171823	1.40242	0.183593
APOC4	0.924964	0.490297	-0.673735	0.590421	-1.94597	-3.94336	-0.295229	-0.08174	-0.055771	-0.962809	0.371322	0.04043	1.07657	-1.04379	-0.915628	0.358835	-0.026503	1.14851	1.46479	-0.053356	-0.410153	NA	NA
APOD	-2.78854	-0.091669	0.368053	-1.26786	0.075969	-0.521933	-0.428617	-0.533916	1.11378	1.43308	-1.16436	-0.060591	1.14317	-0.803722	-4.69632	0.572771	2.52957	0.678496	-0.038845	-0.504859	0.627228	0.000438	0.023702
APOE	-2.36858	1.10671	-0.418435	1.01986	0.038032	-2.12798	-0.391237	-1.38933	0.779819	0.11984	-3.84138	-2.91181	1.54086	-0.012207	-1.01565	0.562428	0.662596	0.501449	-0.515812	0.070984	-0.796473	0.530925	-0.066702
APOF	-0.379945	-1.19911	2.05643	0.085236	-0.047142	1.73489	-1.49013	-0.066931	-0.479828	0.714024	-0.257991	-0.683649	-1.31574	-0.115171	1.12566	-1.22581	-0.665063	0.607122	-0.32139	-0.326858	0.087482	NA	-0.059358
APOH	-2.86193	-0.079554	-0.29302	0.537101	0.125307	-0.213108	-0.437379	-0.453994	1.14987	-0.092759	1.05682	2.38437	-0.456843	-0.290041	-0.004164	-0.157573	-1.41009	0.302254	0.467668	0.262395	-1.36509	1.05196	0.176087
APOL1	-1.4325	-0.206227	0.29838	-0.899066	-1.9849	0.796724	-4.0746	-0.609338	-0.380575	1.53117	-1.56655	0.508644	-0.77628	0.130793	-3.28564	-1.90057	-2.6866	1.10217	-2.60753	-1.39052	-5.88455	0.10223	-0.396851
APOL2	-0.473341	-0.950398	-0.720368	-0.298598	-2.80391	0.654421	-5.96454	0.147635	0.089785	0.149872	-1.20219	0.053682	-2.92452	0.222049	-3.39896	0.140393	-3.38743	-0.138404	-2.10749	-1.09176	-5.15705	0.106818	-0.159
APOL3	0.212338	-1.29934	0.192728	-0.226228	-5.81649	2.69684	-3.52606	-0.437615	-1.76146	-0.79694	-0.104024	-2.93371	-1.76001	-1.33552	-2.48369	0.030518	-0.960784	-0.536581	-1.08297	-2.33211	-2.33627	-0.856864	-0.760872
APOL4	-0.3283	-0.045882	-0.230596	-2.45851	0.651537	-0.814437	-4.02658	-0.980276	-0.577324	-1.30707	0.125092	-0.523821	-0.141	0.082891	-1.06133	-2.58624	0.350553	-0.873482	0.265259	-0.98049	0.179871	0.117721	-0.034987
APOL5	0.075921	-1.07304	-1.04501	-0.172281	-0.067565	-2.08767	-0.324993	0.980353	-0.410538	2.07002	-0.593098	1.61947	-0.277912	0.268276	-0.203346	0.021451	0.290122	-0.16933	0.15206	1.92746	0.4842	2.79581	-1.29265
APOL6	1.30459	1.06675	-1.27427	-0.559401	-4.11034	-0.266895	-4.00352	7.3358	0.346947	-0.941636	-2.37881	-0.850119	-2.38127	0.4535	-2.06611	-0.951213	-2.86714	0.335774	-2.40324	-1.83346	-3.12918	NA	0.146577
APOLD1	0.062757	1.99939	1.80487	0.541734	0.725736	-1.19536	0.880262	-0.607421	-2.5083	2.13214	-0.28844	0.470543	0.364512	1.0831	0.074275	0.812715	-0.589822	0.705217	0.401293	-0.035136	5.20277	0.093134	-0.114425
APOM	-2.78584	-1.50804	-3.40815	-1.96751	0.306524	-3.29957	0.91871	-2.44693	-0.598552	-2.3342	-5.99581	-1.15844	-1.91721	-0.946772	-1.42603	-2.84783	-0.116027	-0.233888	2.43083	-1.89576	-0.106862	-0.618169	-0.309722
APOO	0.572474	0.895717	2.94008	-0.191869	-0.686951	2.50223	-1.27078	0.8193	0.417062	-0.41799	0.12385	-0.454017	-1.55716	-0.406514	0.135467	0.384621	0.16342	0.274479	2.47305	0.101144	-0.405753	NA	0.416329
APOOL	1.98078	-0.109234	0.744712	-0.722109	-1.87154	-0.186093	2.0633	0.178232	0.142196	0.197157	1.99685	-0.097594	-0.496226	3.14207	0.029083	1.15531	0.428406	3.50731	4.10451	0.247606	-1.15467	-1.49142	0.394251
APOPT1	0.313372	2.63842	1.68601	2.59037	-0.706641	-3.19538	5.63273	0.419427	-0.894384	-0.277111	-2.58232	1.13002	2.07713	2.35603	0.401974	0.765756	0.187664	-0.551932	0.001819	3.08924	1.79158	NA	2.26504
APP	-0.326576	-0.74765	1.11296	-0.500459	-2.25741	-0.75106	0.024467	0.464283	0.105471	-0.429297	3.71967	-0.227321	2.23933	-0.254804	-0.880749	-2.91841	-1.64067	-0.302541	-1.84901	-1.1187	0.983454	-1.72171	0.290795
APPBP2	-2.17437	1.14994	-1.42874	2.50058	0.980466	1.38333	-0.932883	-6.50328	-2.58704	0.581054	-0.397017	-0.042176	-0.570032	1.00816	-1.32173	-1.88805	-0.615901	2.47739	5.26969	-0.633516	1.31275	1.21789	-0.53294
APPL1	-0.151814	0.113976	-1.68289	-0.023474	-1.46047	0.395286	0.237762	-0.996861	-1.76186	0.148055	-0.008353	-0.052369	-2.24254	-0.28054	-0.175859	4.85677	0.078553	6.94596	0.699596	0.35672	-0.074501	-0.05256	0.079896
APPL2	0.132291	1.56947	0.204644	-0.58345	-0.019952	-0.994412	-0.220884	0.167643	1.36954	2.93398	-2.66229	2.68454	1.25296	-0.00293	-4.01868	0.969193	0.461637	-0.684031	5.94217	-0.596452	0.54273	-0.813089	-1.07403
APRT	-1.00632	0.70892	-0.424597	0.069691	-0.345528	-1.25006	-0.190479	2.36574	1.32622	4.64856	0.808102	-2.2201	-0.139139	-0.513703	-2.35564	-2.96614	1.23305	-1.337	2.05099	-2.18677	-1.19515	-0.060365	0.112648
APTX	-0.25221	-1.561	-1.87603	-1.60988	0.028147	-0.815643	0.545415	-0.511881	-1.39905	-5.07942	-4.9608	-1.22151	-0.672377	-1.02182	-1.55505	7.57459	1.86491	-0.157503	-2.43536	-0.026775	-1.08877	0.236009	-0.224934
AQP1	-1.4643	-0.112771	-0.34016	0.851365	0.674866	-0.40263	-0.657279	-0.694307	-0.281574	-0.204264	2.22832	-1.7491	-0.786029	1.87199	0.221934	0.841187	5.55302	-0.095174	-1.80375	-0.351416	-0.092395	-1.20999	-0.431706
AQP10	0.362578	-1.46062	-1.92279	0.0056	0.852278	0.988406	-0.571306	-1.3958	1.389	-0.297871	-0.135503	0.124148	0.041659	-1.1891	-1.49912	0.0107	-0.718173	-1.43608	-1.47611	-0.584364	-0.449705	-0.416097	0.120968
AQP11	-1.16004	2.63614	0.421349	1.89584	0.520045	0.489358	2.37961	-0.117162	2.95349	0.163317	4.06576	-1.25461	-1.10379	2.11943	-0.162846	2.49013	0.15996	3.22885	-3.06499	0.901803	-0.03016	-0.007177	0.074125
AQP12A	0.739664	-0.523373	0.136088	-0.013515	0.088654	1.38702	-2.06013	0.323614	0.294506	0.033033	-2.92958	0.000887	0.015532	-0.123716	0.629599	-0.326904	-0.739937	0.032996	2.74253	1.68979	-1.64413	NA	1.50966
AQP12B	-0.34949	0.242141	1.02563	0.445672	-0.376636	0.100446	0.231479	0.223566	0.407605	0.92386	2.10241	0.311953	0.442973	-0.36139	0.3787	0.932824	-1.40475	0.969052	2.0139	2.45938	-0.919298	-0.332414	0.59589
AQP2	-0.732352	-0.613615	-0.03737	-0.047643	1.78803	0.719655	-0.147217	-2.16158	-0.164915	-1.42632	2.04688	-0.46335	1.58048	0.809476	-0.223878	-1.34896	0.987514	2.09782	-1.22805	-0.217447	0.098083	NA	0.410051
AQP3	-0.573391	-0.370407	-3.25057	-2.59495	0.17833	-1.7601	-0.168051	-0.589177	2.34975	-1.85844	1.18796	0.088169	0.067071	-2.46307	-3.44946	-0.363025	0.172687	-0.955842	-0.116342	-1.48329	-1.19678	-0.112828	1.08601
AQP4	-2.12148	-0.521457	1.51973	-1.6313	-0.917068	0.15723	-0.999706	0.37781	-0.410738	-0.672513	-5.75868	-0.131665	0.636134	0.083287	0.005852	0.049174	-0.089856	1.01119	-1.38968	0.087222	1.30931	-0.555997	0.650192
AQP4.AS1	NA	NA	NA	NA	NA	NA	NA	NA	NA	NA	NA	NA	NA	NA	NA	NA	NA	NA	NA	NA	NA	-0.072836	NA
AQP5	0.039225	2.01328	0.463718	0.003326	-0.125695	-0.074096	-0.96391	-0.366728	-4.36769	-1.8153	-0.371431	2.13866	0.647001	0.789362	-0.032014	-2.21474	-0.399785	2.21516	1.01646	0.06289	1.79671	1.39266	0.498344
AQP6	3.8201	1.66858	2.74054	1.35023	0.339518	-0.186207	-3.36318	-0.760992	-0.821339	0.147819	0.209706	0.534771	0.227952	2.26078	0.940308	0.95793	1.06816	1.11319	2.88482	1.0304	0.970715	-0.553205	-0.444491
AQP7	-1.11128	-0.496847	-0.331798	-1.71579	0.607944	-2.25473	1.63094	-0.503423	-0.050816	0.323613	0.47924	-0.840823	0.594082	-0.393091	-2.23315	0.419731	1.03232	0.478915	-1.07397	-1.77991	-2.59368	-0.192999	1.45653
AQP7P1	NA	NA	NA	NA	NA	NA	NA	NA	NA	NA	NA	NA	NA	NA	NA	NA	NA	NA	NA	NA	NA	-0.139491	NA
AQP8	-0.100535	-1.40067	-1.17442	-1.2674	0.509001	0.184369	0.071423	0.659432	2.57166	-0.177621	-1.3839	0.495831	-0.235011	1.38705	-0.081389	-0.218006	-2.83415	0.958048	0.753126	-0.465139	1.10803	-0.509798	-0.085638
AQP9	-0.368576	-2.94329	0.381602	-0.411695	0.23572	-3.18049	-1.04509	-0.290249	-1.45816	0.910206	0.349215	-0.785915	-0.860938	0.709741	-0.398603	0.395178	-0.304508	-0.663373	0.317915	-0.163601	-1.22379	0.031393	0.110663
AQR	0.295071	-1.26691	-0.253851	-0.508901	-3.43671	-0.044902	-0.141843	5.75316	1.91824	-0.590397	-0.031403	-2.24933	-0.374451	1.47467	-1.402	-0.10899	-0.406966	1.14481	-2.46997	-2.62887	-1.25767	-0.724755	0.076782
AR	0.184531	-0.991515	-0.041821	-0.517662	-0.839275	-2.49233	2.512	0.852513	0.022609	1.0571	1.78934	0.216042	-0.544409	-0.750615	-1.54702	1.53958	0.318695	1.08883	1.1007	0.596084	0.360743	0.515813	0.991193
ARAF	-1.45662	1.13607	1.31602	-0.36442	0.198777	1.42386	0.303966	0.985091	0.350057	-0.617929	0.008972	2.12976	-0.966374	-0.636252	0.466802	-0.028357	1.50774	2.06575	0.814356	0.937426	-0.340215	0.246241	-0.198166
ARAP1	-3.04745	-2.38934	-0.733076	-0.097635	1.05084	-0.38033	-1.81273	1.64926	-0.713828	-2.3906	0.545457	-1.31313	-0.660611	-2.20403	-1.3969	2.73825	-0.427691	0.086184	-9.7158	0.770291	-2.8156	-0.596019	1.16642
ARAP2	0.709425	-1.80216	-4.11628	-0.420704	-3.63584	0.259717	-3.28605	0.198114	-3.90486	-1.49968	-4.30754	-3.67258	-1.93416	-0.11531	-0.392	-0.579689	-2.36234	-0.253771	-2.25436	-1.2194	-0.950997	-0.123591	0.118027
ARAP3	-0.009475	-0.518673	3.69384	0.157692	0.390963	-0.747641	-1.70165	-0.434024	-3.48778	0.47222	-0.870023	-3.92556	-1.14008	0.027262	-0.807137	-0.307396	0.414426	0.93455	-0.680574	1.86086	0.781049	-1.15506	-0.007428
ARC	-3.36047	-2.64641	-0.571967	1.22796	-1.01682	0.095751	1.27373	-0.704396	-0.986331	0.572881	-0.476824	-1.27702	0.063238	0.084831	0.901242	-1.73067	-0.252025	1.4265	-0.354879	-0.361579	0.500443	0.671891	1.43809
ARCN1	-1.52724	-0.160572	-1.86477	-3.2026	-0.504259	-0.026359	-0.132295	3.76415	4.37395	0.009693	-0.904144	-2.15147	0.699978	0.877281	-1.61139	-0.16315	-1.44378	-2.26585	-2.00852	-1.91935	0.156515	0.059451	0.052377
AREG	-0.85386	-1.04651	-2.09773	-2.75276	-3.95638	0.239631	-1.37331	1.30929	2.67188	0.297827	-2.28709	0.016372	-1.26025	-2.2311	-0.909086	0.198222	-0.452251	-2.76381	0.253184	0.067589	-1.68759	NA	-0.674091
AREL1	-0.072155	-2.616	-2.49437	-0.875311	-1.56809	-2.59799	1.31054	0.759376	0.571841	-2.74873	-2.57493	-3.93681	-2.7945	0.692202	0.323051	0.141733	-1.6429	-0.248594	-2.03585	2.80774	-0.51483	NA	-0.198315
ARF1	-0.838237	2.50837	2.08014	1.10768	-0.156031	1.14265	2.06543	0.136446	0.488961	-0.15811	4.82483	2.06976	3.98223	3.65858	2.45796	-1.74179	1.71727	1.53652	3.45874	4.10577	0.235904	0.131294	0.290227
ARF3	1.33998	0.557224	0.23673	1.15603	3.26672	-2.16107	-0.41219	1.8738	1.96301	2.56573	-2.63221	-0.820813	1.11218	-1.07377	-0.200014	0.597309	1.67256	-2.91943	4.30621	3.09117	-1.71987	-0.295706	0.545602
ARF4	-1.38855	0.804757	0.402038	-0.583504	-3.99216	0.84507	0.566794	1.19868	0.647395	1.32879	-0.001827	0.358831	-2.10236	-0.820454	-0.060715	4.36865	0.312457	2.44568	-1.14216	-0.133117	-0.338151	-0.044366	-1.54529
ARF5	2.80471	2.36037	1.14959	-0.27243	1.74872	0.448999	-0.817206	2.80463	2.21055	8.40266	0.770191	1.84251	2.5364	2.5802	1.87893	3.10439	7.45178	1.89643	25.1987	-0.117833	0.210961	0.680032	-0.365308
ARF6	1.62858	-0.479035	0.08712	0.204681	-1.63733	-2.1217	-0.850184	4.31422	-1.02603	-1.41237	-4.34871	-0.42198	-0.63823	-0.28787	1.81131	1.05944	-2.68648	-2.17403	1.72062	0.457055	-1.27186	NA	0.328036
ARFGAP1	1.81246	0.921013	4.31862	2.26308	1.10791	0.129098	0.996384	5.90035	3.83822	4.33197	0.185302	2.92511	1.29991	-0.019395	0.877185	8.70377	1.67039	0.637111	3.18855	2.712	1.25859	0.94291	1.01676
ARFGAP2	-4.14454	-6.97882	1.17926	-1.44154	1.5303	-2.40651	1.21543	3.78101	-1.18988	-5.89773	-1.01456	0.566181	1.19401	-0.380104	-0.944985	-0.510488	2.80696	-1.00435	-4.93147	-0.854514	-0.114835	-1.08766	0.062877
ARFGAP3	0.431809	1.07187	-1.78146	0.268839	-4.39865	-0.191599	0.496962	-0.762665	0.543963	-3.43282	0.270474	1.73833	-0.484448	1.37008	1.13081	-1.56394	-0.101755	1.23116	-3.16421	-5.01624	0.681906	0.366541	0.209783
ARFGEF1	-0.036489	1.98174	3.97789	2.2481	1.47554	-0.874276	0.89511	0.503215	0.957116	2.45637	6.3526	2.76924	2.60353	0.5613	-0.076079	2.37903	0.670676	4.41772	-1.86516	3.94192	-0.028129	0.519591	1.13045
ARFGEF2	-0.153942	0.732586	0.860765	1.11598	2.43921	0.124919	2.30993	2.56519	7.04655	6.37013	2.44832	0.186991	2.49704	1.72093	1.14515	0.339815	0.277303	5.60966	0.330143	2.92036	0.194791	1.53065	2.25418
ARFGEF3	0.450192	0.167886	5.87455	-0.106705	0.707132	-0.819899	1.00416	-1.2133	-4.19974	0.858857	-2.00759	0.839047	0.951281	0.566295	-0.336898	-0.666285	-0.542992	0.207125	-0.77196	-0.657022	-0.622767	0.518186	NA
ARFIP1	0.507245	-2.46008	-3.57135	-5.32347	-10.8305	-4.97633	-4.5477	4.10719	-0.676936	-2.34013	-3.79362	-8.28768	-1.69787	-0.480929	-1.9344	1.02671	-2.33382	-0.15603	-0.426979	-5.19164	-2.06381	0.134638	-2.15802
ARFIP2	-6.08935	-2.23815	-5.14925	-2.65826	-1.06906	-0.768128	-1.61614	2.55943	-0.763769	-6.46217	-2.18501	0.356402	-1.0405	-1.12737	-4.03177	0.172327	-0.398589	-2.8018	-5.35663	-5.68325	-0.146193	NA	-1.57683
ARFRP1	0.739175	-0.766216	0.300482	1.51715	0.932789	-0.049094	-0.280897	3.59991	0.851274	1.3157	0.770481	0.108576	0.85656	-1.11573	0.33464	7.20267	0.023997	1.02569	2.2999	1.99292	-0.294506	0.39497	-0.00305
ARG1	-1.35445	0.184443	-0.145217	0.200307	-0.152502	-0.414535	-0.741109	-0.005345	0.111089	-0.173336	-0.074228	-1.54028	-1.39913	-0.007788	0.513031	1.94556	0.367313	0.583058	-1.83152	0.738782	-0.580534	-0.525823	0.023134
ARG2	2.96344	0.631451	-1.81536	0.400388	-0.230785	-2.87354	0.586339	-0.59135	-0.257471	-5.70716	-2.94289	-0.950806	4.08593	-0.607723	0.994689	-6.59406	-1.32299	-0.27147	-1.04329	0.031128	0.677788	0.577212	-0.151122
ARGFX	-0.431876	1.49083	0.588479	-2.24689	-0.963043	-0.20311	-0.052195	0.269067	0.188828	0.989361	-0.890855	0.839283	-0.032043	-0.081357	-0.521836	-0.237689	NA	-0.983969	-0.306532	-0.452009	0.30829	NA	0.344467
ARGLU1	-0.654128	-0.720214	-2.5378	-0.083677	1.18952	-0.438332	1.15118	3.06793	-3.03662	-0.38039	-3.16367	-0.083224	-2.6541	-1.8106	-0.017509	-0.118288	2.0992	-0.582424	-3.63412	-1.88376	-0.070184	-0.442683	-0.094732
ARHGAP1	-5.03718	-7.60914	1.13533	-2.36867	-0.116712	-1.69145	0.176468	-0.724535	-5.678	-2.60583	-4.01816	1.33529	-0.106898	-1.76521	-2.28332	-1.50391	0.640929	-1.59145	-0.180018	-1.6853	-0.596955	-0.254195	-0.012712
ARHGAP10	0.092313	-2.09481	-0.729407	-0.353457	-1.09299	-1.5436	-1.62726	0.289086	-1.05011	-6.84881	-1.81013	-0.127571	-0.549973	-2.07872	-1.99604	-0.892484	-0.072308	-1.84895	-0.309395	-2.59898	-0.843054	0.413309	-1.20548
ARHGAP11A	4.59188	0.006939	-1.12674	-0.006589	-2.60081	0.421025	2.82219	5.11829	0.048197	1.62619	0.564833	-0.20166	1.25526	1.71341	-0.303142	0.305632	-1.49048	0.562236	1.60715	-0.240756	-0.294856	0.168546	0.380521
ARHGAP11B	4.07744	0.840625	-1.21892	-0.656217	-0.099181	-0.003185	2.43734	4.01569	-0.368057	0.036684	-0.0207	-0.014845	-0.161368	3.06578	-0.007668	0.505261	0.383444	-0.325374	-1.13573	0.770623	-0.590316	-0.17692	-0.226991
ARHGAP12	1.41761	1.89552	-0.235488	-0.999256	1.19332	-2.67678	-0.565598	-0.298326	1.50113	0.944986	0.375915	0.372792	0.941144	-0.016207	-0.336669	0.254248	0.580582	-3.73297	1.69558	1.18251	-0.815799	-0.142064	-0.15115
ARHGAP15	-1.01785	-2.11595	0.627621	-1.00153	-2.51096	-1.578	-4.24128	-2.29027	-3.75879	-0.093614	-1.14182	-3.796	-2.22125	-5.88159	-2.87387	1.07177	-0.584814	-0.618358	-0.482436	-1.15078	-0.306943	-1.25893	-0.908718
ARHGAP17	-0.889511	-1.23013	-0.434473	-0.431632	-0.386276	-0.518802	-0.303286	-0.238285	-0.551303	1.02874	1.82539	-1.01742	0.956943	-0.504754	-0.708285	0.983676	1.24282	-0.857072	0.966542	-0.088972	0.541761	-0.044457	-0.614337
ARHGAP18	-1.62521	-0.314131	-2.44169	-1.94745	1.36862	-1.88688	-2.5508	-0.086526	-2.47021	-3.38198	0.429099	-0.34961	0.597539	0.006534	-0.90945	-1.78736	-0.511305	-3.28852	-3.01888	-1.91559	-1.45657	1.51692	0.25381
ARHGAP19	1.24986	-0.761009	-0.810665	-1.41823	-0.043957	-0.884824	-0.086886	0.43731	-0.496897	0.103732	1.31519	-0.483339	1.38986	0.066701	-0.052342	-1.85683	-0.296507	0.348717	-0.85398	-1.76012	0.247858	-0.852851	-0.019619
ARHGAP20	-0.762411	-1.05734	0.399647	-2.31179	-0.463073	-0.631617	-1.48154	0.109285	-3.47428	-4.70414	2.40474	-2.35382	0.964791	1.57499	0.136011	-3.80482	-0.111456	0.911889	0.502534	-0.261999	0.205712	0.026037	-0.001472
ARHGAP21	0.458859	2.16215	1.65945	-1.93502	0.342175	-1.12304	-1.45692	-0.67887	2.16533	-1.58018	-1.80054	3.19434	-3.31829	0.392203	0.431305	0.522335	-0.325465	-0.734499	-0.449825	1.77908	-0.101853	0.605778	0.044692
ARHGAP22	-1.99219	-1.12513	-1.08134	1.06258	-3.48832	-2.37351	0.39808	1.05864	2.01452	-0.155228	0.017742	-0.856938	-1.78703	-2.48759	-3.74214	-0.143367	1.19902	-1.05135	-0.633552	0.87104	1.16579	0.223413	-0.440795
ARHGAP23	3.82016	1.26829	0.060283	-0.417418	-0.393779	-0.622	1.4857	-0.048851	-1.00121	0.929824	-1.46362	-3.40163	0.327721	-0.50448	0.701211	-3.85033	-0.573027	0.554496	-2.03139	0.395236	-1.13977	-0.726292	0.188177
ARHGAP24	-0.647775	-0.612792	-1.017	-1.61675	-2.28574	-0.186362	-2.79439	1.90526	-1.15256	-1.90583	-4.05807	-0.394615	0.718145	0.296937	-2.50681	1.58455	1.80106	-1.17252	-1.25932	0.141406	1.38638	-0.06644	0.138004
ARHGAP25	-3.3689	-0.648748	-2.35634	-0.805022	-3.6172	-0.491541	-1.36478	-0.485165	-0.277379	-0.840343	-3.00327	-4.72111	-2.22824	-2.36801	-1.25807	-1.04547	-1.58219	-1.77652	-0.907389	0.31904	-0.004205	-1.34952	0.015342
ARHGAP26	1.04597	-1.42903	-1.72127	0.412066	0.119826	-0.09762	-3.59967	0.032903	-2.12045	-0.029308	-0.921305	-2.06901	-1.75523	-1.8069	-0.461474	0.387544	-0.379486	-0.714107	3.58147	-0.796503	-2.35998	-0.033675	0.265091
ARHGAP27	-3.71678	-1.76401	-0.096585	0.061316	0.035349	-3.1206	-0.863913	-0.889969	-0.745683	0.605008	-4.332	-0.713872	0.236341	-0.190553	-2.55511	0.501726	0.221457	-2.57852	-2.01217	0.088698	-1.96111	0.902875	-0.130321
ARHGAP28	-2.911	1.84268	0.447939	0.590037	1.84046	-0.993413	-1.10137	1.40213	-0.15301	0.019587	1.70876	0.031594	-1.81127	0.430992	-0.301032	1.31763	0.103906	0.53449	3.34859	0.450985	3.11773	-0.369978	0.435965
ARHGAP29	-0.781459	-0.331407	0.210189	0.704152	-1.10807	-1.18568	1.96769	-2.1316	-6.85682	-7.17157	0.547565	-2.27961	-0.281117	1.87585	0.664262	-1.97253	-1.20635	0.211797	-2.70606	-0.212243	1.22306	0.655833	1.92002
ARHGAP30	-2.93633	0.15978	-0.772333	-0.388583	-1.41192	-3.21224	-0.926658	-0.740925	-1.12319	-1.67402	-2.3253	-6.39016	-3.29453	-0.001897	-4.31608	0.244869	0.271417	-6.96802	-0.038862	-0.708289	-2.04822	-0.341321	0.630547
ARHGAP31	-1.36389	0.332516	1.61002	-0.122839	-1.78866	-0.487338	1.00344	0.979757	-4.31649	0.864038	0.539856	-3.26369	-3.11291	0.180801	0.077438	0.896882	0.945148	0.222897	-2.87599	0.081128	2.20066	0.596568	0.300801
ARHGAP32	-2.04734	0.57737	-0.146566	-2.12039	0.171075	-0.547686	-3.14437	-0.143477	0.765396	0.033622	-1.38715	0.061071	-0.749022	-0.020709	-0.880113	2.21206	-0.196885	0.293211	-0.279422	-1.14217	-0.646295	0.145319	0.740399
ARHGAP33	1.93684	1.88387	1.69826	1.23607	0.76885	-0.159732	0.748285	7.693	0.662453	0.074474	-2.23602	1.00367	2.89278	3.73735	1.92864	-0.022972	2.18836	-0.109071	-0.601596	1.80429	0.962851	0.231997	-0.327301
ARHGAP35	2.34502	-0.192237	4.79649	0.801078	-0.389181	-1.17403	-2.75414	7.08505	3.1287	-0.410817	-2.0342	-0.702935	-1.48029	1.02035	0.125426	-0.061006	-2.18018	0.154144	2.15445	2.11578	1.66717	0.234736	0.081177
ARHGAP36	-0.690474	-0.33706	-0.557259	3.18264	0.072212	-0.617581	1.74066	0.000904	-0.214168	1.20378	-0.399974	-0.324123	0.103273	1.13088	0.287354	-0.25427	0.137458	0.321352	0.606082	4.26959	4.052	0.463233	0.004053
ARHGAP39	0.951901	2.8185	2.08889	4.64403	0.16445	-0.778447	2.02868	-0.399887	0.520048	0.566277	-0.499548	-0.247459	2.25956	2.20419	2.30511	5.08723	0.537481	2.263	1.86841	4.76506	-1.12342	1.0661	1.63483
ARHGAP4	-2.80501	0.307417	0.227925	-1.2267	-0.130094	-1.1412	-2.74114	2.40982	-0.898586	-0.287958	-3.99269	0.96208	0.302224	-3.00661	0.11686	0.663607	-0.742652	-2.02752	-1.37842	1.09298	-0.326019	0.376379	0.550696
ARHGAP40	1.88726	0.450131	-1.66237	0.570053	2.6035	-2.02825	-0.697237	0.274173	-3.54826	-0.187612	1.4631	-0.713707	-1.55649	-2.07854	-2.01143	0.278312	-1.33925	0.030332	2.56369	0.968398	-1.20245	NA	0.086376
ARHGAP42	-0.411652	-0.219169	-0.822898	-0.077422	-0.66907	1.652	-1.20646	-0.930259	0.086781	-1.72156	-0.006836	-0.554563	-2.59622	0.129147	0.360643	0.140264	-0.738489	0.317212	-2.59361	-2.18606	-0.642036	-1.19474	0.343085
ARHGAP44	2.23814	-0.260038	-2.5572	0.852234	-1.70359	-2.10322	-0.857775	0.269932	-0.355672	-1.95041	-0.66826	0.368704	-1.1344	0.218684	1.86818	0.148836	-3.01114	0.291267	-5.35516	0.88291	-0.277694	-2.05865	-0.970464
ARHGAP45	NA	NA	NA	NA	NA	NA	NA	NA	NA	NA	NA	NA	NA	NA	NA	NA	NA	NA	NA	NA	NA	-0.09786	NA
ARHGAP5	0.941991	0.256008	-0.172113	1.30158	0.361934	-0.090285	0.217169	10.3106	1.00491	-0.485772	0.101975	-0.233613	2.6824	0.806031	1.50886	1.74158	-0.336371	-0.476064	2.30664	3.71663	0.289933	0.375661	1.93501
ARHGAP6	0.013659	-1.68293	-1.47026	-1.69006	-1.1285	-0.157034	-0.569036	1.27986	3.85504	0.759208	-8.17595	0.699316	-0.743919	-2.9348	-0.3963	-2.92644	0.146883	-0.041765	-2.05019	-0.685452	1.2798	0.444845	0.81393
ARHGAP8	-0.120428	0.219857	0.213627	-1.23131	-4.05115	-0.212579	0.08786	0.048009	-0.47843	-3.12721	-0.430623	-0.471181	1.01036	2.85758	0.036798	0.049691	-2.03169	-1.86382	-6.1556	-1.31538	1.11719	NA	0.154077
ARHGAP9	-4.82065	-2.90335	-4.51412	-4.42125	-4.94429	-1.36093	-7.71081	-0.039417	-3.32639	-1.89066	-2.12097	-7.40921	-9.8581	-5.02472	-2.33281	-1.96573	-2.02944	-12.1378	-1.5125	-3.42904	-1.05799	-2.29225	-0.03369
ARHGDIA	-2.73424	0.681271	-0.289047	1.30398	-0.46347	-1.34741	-1.38	-2.96898	-1.79724	-0.974708	-0.727547	0.43327	0.80941	-0.287944	-3.72043	-0.385441	-0.260237	-0.551295	1.39449	-0.059227	0.830132	-0.433566	-0.970554
ARHGDIB	-2.0978	-0.50014	-0.97036	0.466829	0.793365	-4.20446	-0.871641	-0.946339	-8.18994	-1.77545	-4.58378	-5.51146	0.120702	-1.7321	-1.55013	-0.122668	0.121414	-2.48733	0.563603	0.671821	0.023205	-2.19126	-0.707598
ARHGDIG	-0.828699	0.030935	1.04919	-1.63509	0.479583	-1.09258	-0.287399	-0.385459	-0.966771	-1.28429	-0.864287	1.12986	0.159779	-1.15089	0.30268	0.794032	2.2832	4.5855	0.397434	0.194518	0.779839	-0.02728	-0.607805
ARHGEF1	-0.949278	0.663685	-1.41179	0.360839	-1.15536	-0.09706	-5.18064	-0.300195	-2.82578	-4.12244	-1.9404	0.542604	-2.43018	-0.331303	-1.82285	-3.47893	2.78949	-2.98044	-0.017053	1.253	0.36506	-0.980809	-0.60066
ARHGEF10	-0.587247	0.736562	-0.861946	-0.556029	-0.871144	-1.35961	0.573839	0.151945	0.420672	0.426224	0.870527	-0.076869	-3.14848	0.557997	-1.33636	-1.03141	-3.63411	-0.455885	-0.220866	-2.14973	-1.06489	0.260458	-0.085746
ARHGEF10L	-1.80953	-1.04844	-1.34275	-0.966344	-0.352033	-0.064546	1.07383	-0.670697	0.498574	-4.35054	-2.02215	-1.33388	-0.262869	-2.46389	-1.81746	-1.92274	1.52054	2.31165	-0.958893	-0.808004	-1.14127	-0.19711	-0.080373
ARHGEF11	-0.030222	3.18135	0.007027	0.41381	0.764065	4.28569	2.21106	-1.04238	2.95546	0.391005	3.05586	-0.111734	0.793912	0.035365	1.44912	1.34123	1.16463	-0.066912	8.29717	7.05628	2.00737	0.221758	0.496498
ARHGEF12	-0.841317	-0.995153	-4.50115	-3.20951	0.780154	-0.801136	-2.13315	2.37886	2.02108	-0.469146	-2.60328	-4.47112	0.398275	0.255378	-1.22828	-0.227182	-0.34112	-0.92732	-0.099298	-1.46646	-0.679748	0.064877	0.418752
ARHGEF15	-1.82659	-2.15845	-1.02709	-3.12543	-1.64495	-1.61083	-2.09826	-0.400871	-2.49743	0.889422	-1.04021	-5.03217	-4.99894	-0.848892	0.22512	0.993547	2.21325	-0.387973	0.707378	-1.24287	-0.016205	-0.052102	0.064754
ARHGEF16	-0.213379	4.10417	-0.002562	-2.86928	-2.15008	1.52251	0.443202	-1.15593	1.56663	-0.825123	-0.261621	2.16003	0.441946	0.264626	-1.54897	-1.70213	0.506594	0.466192	-3.85583	-1.15916	-1.435	0.066614	-0.402196
ARHGEF17	-1.1524	-2.2006	2.16456	-2.37698	0.335526	-6.17929	-0.451921	3.35823	-1.12524	-1.83589	-0.025707	0.387141	0.581966	-0.95976	0.15202	-3.11377	0.28863	1.90504	-2.94815	0.797033	-0.114623	-0.737843	0.019084
ARHGEF18	-0.202319	-0.111733	0.395109	-0.65632	-0.423789	1.33775	0.69197	0.508318	-0.07146	1.1748	0.772195	0.908003	1.20325	2.03271	0.833667	-1.14497	-0.46953	0.376129	1.09907	0.098937	-1.45588	-1.52604	-0.014783
ARHGEF19	-1.73116	0.306013	0.042958	0.06274	0.016144	-0.357835	-0.771162	0.281567	-1.46378	-4.06709	2.07871	1.08076	2.42842	0.35862	-1.42129	1.17122	2.89996	4.90321	-1.8121	2.09529	-0.527069	-0.2125	0.160654
ARHGEF2	-0.597002	-0.135878	-0.572611	0.885611	-0.940502	0.427521	-2.44436	-1.03315	-2.04482	-0.889643	-0.384245	-0.890642	-1.72103	0.381727	2.06723	-0.773684	1.40896	2.4025	0.882826	1.54545	6.40009	-1.31058	0.730854
ARHGEF25	-0.467849	1.61801	-0.045959	0.350682	-0.113465	-0.460201	0.596351	1.23009	-0.383669	0.796829	-1.7497	0.742397	0.043371	0.21085	0.668541	-1.03751	1.06096	-0.109861	-1.2526	0.986514	0.146582	0.097341	0.652891
ARHGEF26	-0.032915	0.672225	0.092803	1.94443	0.626306	0.119353	1.5959	1.16428	0.899588	-1.35735	-2.79427	-0.235048	-0.603747	2.93671	2.69543	2.59541	1.35451	2.67774	1.48865	0.355258	0.577766	NA	-0.113022
ARHGEF28	-0.613369	-1.89984	-1.57507	0.175216	0.486316	0.978624	-2.67331	0.175401	4.59793	-0.438266	-0.382873	0.449975	-1.23043	-1.5204	-1.09451	-0.053701	0.429306	0.492715	0.42947	-0.570121	-0.21961	0.425395	1.54389
ARHGEF3	0.999815	-2.52815	-4.3435	-2.04328	-2.39193	-1.70173	-0.938535	-3.02235	-5.84522	-2.10352	1.70269	0.250051	-7.99176	-3.39175	-0.738666	0.806193	-0.150968	2.26687	-1.10083	-1.42104	0.493804	-0.454212	-0.11413
ARHGEF33	0.505912	-1.24784	-0.167985	2.73237	0.929417	-0.340392	-1.28199	-0.25402	1.79731	-2.43356	1.54502	0.21833	0.035611	0.424136	-0.672095	0.393352	1.2218	-0.345158	-0.06163	-0.086642	1.47753	-1.88868	0.419071
ARHGEF35	-0.599519	-0.826509	2.32418	-1.35617	-0.22801	-0.269999	-0.068541	-1.38833	0.015138	1.25629	-1.67158	-1.7924	0.809631	1.76151	4.92374	-0.212752	-0.444432	-2.95926	0.030298	1.12548	-0.707922	-0.040297	-0.829743
ARHGEF37	0.06674	-1.77512	3.57969	-1.4907	-0.106602	1.00422	-1.05082	-0.240128	-1.525	-2.22536	-0.852232	-1.57909	-3.50618	-0.16576	-1.78069	0.475289	-0.918835	-0.05781	5.03029	0.019055	0.547816	0.112403	-0.089206
ARHGEF38	4.21508	-0.089069	-2.09299	-1.60747	-0.000659	0.463485	-1.56061	-0.365758	-2.33785	-0.271515	-0.441879	-0.482812	1.1687	0.726008	-3.37629	-0.594272	-1.49203	2.6336	-0.711886	-0.207999	-7.17778	-0.147404	0.731613
ARHGEF39	1.63048	1.38975	0.123003	-0.256067	0.52531	1.36977	0.384035	1.91695	-0.314206	0.476162	0.530531	1.74663	0.286649	0.121495	1.42389	9.01461	0.126746	-0.075008	0.371166	0.602808	-1.93759	0.826447	-0.061019
ARHGEF4	0.380298	-1.97278	-0.569078	0.655955	-0.176828	-0.645191	1.37912	0.003982	0.116696	0.017786	-1.32195	-0.845407	-0.834747	0.627165	-1.48215	-0.204401	0.105375	-2.34529	-2.16508	4.41507	1.14832	0.294238	-0.839834
ARHGEF40	1.89734	-0.575697	0.928981	0.834037	0.461674	-0.43627	1.93456	2.18667	0.48553	1.63086	1.17107	1.04407	1.57976	1.40323	1.76974	2.26946	0.643425	2.84489	-0.013989	-0.188029	2.50902	-0.253403	0.840554
ARHGEF5	-1.99442	-0.698373	1.16216	-1.42951	0.21964	-1.64284	-1.36444	-0.371417	-2.36219	2.5821	1.04618	-0.934605	0.043946	0.949461	4.44611	-0.425393	4.8605	-2.8052	1.51086	1.00575	-0.573658	0.08364	-0.694154
ARHGEF6	-0.500584	-0.081985	-2.3841	-2.27325	-1.95141	-1.73766	-0.68481	4.61062	-0.816803	0.216875	-1.20961	-8.12101	-3.20241	-0.772089	-6.43533	0.86159	-0.030276	-1.50916	-0.107382	-1.61816	0.335761	-1.60685	-0.644231
ARHGEF7	-2.82412	-0.471752	-0.127776	2.19235	1.52463	-3.15344	2.12278	-2.52306	-3.05757	0.083295	-2.97237	-0.265566	-0.809483	0.472268	-0.47376	-1.53505	3.99343	1.60057	-6.09832	-3.41021	-0.139402	1.78065	-1.02369
ARHGEF9	0.133265	-0.643979	1.5037	-0.877494	0.317256	2.85309	0.217706	0.728709	1.10187	-0.246893	1.39304	2.89554	0.08416	-1.55034	-1.7315	-0.097055	0.632948	0.149758	-0.164596	0.46931	-0.836767	0.313273	0.147448
ARID1A	-0.739902	1.40324	-1.93293	-0.420046	0.085196	0.942113	0.026779	1.61126	-3.18722	-2.21156	0.963002	-1.93502	-1.59144	0.437797	0.052531	1.11245	-0.456703	0.195916	1.45057	0.637768	-0.286396	0.904181	-0.149296
ARID1B	-2.80222	-1.12307	-0.537341	-2.91769	-0.492979	-4.73542	0.705689	-1.77948	-5.6976	-2.28357	-3.77083	-2.32671	-1.20838	-0.3907	0.116547	0.800532	0.441908	-3.67451	-0.633855	1.40267	2.20977	1.0564	-0.465002
ARID2	3.49951	-0.590068	0.781483	1.19423	0.16801	1.95715	4.06752	4.85878	4.26222	3.25975	1.3661	1.87289	-1.59522	-0.110109	0.735781	-0.437477	0.384681	2.64405	4.07854	1.53197	0.893919	0.708883	-0.50544
ARID3A	-0.389453	0.320292	0.015586	-0.164848	0.949911	0.008542	3.09646	3.40509	-0.158041	0.015177	-3.5589	-0.396168	0.714435	-0.678053	1.52182	1.6914	-0.481437	-2.02677	-3.80532	-0.249658	-0.650193	-0.831884	-0.833042
ARID3B	0.098564	-1.38063	-0.092076	-0.609577	-0.753452	-0.663551	-0.187563	-0.064882	-1.47345	-1.09829	-0.094423	-0.628483	-1.0458	0.093683	-0.241081	-1.7427	-2.3066	-0.209858	-1.79652	-0.64907	-0.029621	-0.099533	0.403243
ARID3C	1.56448	0.668054	-0.476746	0.086795	-0.156077	-0.662665	3.50112	1.80848	-0.828804	1.53039	-0.117953	-3.15963	-1.68154	-0.065562	1.09272	0.366966	0.494623	0.239609	0.151345	1.68101	0.815169	-0.185762	-0.783566
ARID4A	0.388821	-0.569411	1.79322	-0.119906	1.50775	-3.25736	1.57522	6.06738	-0.666273	-0.107885	-4.50727	1.13764	0.086126	-0.240746	0.79174	1.38383	0.36861	-1.4001	1.6263	1.04212	0.144236	0.040695	0.943844
ARID4B	-0.82062	1.3547	1.20577	0.725182	-0.440446	2.39329	0.72431	0.344339	-0.422966	0.207315	2.23333	3.1801	0.766629	0.133267	0.889023	-0.502928	0.936399	0.569537	1.74267	1.01418	0.677922	0.654534	0.162096
ARID5A	-6.08392	-1.86663	-0.888464	0.505892	-1.86074	0.141318	2.58004	-1.67742	-2.71719	-0.225508	0.30606	-1.51258	1.68094	-1.02774	-0.352315	-0.527724	-0.592221	0.108041	-1.78009	1.83858	5.52264	-0.594061	0.57363
ARID5B	-0.504335	0.768671	-2.609	-1.44989	0.111793	-1.30719	-0.355491	-1.56455	-3.22694	-3.79334	0.247206	-0.181587	-2.23798	-1.42905	0.686039	-0.200361	1.29922	1.11948	-1.4503	-0.168718	0.600145	-1.3518	-0.858525
ARIH1	-0.345338	-0.252163	-0.702391	-0.083573	-0.515692	0.1053	-0.308781	1.6494	-0.368456	-1.5287	0.224115	-3.08381	0.105693	2.05584	1.28686	-0.290064	-0.663258	3.10397	-7.00072	0.448103	-0.343727	0.775793	-0.315294
ARIH2	-2.25746	-3.38858	0.293248	-0.821668	-1.16886	-0.410653	-1.97406	1.84263	-0.292884	0.450555	-2.42629	-0.568527	-3.09187	-0.80773	-1.49157	1.49117	-0.218441	2.17611	3.64535	0.574766	-1.13554	0.003659	-0.472544
ARIH2OS	-1.53519	0.859487	0.69512	-1.09048	0.768774	-0.115784	1.04002	-0.475711	0.414766	0.488337	-1.21447	1.09587	1.24731	1.29134	0.325174	3.28949	0.831933	0.000402	-0.043949	-1.09252	1.22402	NA	NA
ARL1	3.28485	0.062255	5.36907	2.16791	-1.37199	-0.314628	0.775674	3.75602	1.92491	5.17552	3.52063	-0.108322	0.325316	0.745835	-0.443091	1.58326	-0.516392	-0.403791	2.72071	-1.40407	0.147569	0.069317	0.1411
ARL10	-2.34243	-0.473248	0.304039	0.535608	-0.596933	-2.55075	0.950325	-1.29464	-0.983972	-0.442824	-3.00692	-3.97956	-2.84577	-1.48738	-3.7238	-0.549707	0.624722	1.4159	-1.52254	-0.386139	0.357669	NA	-0.18081
ARL11	-0.251159	-0.239516	0.73202	0.595853	-1.88873	-3.63126	-0.175626	-0.021992	-1.0567	-0.35909	-2.07676	-2.33759	0.530929	-0.712525	-2.91536	1.12352	1.30777	-3.2826	-0.025517	-0.034102	-1.41879	0.248965	-0.333611
ARL13A	2.01393	-1.25974	-0.934447	0.266635	0.572501	0.618698	0.002327	0.286218	1.05794	1.06156	-2.57227	0.265017	-0.262136	2.71889	0.778425	0.412825	2.31867	-0.049299	0.63249	0.1702	-0.611068	-0.016211	0.275438
ARL13B	0.239329	2.87691	0.601844	3.04693	0.77778	0.367575	-0.656706	-2.15521	-2.66596	1.30031	7.15487	-1.58464	-0.204099	-0.256745	4.85527	0.755394	0.762283	-0.594017	-2.40647	-0.330406	-0.149797	0.580152	0.059864
ARL14	-0.615158	0.183678	-2.85104	2.38804	-1.20019	-0.898294	-0.015915	0.761128	0.159239	-0.022024	0.933746	-0.059611	-3.16455	0.055665	-2.6325	-1.41755	-0.531245	-0.064884	-0.1784	0.092713	-0.923185	0.407948	0.676948
ARL14EP	-1.92233	-3.53307	-1.27426	-4.93097	-0.715622	-1.72024	-0.047777	1.41996	0.702713	-4.68795	-3.9034	-0.684183	-0.362762	-1.95489	-0.266143	1.48717	-0.381983	0.215082	-3.79072	-2.78721	2.3889	NA	-0.057888
ARL14EPL	2.26482	0.091567	-1.81885	0.039979	2.32395	-0.505613	2.74571	1.29172	2.08824	0.376507	-3.94702	-1.88997	1.88037	-1.59187	-0.838187	-1.2385	-0.764597	-0.344073	1.1538	-0.085205	-0.079197	0.850238	0.753886
ARL15	2.17863	-2.79496	0.149447	-0.59133	0.108529	-3.69162	-0.77017	0.170749	-1.23649	-2.31339	-0.651267	-0.322196	-0.270353	-1.31592	-1.50752	1.08777	-0.780579	-1.47141	0.115896	-9.17212	0.087056	0.148915	-1.18717
ARL16	-2.22586	0.382989	-0.609921	2.46111	0.169026	-0.574708	0.501998	-1.41115	-2.86684	0.544144	-1.14865	5.25832	2.37217	0.354965	-0.177004	-0.801943	2.61558	-0.895784	2.10148	0.502309	2.12683	-0.52815	-0.082233
ARL17A	-0.102114	-0.171482	1.65755	-1.62703	1.47574	1.73494	1.20188	-0.965909	2.1662	0.725479	1.43483	0.39544	-0.042453	-0.765159	0.552326	0.40726	0.44866	-0.158666	0.11634	-0.909008	-0.400801	NA	0.757805
ARL17B	-1.61777	-1.57737	-0.659651	-0.716511	0.047674	0.865154	-0.029312	-0.525543	-0.066533	-0.046164	0.310152	0.869022	-0.889444	-0.209915	3.11126	-1.9485	-0.942708	0.054986	0.000561	-2.33924	-0.830785	0.300535	0.978445
ARL2	-2.81944	2.22055	0.053335	-0.113689	0.251029	-2.13253	0.405445	-0.063321	0.126001	0.233296	-0.362447	1.30851	1.08162	-1.15417	0.227857	4.67917	1.16821	0.250525	-2.22125	-0.232605	0.941474	0.164868	0.944597
ARL2BP	0.222053	0.047506	0.094578	1.42548	1.32777	-0.385506	-0.802279	-0.994502	0.465822	3.25734	4.23432	0.872421	-0.979677	-0.592703	-0.429957	0.503394	3.85696	-0.861814	4.11745	-0.209488	-0.417579	0.000991	-0.217474
ARL3	3.19053	0.722394	-0.074165	1.2112	-0.58407	-0.079538	0.599438	-0.998175	-4.61552	-2.02288	-2.13589	1.58429	1.13273	0.693926	-4.67812	0.007749	0.163572	-3.39863	-2.69982	-3.62331	0.024507	0.209393	-0.367421
ARL4A	2.77267	-0.309478	-1.00122	-0.238657	0.597225	0.534399	1.64345	1.13024	-0.334553	0.115899	1.52796	-0.714356	0.892014	1.13035	-2.59393	1.54945	3.05434	1.13857	0.448229	-5.14579	-0.314873	-0.495066	1.114
ARL4C	0.013824	-3.74019	0.733934	0.309589	0.9898	-0.431925	1.13722	-0.888834	-0.539792	-4.01436	-0.145222	-1.12935	-1.70583	2.4104	1.22456	0.097219	-0.438325	-1.90396	-0.03296	-0.360796	-0.273615	-0.030436	-0.084617
ARL4D	1.556	-1.93811	1.5085	0.031519	0.016028	0.646853	-0.078216	-0.259915	-1.13227	1.62028	1.13978	-0.600294	-0.111262	0.007596	-2.50271	-0.152351	-0.125419	-0.107102	2.11275	-5.20534	-1.51523	-0.216418	-0.567089
ARL5A	-2.50033	-3.84173	-1.87844	-0.082177	0.602759	-0.529303	-3.28787	-0.726613	3.01792	-0.022231	-1.46407	-1.02208	1.04309	-0.323718	0.685861	0.183086	0.888634	-1.05695	0.67436	1.0146	1.53095	-0.129868	-0.453986
ARL5B	0.51878	4.01694	1.75794	-1.51775	-0.02204	-1.12041	0.710224	-0.874822	-0.668137	-1.23368	2.73183	0.990483	1.00062	1.13418	3.16669	5.04958	-0.737231	-4.39334	-0.396496	0.426581	1.50482	0.141356	-0.263459
ARL5C	-2.64164	-0.482633	1.41851	1.87518	1.49476	-0.67212	0.236981	-0.693337	0.195615	-1.3704	-2.26403	0.679806	0.286427	1.15858	1.84661	-0.352979	-0.031631	-0.992209	1.5516	-0.210622	1.62396	0.936296	-0.059772
ARL6	0.092842	-1.04071	1.72502	1.50202	1.78447	0.156628	0.359478	2.51383	-0.439884	2.36973	2.61171	-0.420879	-1.86367	0.541932	0.85798	2.13171	3.88302	-1.93963	0.568075	3.24447	0.228149	-0.084945	-0.239474
ARL6IP1	2.29443	0.77748	-0.441414	2.44495	-0.045784	-5.64416	0.194439	5.22756	0.438139	1.62928	2.65431	0.577875	0.041299	4.50841	1.9683	5.35746	2.58703	0.235542	6.66747	-0.057287	-0.215045	0.463921	-0.576842
ARL6IP4	0.232416	0.053878	0.156382	1.8811	0.269296	0.061448	0.645731	5.31059	-0.50385	4.03355	-0.699169	-0.366491	1.99326	-0.586534	-4.31366	0.48135	0.048707	-3.20292	8.13732	-0.117203	0.030442	-0.697282	0.065664
ARL6IP5	-0.761903	-2.1882	-1.78998	-3.54004	-2.20384	-2.08605	-1.418	-0.068679	-4.99557	0.753713	-3.34826	-3.2765	-3.81561	-5.48304	-0.881851	-3.47636	0.027364	-0.512683	-1.41786	-1.65202	-0.237921	-0.942513	-0.34559
ARL6IP6	-1.01229	-0.724655	-0.56364	0.256239	0.075579	1.62295	1.38057	0.065214	3.49929	0.990944	2.24416	-1.11901	3.74719	1.98407	1.59008	0.130737	1.82272	0.189639	-1.53839	1.416	0.08568	0.984384	-0.528721
ARL8A	-0.339615	0.251142	0.494415	-0.000682	-0.40161	-0.852928	1.15517	-4.15681	-1.3425	-6.28308	-3.1275	0.060486	0.827191	-0.654945	0.532734	4.43441	4.02091	-0.95018	0.642687	2.56377	1.70703	-0.931603	-0.754544
ARL8B	-1.24685	1.96278	1.95585	-0.116325	0.107051	-1.21011	-0.311026	0.256939	-0.105181	1.14501	-3.87155	-0.554733	-1.19588	1.09504	0.490158	3.66678	0.927448	0.930464	-4.7822	0.775049	-0.856499	0.229211	0.164364
ARL9	1.00891	-2.29854	-0.560997	-0.642626	0.688664	-0.402958	0.455906	1.42443	0.573304	0.060626	0.754857	1.34173	-2.24116	-0.563601	-2.41598	-0.464481	0.161708	-0.405112	-0.71673	0.84532	2.43484	0.872515	0.079103
ARMC1	1.75006	3.15462	3.26311	6.65898	2.19733	-0.166747	2.4061	0.619668	-0.350771	0.23669	2.18357	2.89658	3.17553	0.741852	0.682389	8.67433	1.48275	1.37415	-0.452831	8.53401	1.17696	0.462127	1.50077
ARMC10	3.09508	3.55423	1.54242	0.090983	3.33092	-2.57789	2.89179	2.23328	2.66639	3.24828	0.82066	1.24525	-0.442837	2.53792	0.326143	7.98619	3.65747	5.76276	7.16565	2.07537	0.619798	-0.950962	0.057429
ARMC12	-2.26669	-0.491823	-0.44742	-1.05592	-0.894854	0.695512	0.221554	1.26465	0.023553	-0.371532	0.425945	-0.235747	-1.05707	0.733396	-2.54727	4.27702	2.12351	-0.599889	0.92459	1.45243	1.75087	0.560972	0.144452
ARMC2	0.523353	-0.699589	-1.52967	-1.85055	1.22571	-5.39688	-0.758292	-3.61812	-1.82164	-0.211541	-0.739994	1.00843	-0.349669	-1.03065	-0.520684	-5.50112	2.54669	-4.38533	-0.373812	-0.145279	0.320066	-0.072735	-0.173391
ARMC3	2.28576	0.198963	-0.76174	-1.91446	1.77169	0.359314	-1.08239	-0.020311	-0.048398	-2.9044	2.16344	0.784497	-2.60904	-0.722397	-0.341316	1.12928	0.407196	0.446508	5.9301	0.293115	-6.35389	NA	-0.12003
ARMC4	3.45501	0.108232	-0.191571	-0.98813	-0.760919	0.791254	-0.032921	5.10443	1.63115	0.363739	-0.119957	0.116487	-0.164878	-0.158432	0.434952	-1.3071	1.51058	-0.075637	0.068832	-1.32517	-0.432029	-0.023556	1.41679
ARMC5	0.296636	-1.30866	-1.34145	-0.240228	-0.412784	0.519602	1.34398	5.15059	-1.30317	3.95071	2.1961	-1.82395	-0.239089	-1.3037	-4.57934	-2.42073	1.096	0.235414	2.0907	-3.98912	-0.248671	0.915759	0.144236
ARMC6	1.41398	0.796748	-1.44612	0.625129	-0.171787	0.01816	0.339741	5.62096	-0.19328	-1.57449	2.49659	-1.85976	-0.779953	-0.243951	0.491918	0.30024	0.34152	0.714103	0.678541	-0.399582	1.78481	0.491565	0.487907
ARMC7	-1.51601	0.383752	0.055226	1.85039	-0.753543	0.870125	2.3444	-0.270733	-0.275692	-2.88345	-0.780144	-0.069157	-1.94087	1.52421	-2.30976	-1.20463	-0.760109	2.89177	-0.244314	-0.116319	-0.126403	0.245727	0.271391
ARMC8	0.229162	1.71441	3.60508	1.66196	-0.041467	-2.03585	7.90936	0.25948	-1.61121	7.90016	0.243281	0.947028	0.130993	1.41059	6.70338	3.32153	2.53393	-0.057115	-1.15458	3.77745	5.13927	0.980065	0.489484
ARMC9	-2.15182	-0.106467	-1.51052	-1.03561	-0.43544	0.956129	-1.25921	-3.77598	-0.186231	0.375248	0.903911	-1.24402	0.667787	-1.56965	-0.027145	0.558305	-0.28567	-1.23877	0.297937	0.397221	0.229564	-0.016837	-1.47079
ARMCX1	-0.768009	0.000551	0.438523	2.40669	-1.32405	2.06479	0.676329	0.23109	0.805512	-1.6293	-0.089862	-0.041354	-1.64401	0.609679	4.65979	0.036125	0.346991	-0.36749	-0.330584	3.83475	2.06528	-2.25392	0.233654
ARMCX2	-1.0063	0.180997	1.7725	-1.30213	-1.69388	-0.58932	-2.1746	1.48799	0.168167	2.26112	4.07895	-0.868084	-2.51708	-0.220562	0.403695	-1.00808	4.11856	0.113843	7.76239	1.49072	1.84295	NA	0.690732
ARMCX3	-0.322431	0.884755	2.21052	-2.2133	-0.224155	1.93998	1.2051	0.404552	1.28543	2.84824	-1.31984	-0.74287	2.08888	1.70409	0.075867	0.316989	0.658118	2.57363	0.427331	-2.51565	0.198865	-0.091238	0.227313
ARMCX3.AS1	NA	NA	NA	NA	NA	NA	NA	NA	NA	NA	NA	NA	NA	NA	NA	NA	NA	NA	NA	NA	NA	-0.482174	NA
ARMCX4	-0.047579	1.02015	4.38592	1.54255	-1.18369	0.411389	1.2778	2.23588	1.37667	-0.276111	-0.661805	0.40108	-1.78662	1.40758	1.76715	-4.03202	1.33671	1.03157	1.70387	1.53926	2.66907	NA	0.052379
ARMCX5	0.805355	-0.050002	-0.882156	2.00007	0.620872	2.49194	2.69498	3.28901	3.80009	0.273241	-0.156709	1.44672	0.831125	1.88149	0.523449	0.306952	0.918093	5.41206	-1.13494	0.286773	-0.834491	2.04255	-0.408673
ARMCX6	-0.252714	0.133247	4.12819	0.034156	1.76799	-0.597814	1.56932	1.17226	0.693432	2.63438	0.78683	-1.4117	0.119587	4.05769	0.601843	4.60192	2.68737	0.850041	1.17862	0.126283	0.472797	0.794167	0.507157
ARMS2	0.611267	-1.67926	-2.76281	-1.29907	0.927123	0.885771	-0.254985	0.266946	0.4035	-0.58867	-0.594476	-0.455619	2.51096	-0.004103	2.89396	1.63158	0.129222	-6.28306	0.91531	-3.11844	-0.033835	NA	-0.072136
ARMT1	-0.51676	-3.44881	-0.011628	-3.96824	-1.9825	-1.13868	-0.851609	-1.95147	-2.53023	0.551986	-1.95029	-7.5449	-2.55082	-0.728684	-1.47387	-0.345629	-1.69574	-1.09412	-2.36597	-0.712156	-3.09393	0.022389	NA
ARNT	-4.6289	2.27491	-0.581488	2.22996	-0.05116	2.8646	1.16482	-9.50951	-0.647891	-2.94796	6.9823	1.42063	2.59717	1.95956	-0.057161	2.52583	0.788813	0.09214	-1.27051	2.02977	4.4275	0.478794	0.320135
ARNT2	0.736772	0.071847	-0.713325	-0.515752	-1.94819	-1.50695	2.87873	-0.465486	0.508182	-1.08799	-4.60912	0.571735	-1.2319	0.691583	-1.3517	-1.22936	-0.085793	1.31699	-2.04317	0.59072	0.249122	0.208335	-0.138338
ARNTL	-0.854007	-2.92732	-3.97353	-1.24141	0.9659	-1.15229	3.81371	-0.238074	-0.728951	-0.300839	0.438579	-1.09585	0.749066	-0.951187	-2.76286	-0.285484	-0.059385	-3.93388	-0.059509	-3.57805	-0.552522	-0.142699	1.08649
ARNTL2	0.699375	-1.25499	0.28339	0.562902	0.221707	0.259943	0.012235	0.165055	2.59445	1.46802	0.343575	-2.18241	-2.50748	-1.36533	1.0641	0.143371	0.124513	-0.973981	-2.44656	0.799959	-0.108517	0.199331	0.249817
ARPC1A	1.90065	0.499092	1.13162	0.389954	-0.086264	0.075461	1.4805	4.72386	4.9261	9.86482	2.38732	0.913526	-0.664601	0.669281	1.83652	3.44528	3.04463	6.01079	23.1813	4.57756	0.066828	-0.156875	-0.002688
ARPC1B	-1.11981	0.299792	-2.56379	-0.093392	2.80002	-2.31498	3.39435	-0.316347	0.15214	4.06323	-2.96538	-0.52148	-0.185002	-1.24447	-0.761938	-0.392807	4.60163	0.394055	4.26581	3.6637	-5.21813	0.179557	-0.013055
ARPC2	-0.630181	-4.20618	-1.88283	-0.22736	2.13792	-2.48219	-2.34744	-5.0359	-1.27101	0.605384	-0.504445	-0.292529	-1.22167	-0.607854	-0.921759	-0.492924	3.4038	-5.33463	-5.18309	4.60073	-0.024866	-0.514761	-0.655826
ARPC3	0.646497	0.076801	-0.607695	0.03455	0.938112	-3.61301	-0.143401	2.06475	0.801965	6.01917	-4.32164	0.162994	-0.557756	-0.517211	-5.65433	-1.41582	1.08171	-7.96244	5.02018	-3.02453	-1.28566	0.816251	0.241186
ARPC4	-6.20296	1.16218	0.277273	-0.739375	-1.08474	-4.21349	-0.623362	0.080874	-1.69712	-0.028571	-0.064826	0.265865	-1.48437	-0.705792	-0.354499	3.06666	1.35296	-0.270689	-7.02182	0.151538	-0.797919	0.337844	-0.704417
ARPC5	-0.544964	0.048962	0.296076	0.739892	0.156497	-2.38975	2.31689	-2.78975	-3.84764	-0.37225	-1.05062	2.63606	0.049459	-0.853594	0.663197	0.537416	1.76557	0.918519	1.07864	3.1694	1.37753	-0.22687	0.252249
ARPC5L	1.06539	-1.46577	-0.166052	-1.90463	-0.196651	-0.580842	-1.30655	-0.740149	-2.47903	-5.71937	-0.914528	-2.42811	-2.63533	-0.709553	0.645657	3.40108	-0.228856	-3.13064	-4.07718	0.851592	-1.96641	0.118263	-0.380376
ARPIN	-0.479113	-1.08284	0.411452	-2.48848	-4.28349	-1.30245	-1.01008	0.117667	-1.56305	-1.72378	-7.13676	0.163489	-0.491618	0.480676	-0.280559	1.55507	-2.04827	0.01422	2.48378	-2.32084	-1.34583	0.072279	NA
ARPP19	0.237951	-0.709019	-3.84293	-2.23775	-6.32134	-1.76889	0.148342	0.139815	-2.37827	-2.69471	-4.41303	-0.320598	-0.469826	-0.683583	0.973685	-0.277122	0.327917	-0.150055	-5.93104	-5.46388	-0.786227	0.092541	-0.981807
ARPP21	-0.617401	0.760368	1.16425	-0.480242	-0.286436	-7.76118	0.820958	0.594992	0.056618	1.11004	-4.81582	-1.55932	-0.001889	-0.055951	-0.359566	2.23109	-2.16086	-1.89624	0.301103	0.980805	0.596139	-2.61327	-0.250147
ARR3	2.28368	-1.73007	-0.180722	-0.385513	-0.621655	-0.76359	-1.11898	-1.73625	-0.65715	1.05425	1.49003	0.382512	-1.04729	-0.183018	0.222073	1.57948	-1.05551	-1.57523	-0.646828	0.721086	0.093954	-0.966887	0.265502
ARRB1	-5.41859	-1.43677	0.031566	0.751347	0.671036	-1.66898	-1.30915	-1.89294	-2.54966	-1.1757	-2.92737	-0.305752	-0.073195	-0.90489	-0.795027	1.95281	0.528393	0.252773	0.88356	1.46329	-0.61416	-0.520752	-0.348918
ARRB2	-3.0161	0.496273	0.299394	-0.32331	0.187282	-1.76274	-0.247832	-3.43189	-0.627853	-0.181826	-3.1094	0.115309	-0.352262	-0.298648	-0.179469	-0.27326	-0.254698	-4.97855	1.22795	-0.033293	-0.430967	-0.014399	0.800687
ARRDC1	0.179723	-1.52606	-0.646266	-0.733083	0.916264	-0.083195	1.60008	0.237446	-0.142768	-1.76611	-2.3057	-1.58181	0.34334	1.63336	-1.67772	4.51727	1.35169	-0.82342	-3.73499	-0.123382	-2.61213	-0.44909	-0.511458
ARRDC1.AS1	NA	NA	NA	NA	NA	NA	NA	NA	NA	NA	NA	NA	NA	NA	NA	NA	NA	NA	NA	NA	NA	-0.068998	NA
ARRDC2	-0.099812	-1.86569	-1.15657	0.754206	-0.278931	-3.05252	-0.084769	-0.885538	-0.243492	0.500461	-0.079246	4.83772	-6.32989	-0.886331	-0.067418	-1.70959	0.962896	-0.944484	-1.71185	-0.495116	-1.76371	-1.97487	-0.266774
ARRDC3	0.742847	-1.79862	-0.895931	-0.781131	-0.845378	-0.52788	0.190436	-0.094245	0.633863	0.70354	-0.090913	0.868773	1.08716	-5.71789	-0.488674	0.900876	0.314583	0.587203	3.09541	-2.94642	-0.986337	-0.062118	-0.089869
ARRDC4	-0.624733	-0.518674	0.366335	1.56902	-3.48325	-3.02854	1.1847	1.13838	-0.546326	1.98517	-1.20531	-1.19857	-1.7242	-1.12392	-0.662032	0.035395	-0.668572	0.67515	1.65592	-2.36767	-0.960649	0.981977	-0.898209
ARRDC5	-2.06656	-1.37531	-2.12211	-2.60819	-0.58116	-2.1248	0.565269	-3.18573	-2.02017	-1.42143	-0.184446	0.517019	-1.68851	-6.32042	-4.01451	-2.28038	-0.124049	-7.70141	-0.707519	-2.17271	0.082948	-0.877978	-1.10478
ARSA	-1.47187	-3.8694	-0.138435	-1.78271	-3.80933	-1.13177	-0.517716	1.35176	-0.173546	-1.29301	-7.54845	-0.887483	-0.754732	-0.843603	-0.062827	-1.18022	-1.37711	-0.295742	-3.11719	-1.02766	-1.21778	-0.445264	-4.38998
ARSB	1.90919	0.155311	-1.94964	-2.71117	-0.636947	-0.646305	-0.432379	0.576923	3.19501	1.89138	1.154	-1.15038	-2.24105	-2.57403	-1.14596	0.25735	-1.58156	0.009219	-0.410095	-1.2261	1.71524	-0.367955	-2.82211
ARSD	-0.777666	-0.298734	0.31654	-2.91249	-1.68827	0.095382	2.1501	-1.37927	-1.05403	-0.910017	-0.645694	-0.123544	-0.427724	-0.088287	-1.86851	-1.12373	2.14965	0.916756	-0.824186	-0.426	-0.789844	-2.83031	-0.055992
ARSE	-3.1538	0.615977	2.04466	-0.738495	0.879102	-0.045088	-0.105138	-0.625926	0.374206	-0.654796	-0.530631	-0.106332	-0.846994	0.892899	-0.672795	-1.49997	-0.168036	1.42129	0.748195	-0.850925	0.014702	0.080909	-0.01107
ARSF	0.628996	0.307953	2.73488	-5.16916	-2.23898	-1.0224	-1.69408	-0.642324	0.265262	-0.194378	-1.4177	-0.345048	-0.040191	0.28555	0.225507	-0.044983	-0.524397	-0.588657	-0.491977	0.583995	-0.097292	-0.897349	-0.352132
ARSG	0.698246	-0.505906	0.907826	0.189343	0.94747	-2.57004	-0.178293	-0.298616	1.26077	1.09932	-1.85777	0.011283	-1.60211	-0.464714	0.267751	-0.387841	1.05959	-3.1936	1.21234	0.140792	5.13491	-0.117774	-0.500632
ARSH	-0.042159	1.69337	-0.2223	-0.766041	0.231756	0.31549	0.282944	1.81069	0.058303	0.882388	-0.099955	1.74503	-0.387124	0.904787	0.282399	-0.127406	2.20848	0.070877	-1.87608	0.890333	-1.04436	-0.466227	0.152819
ARSI	-0.061156	-0.366072	1.47436	0.858205	-0.49152	0.444368	-1.76173	-0.824947	0.803179	-0.516463	0.260214	-0.374108	-1.45702	-1.666	-0.691578	-0.410287	0.219453	0.168041	-0.070795	2.17121	0.285283	-0.114776	0.628765
ARSJ	-4.05689	-0.548526	-0.313555	-1.86124	-3.57666	-0.491882	-1.1757	3.16414	0.140553	-1.7377	-1.59799	-0.576338	0.158207	2.11198	-0.769274	-2.70222	-3.27665	0.30484	-0.964969	-1.44865	-1.12074	-0.548503	-0.535013
ARSK	2.88516	0.406663	0.79809	0.174868	0.205417	10.3734	-2.09096	2.50325	7.52173	4.25844	3.76911	1.2036	0.064968	-0.134305	-2.36759	-0.660521	-0.81094	-1.31578	13.3876	-1.99151	0.01985	0.192301	-2.95149
ART1	-0.321061	-0.607412	-1.17676	-1.1507	-0.007404	2.31015	1.12326	0.110039	-1.27519	-3.91589	-0.443758	-0.425885	0.021847	0.068933	-1.48724	1.5138	0.717549	-0.249837	0.320143	-0.282035	1.87932	0.095895	0.589491
ART3	1.19652	0.113157	0.063654	-0.314734	-3.91558	2.33746	-1.19468	1.44527	0.220612	-0.150264	-2.9598	0.286165	0.09882	2.06962	0.415237	0.615513	-3.00838	0.290838	0.442277	0.398721	-0.026647	-0.32842	0.023819
ART4	-1.2337	-1.82342	-0.799089	-0.697208	0.485893	-1.99473	0.34307	-0.019089	1.09111	0.093723	-0.33497	0.060659	0.246574	-2.42193	-1.42645	-0.536236	0.154898	-0.591357	-0.933943	-0.864611	0.095604	-0.27315	0.315435
ART5	-3.23536	-0.640302	-1.96985	-0.450798	-0.408813	-0.543173	-0.530881	1.80066	0.182443	0.333832	-1.13008	-0.040961	-0.027391	2.00737	-0.83669	-0.889516	3.71227	0.617238	0.585532	-0.025119	-0.383677	0.065453	-0.325724
ARTN	0.019721	0.391629	0.285989	-1.19442	-5.12743	-0.878464	-0.992131	0.254269	0.023087	0.009616	3.3694	0.10451	0.105774	3.58851	4.77694	-0.075094	-0.939094	1.11704	-0.414128	-0.989515	0.239605	-0.086504	-0.251271
ARV1	-1.58373	0.13337	1.27716	1.21129	0.697191	0.913125	0.488472	-2.02041	0.339712	-0.808133	1.40007	0.549919	2.29631	-0.299959	0.112887	0.128496	0.935778	-0.8269	0.264557	0.448018	1.15903	0.073523	1.26349
ARVCF	-0.089082	0.113382	-0.049363	-0.833564	-8.87812	-0.644803	-0.162702	0.640768	-1.6947	-2.83903	-0.758168	-1.6019	0.1985	0.727714	0.114222	0.914563	-2.65072	3.63533	-4.07826	-0.47582	-1.67231	-0.103873	0.268319
ARX	-0.661178	-0.094953	2.73957	0.215671	-1.8389	-0.772151	0.795541	0.005838	-0.353386	-0.989603	0.093131	-0.500412	1.21944	-0.626075	-1.64476	-0.104173	-0.017871	-0.996882	-0.089865	-1.31833	-0.917266	-0.006709	0.25311
AS3MT	-0.608279	2.21	-0.749395	-0.84444	0.00231	1.38914	2.25284	-3.26967	-1.92511	-0.028521	-0.288778	0.01844	-0.695816	0.241343	-0.098301	-1.65727	0.053771	0.255478	-0.111465	-0.002184	1.98672	NA	0.53794
ASAH1	-2.70292	-1.842	-0.201894	-0.365742	-0.840302	-3.00168	-4.75381	-2.985	-5.45802	-4.84441	-0.050722	-1.62859	1.19146	-1.04457	-2.41565	-1.24518	-5.51981	-0.211871	-5.17057	-1.07083	-1.4707	-0.081572	-0.467122
ASAH2	3.18791	-1.84125	0.170319	-4.36301	0.028505	0.891823	-3.61297	-0.139725	-0.071925	1.46126	-0.019539	0.481323	0.026443	0.656805	0.528702	-0.874603	-0.594611	-0.269073	0.784166	-0.623986	-0.017452	1.78957	0.536595
ASAH2B	4.63724	-1.46744	-0.029388	-5.00984	0.812793	-0.022731	-3.04719	-2.22924	-1.21893	-0.437647	4.33258	-0.563962	-0.844677	0.749569	-0.396707	-2.45545	-1.07063	-0.078954	3.12433	-0.662958	0.083776	0.009935	0.493526
ASAP1	0.413081	1.414	2.31673	3.23537	1.25963	1.71228	2.58821	-0.255633	-0.929336	1.30663	6.5913	0.230089	1.39436	1.58917	1.22649	2.37075	0.188314	1.063	-0.935271	6.15253	0.872557	0.46804	0.93702
ASAP2	0.521017	4.55736	-0.439225	1.68587	1.4937	0.275982	0.23838	-0.703851	1.50392	-0.060084	-0.648219	0.109829	0.048382	1.04929	1.30025	1.59365	1.28008	0.891515	-1.17329	0.909326	1.23561	0.006973	-0.793892
ASAP3	-2.78388	1.13664	-1.36947	0.805091	-0.573704	-0.190531	-0.671273	-1.10006	3.25691	-0.658183	1.59213	0.116592	-0.24581	0.735931	-0.109781	-0.191868	0.532037	1.12242	-0.082114	1.59919	0.012813	0.643241	0.044393
ASB1	-0.407456	-1.45758	-0.709909	-1.68955	-1.16144	-1.47577	1.17341	-1.01772	-0.524899	-0.113134	-0.0248	-0.096575	-0.042771	0.823861	-2.42308	0.527006	-0.343091	-2.64054	-2.72285	1.20634	0.760338	-0.070109	-0.53523
ASB10	0.645333	-1.47558	1.58801	0.675946	0.470845	-0.169114	-0.466483	0.832858	0.971887	-0.641583	-2.01854	0.065374	-1.18097	-0.795161	0.775809	-1.07343	1.97082	1.72042	0.050836	2.05538	1.7303	-0.017771	0.405819
ASB11	-1.51459	1.18498	1.17724	-1.11374	0.246733	4.24432	0.652027	0.259716	0.336	1.76786	1.53711	-0.78778	0.33445	-0.755289	-0.961227	0.636327	0.810702	1.11735	0.125248	1.75352	0.954453	-0.178745	0.357276
ASB12	1.47946	-0.254849	1.29292	-0.292524	-0.832163	-0.805448	-1.27755	0.343754	0.156175	0.126579	-0.785719	-0.884083	-1.08022	0.112215	-0.496104	0.955721	-1.22044	0.158592	-0.890668	-0.036062	0.197928	0.06306	0.355921
ASB13	0.951587	0.144834	-1.64309	-0.58704	1.71747	-0.762764	0.661881	1.27893	-1.82233	0.488651	-0.485849	-0.328513	-2.29232	-0.533291	-1.0928	-0.28033	1.57054	-1.86829	-0.624844	0.624542	-0.373457	0.247248	-0.250772
ASB14	-0.103899	-1.32986	-0.168796	-0.263856	-0.213535	-2.1408	-0.424673	-1.65968	0.527437	-0.008161	-6.64874	-0.908705	-0.829384	-0.627041	-0.471793	0.444613	1.08337	0.348415	1.27348	-0.662526	0.791056	0.21604	-0.300314
ASB15	0.999509	3.41287	-0.722552	-0.110377	-0.102523	1.90503	3.23921	0.792504	0.224823	0.475673	-1.40553	0.219064	0.20581	-1.14482	-0.896919	-0.014531	1.02514	4.98108	1.44923	1.37789	0.595952	0.394614	0.482527
ASB16	1.93294	-0.493782	0.047328	1.22177	-0.37501	3.05024	0.497367	-2.36456	-0.48359	-0.699067	-1.51102	-2.09704	1.34455	1.24803	-0.160186	0.657869	2.28894	-4.04352	0.136781	0.675755	0.229339	-0.508763	-0.960243
ASB17	-4.45131	-0.376048	-0.436192	-0.108335	-0.601703	-0.126887	0.153225	-1.51805	-0.827704	0.297768	0.464945	1.99	-1.27577	-1.78474	0.940626	4.40314	-0.971877	-0.379231	-0.009076	-0.082202	-0.524456	0.269329	-0.747408
ASB18	1.06183	0.283258	-0.308891	0.703947	-2.27447	1.29418	0.432944	0.928346	1.76303	0.963535	0.029222	-1.92816	-0.665885	-0.55807	3.15025	-0.011237	0.209369	0.094214	0.620562	0.948136	1.81172	NA	0.262081
ASB2	1.3354	-0.637184	0.079479	0.762306	-4.63964	0.627619	1.33143	0.972069	-1.2535	0.109525	0.541089	-1.55922	-0.455898	-0.968663	-0.935832	-9.97735	-0.197109	0.496722	-0.231441	-0.213121	0.804959	0.844265	0.269457
ASB3	NA	NA	NA	NA	NA	NA	NA	NA	NA	NA	NA	NA	NA	NA	NA	NA	NA	NA	NA	NA	NA	0.365256	0.028625
ASB4	-0.246017	0.659996	2.0251	-0.125649	2.15207	-0.155466	-0.061496	0.806599	-0.844552	1.93527	-0.202382	0.3385	-2.0305	1.74976	-0.373113	2.20879	0.219301	1.87768	-0.093932	1.12015	1.46113	0.489893	-0.35116
ASB5	-0.722872	-0.197809	-0.13285	0.82055	-0.179311	-0.175896	0.248753	0.300197	0.657585	0.407746	-0.453661	-0.247434	-1.80298	-0.629087	-0.248368	0.162059	1.03879	1.50993	0.084263	-0.380273	1.25723	-0.017405	0.518016
ASB6	0.749624	0.008694	1.35835	0.435129	0.693499	-0.272419	1.00784	-0.190896	-0.295105	-0.937732	1.04046	0.035285	-0.158999	0.822766	0.747292	4.88866	2.86228	-0.528028	-4.19064	1.75277	-1.0587	0.061582	-0.932052
ASB7	0.049623	-0.240392	0.281303	0.336227	-0.280618	0.540355	0.935521	3.73492	-0.031773	-0.417385	-0.036752	-1.4125	-2.49732	0.857639	0.586257	-0.281485	-0.511654	0.860903	-1.718	1.61927	0.081251	0.188385	6.17869
ASB8	0.753404	3.4377	-0.987527	3.73242	1.2023	-0.195241	-1.11112	2.44883	3.64403	3.36119	-4.09059	-3.2351	2.80655	0.023627	0.657519	0.389604	-0.065324	-0.673503	11.446	-0.537184	1.51014	0.517932	0.396867
ASB9	-3.81812	-1.61301	0.849079	1.2108	-0.432846	-1.57235	1.90264	-0.935807	-2.50686	0.729412	-0.796222	-0.573642	-1.03019	-0.303519	-1.74432	0.804667	3.55483	1.07426	1.40459	-0.059393	0.305469	0.087404	0.688357
ASCC1	-0.047184	-0.889483	-1.16657	-5.60667	0.414529	-0.866686	-0.412906	-0.62152	-2.3659	-0.65719	-0.16856	-0.165701	-0.06844	2.62396	-1.29182	0.200725	2.19389	-2.3881	-0.581832	0.285932	-0.168899	NA	-0.370373
ASCC2	-1.96246	0.020933	1.05467	1.24256	-1.86589	0.16958	-0.035363	2.57347	1.32899	-0.771854	-0.149082	0.317788	-0.199051	-0.370573	-0.985648	-0.405336	-0.217331	1.62342	-3.27186	-0.16126	0.473263	0.424823	0.05712
ASCC3	-0.498063	-1.67196	-1.29972	-1.86455	-1.0259	-4.54561	-1.66992	-0.728372	-2.79547	-2.44052	-2.02077	-3.57082	-0.827033	1.06667	-2.09008	-4.98505	-1.6201	-1.96274	-2.02705	-2.39779	-1.28206	0.247721	-0.951638
ASCL1	-0.498871	-1.1073	1.11003	1.16214	0.535623	0.361671	-1.47973	0.47511	1.41408	-0.488796	1.40977	0.002345	-0.436474	0.84839	-0.176671	-1.1652	-1.36519	-0.140339	-1.72951	0.153265	-0.279662	0.70866	-0.264883
ASCL2	-3.02238	-0.360296	-0.148187	-0.104193	-0.140233	1.02132	1.0032	-0.169361	-2.20176	-2.42986	-1.26842	-0.106816	0.740237	0.936202	-0.291421	-0.171207	1.71662	-3.15827	-1.37101	-2.01627	0.240774	-1.37237	-0.013998
ASCL3	0.010128	-0.876782	-1.25028	-0.703894	-0.173568	0.188732	-0.397892	1.5558	-0.063044	-0.24248	0.226221	0.5768	-0.154275	1.28253	-1.26616	-0.36545	0.030252	0.515565	-0.024976	0.050087	-0.523827	0.340358	-0.124236
ASCL4	-0.986314	1.971	-0.246406	0.819674	-4.21795	-0.104738	3.89863	4.96054	0.79064	0.801996	0.359191	-0.932695	0.106928	-0.313629	-1.01937	2.35643	0.82136	-1.80491	0.534588	-0.807223	1.20129	0.677184	0.040755
ASCL5	0.444807	0.638728	1.72673	0.568631	0.074366	-0.084745	2.17973	-0.155527	1.47204	-0.013055	1.99585	0.613151	-2.08758	-0.037709	-0.44249	0.208213	1.83436	0.687077	1.02933	0.444055	1.38725	NA	-0.46303
ASF1A	-0.897256	-4.49955	1.63355	-1.01442	-0.712174	-5.41284	0.590998	1.39558	-2.24298	-1.85334	-3.6721	0.159063	-1.03282	-0.320189	0.135835	-1.18165	0.09346	-0.656242	-7.70105	3.02964	1.01015	-0.183935	0.378317
ASF1B	4.24284	1.75045	0.768321	0.763487	-0.113993	5.56189	1.156	6.35705	0.643961	0.08989	2.42476	1.6832	1.12042	7.22851	1.25829	0.460156	1.56174	0.489007	-0.399378	0.113238	0.762093	-0.054523	0.743825
ASGR1	-0.257721	0.147384	-0.172622	0.989166	-3.80516	-2.05292	-0.774822	-0.583459	-2.37002	0.274035	-1.16294	-0.837739	-3.43341	-1.67081	-7.21381	1.708	0.025272	-2.31102	0.381682	-0.052485	-2.46595	-0.167234	0.007778
ASGR2	-2.28751	-3.69256	-1.01507	-1.36659	-0.252499	-0.698963	-0.941884	-3.04072	-0.138702	-0.891403	-1.64099	-3.4058	-6.70166	0.279652	-1.70264	0.004974	-1.37662	-1.17498	0.214564	-1.30216	-0.156911	-0.330069	-0.014611
ASH1L	-1.66193	8.1411	-1.71174	1.53988	2.16975	1.02087	2.81065	-0.146466	0.637813	-1.20994	2.89123	3.10291	3.19207	1.25759	2.04824	-0.233937	2.81858	1.79097	1.36626	4.63433	2.1907	-0.288859	1.25004
ASH2L	-1.11052	2.46557	0.117367	0.128483	-0.582706	-1.46152	2.89599	-0.614039	-7.84684	-0.646203	-0.076931	-1.22317	1.41055	-0.746708	-1.55356	-0.275798	-0.061697	-1.28215	-1.55277	-0.011503	-0.053723	0.022014	-0.276778
ASIC1	1.958	1.46476	-0.34267	0.255715	-0.579739	-1.56424	-0.403466	1.22934	-0.202588	-0.318783	-2.28101	2.72907	-0.843304	0.336702	1.63345	-0.667366	-1.18838	0.229892	3.57301	0.303293	-1.95224	-0.268594	0.080911
ASIC2	-0.886129	-2.18065	-0.468961	-1.48377	1.20162	-1.84228	1.49235	0.123997	3.25398	-1.27161	-0.927688	-2.86716	-0.372921	0.367146	-2.25485	-0.577004	0.799754	0.092885	-0.151863	-0.860437	4.76834	-0.141766	-0.180678
ASIC3	1.24402	4.9516	1.94688	0.01781	0.174892	0.787624	-0.852379	-0.079773	-0.161721	2.2595	0.785656	2.13009	-2.31757	3.06184	0.376671	1.3417	0.161279	1.32522	2.27803	0.964965	1.98765	1.13699	1.79632
ASIC4	-1.6607	-0.458811	2.21758	0.807813	0.302132	0.57442	-1.3893	-0.231834	-1.71542	2.75975	-4.9124	0.266119	-1.57681	0.308116	1.26039	0.111602	0.087627	0.205867	-0.012243	2.10009	0.195108	0.45699	1.29352
ASIC5	-0.10449	-0.236166	-0.213984	2.59502	-0.806248	-0.188213	-0.568624	0.851735	-0.02508	0.999839	-1.12929	0.624292	-0.862415	0.813285	-1.76987	-0.025872	1.9968	0.500683	-0.027739	0.402237	0.701387	-0.335333	0.608871
ASIP	0.489597	-0.737411	-4.57022	1.56235	-0.233218	-0.549716	0.655001	-0.239063	-0.803873	1.07449	-2.69898	-0.451754	-0.884744	-0.482298	-0.892869	0.206457	-1.57139	0.491596	1.07984	-0.459849	0.649664	0.190034	1.25738
ASL	2.71831	-0.250291	0.309997	0.738923	1.31039	0.463131	-0.350955	0.131957	0.052647	0.243834	0.990453	-0.10916	-1.92142	0.53122	-0.456085	3.23969	2.9425	2.34118	4.24664	-0.038116	-3.93932	0.650347	-0.456885
ASMT	0.221954	-0.889973	-0.671642	0.309721	-1.32712	-0.096945	-1.30438	-0.120585	0.001202	-2.03093	0.091157	-0.296412	-0.000947	0.216302	-0.114813	0.260978	-0.782206	-1.99973	0.053896	-0.248835	0.071811	NA	-0.858266
ASMTL	3.71371	0.13199	-0.048979	-0.088878	-1.33347	0.029227	-0.217851	-0.218825	-0.673924	0.44931	-0.883078	-0.245007	0.068046	-0.014523	-0.801254	-6.8355	1.01434	2.50666	-3.36706	1.22074	1.17328	-1.25913	-2.1292
ASMTL.AS1	NA	NA	NA	NA	NA	NA	NA	NA	NA	NA	NA	NA	NA	NA	NA	NA	NA	NA	NA	NA	NA	0.235119	NA
ASNA1	0.086911	1.11291	-0.073589	1.82026	-0.06563	-0.027652	1.6615	2.17225	3.55509	0.803223	9.46361	0.901567	0.366266	5.28428	-0.675011	-0.207288	0.834593	1.81793	2.14351	0.899841	2.28576	-0.314901	0.251213
ASNS	4.11355	0.473923	0.372379	-0.500315	0.085066	0.860165	1.62753	1.68112	8.00005	3.96501	0.3954	0.997785	-0.62436	3.92054	1.598	3.94506	-0.564232	2.00404	0.260712	0.258731	0.370161	0.010592	-0.061317
ASNSD1	-1.6794	-2.64989	-1.82424	-0.418237	1.1692	1.30186	-0.575746	-2.03141	0.756057	0.973276	0.446735	0.609022	-0.174148	0.115652	2.44695	-0.599364	2.42776	-0.62245	-1.45332	3.11094	1.07029	0.063828	0.406451
ASPA	-2.31891	-2.71889	1.43439	-0.720374	-0.365071	0.148486	-2.95616	-0.583243	2.47282	-0.388223	-0.700766	-2.80964	-3.43109	-0.673224	-2.75573	-4.33369	-0.50898	1.49288	-0.00908	-1.139	-0.307328	0.312992	-1.75666
ASPDH	3.64496	0.975915	-0.114421	1.78427	-6.22021	-0.907876	0.560179	3.22744	1.00944	0.249657	1.32273	-1.90996	0.078012	0.607314	2.56773	-0.955318	0.1859	0.94495	1.04644	0.085916	-0.812854	-0.127254	0.097749
ASPG	0.765807	-2.56421	0.841871	-0.664621	-0.490981	-1.60608	1.72346	1.52691	-0.759241	-2.49858	1.09982	1.46023	-4.5441	-0.09961	-3.11899	2.77706	-0.059908	0.968938	-0.153459	-1.74766	-0.009107	NA	-0.315347
ASPH	0.030582	-0.176542	0.617731	1.63364	-0.581477	-0.02973	-0.366713	2.82396	-3.07799	1.29313	1.72283	-0.251513	-0.656522	-0.168038	0.830289	-0.61252	1.51341	0.647191	-1.971	-0.405187	0.43347	0.102373	0.434599
ASPHD1	-0.582503	-1.02473	0.03372	-1.52075	0.13314	-1.6796	-0.41661	1.5015	-0.045085	0.806998	0.828739	2.6848	0.309631	0.224774	-0.347338	-4.02462	3.25672	0.454806	1.85285	-1.21955	-4.76655	-1.66623	-0.063422
ASPHD2	1.51079	-0.397876	-0.647025	-1.13519	-9.79209	0.10693	-1.4486	0.488953	0.367054	-0.42425	-4.36431	-0.413485	-2.17204	-1.26445	0.712181	-0.760319	-3.54997	0.730696	-3.00482	-1.24458	1.10618	-0.117551	-1.15988
ASPM	1.8945	3.53551	-0.391247	1.1554	1.15046	3.72835	4.0084	3.82094	3.02815	1.58157	4.77428	0.849646	3.10297	0.198873	3.24242	2.23358	0.16208	1.06858	1.52669	3.85946	2.06343	0.432993	0.526015
ASPN	0.675659	-1.13233	0.66416	-0.567809	-0.449044	-1.12643	-2.30043	-0.693202	0.42518	1.57893	1.19715	-0.016705	1.36788	0.091386	0.788624	2.65256	0.781489	2.80203	-0.819048	-1.52217	0.622124	0.066988	-1.75299
ASPRV1	-6.99557	0.07359	-0.477038	0.779349	0.231484	0.074948	2.21151	0.289036	-0.985277	-1.40073	-3.84471	-0.044525	-0.712886	0.665295	-0.611444	-2.55075	0.112952	-0.024678	-3.59448	0.245756	3.17186	0.13978	0.077556
ASPSCR1	-0.120619	5.4452	0.190015	1.4057	1.86437	1.18907	5.96075	-3.83176	0.631333	1.36778	1.05068	0.585477	4.91635	1.10381	0.581307	0.291286	0.551568	2.01554	4.23252	1.2895	2.32502	0.003909	1.7741
ASRGL1	0.170834	-0.111785	0.734589	-1.68578	-2.10324	-1.31129	-0.53849	-0.718878	0.688868	0.685002	-0.880722	2.43249	1.10217	0.833977	-0.455151	3.58837	-1.3432	0.213352	-0.684774	-1.51217	-6.36038	-0.090434	0.94431
ASS1	-1.68722	0.698346	-0.876316	-0.666088	-1.86125	-2.13579	-1.21722	-1.15005	-1.91962	-3.15345	-0.939316	-1.02023	-1.19354	0.337641	1.01789	0.24154	0.380416	-0.026503	-8.28538	-0.010111	-1.37508	0.464231	0.224787
ASTE1	-0.066124	1.05662	2.06643	4.31582	5.81053	0.194535	4.49224	0.08753	-0.746253	2.4851	0.685702	0.556922	-0.107737	0.792725	5.9831	1.14634	5.90407	-0.375129	-2.10031	4.52782	3.74339	0.540025	0.29036
ASTL	0.092386	-2.00557	0.453135	0.286687	-0.001846	1.17997	-0.45164	0.63752	-0.27235	-1.09869	0.513216	-1.51779	0.34784	1.50469	1.1115	2.86165	-0.082322	-0.49919	-0.055775	2.75889	0.988263	0.921535	0.303749
ASTN1	0.695041	0.082664	1.18673	-2.886	0.101998	0.653084	-1.27038	0.121678	-0.453419	-2.52661	-1.00378	-1.1946	0.068047	-0.684683	-0.101821	-0.058263	-0.238462	-1.54163	3.47388	0.944597	1.28041	1.85318	-0.391139
ASTN2	-0.833205	-1.95434	-0.423382	-0.35104	-2.0006	-0.319464	2.31025	4.61055	0.329568	-1.14794	-0.556133	-1.9339	-0.213911	-1.11166	-0.406286	-4.04166	-4.61804	-0.689466	-1.55498	-2.58005	0.221967	-0.239591	-0.107515
ASTN2.AS1	NA	NA	NA	NA	NA	NA	NA	NA	NA	NA	NA	NA	NA	NA	NA	NA	NA	NA	NA	NA	NA	0.022101	NA
ASXL1	-0.246468	0.967557	10.5074	3.19704	1.41761	-0.855008	1.60871	9.00368	2.40494	3.67748	4.72221	3.47611	1.9038	0.981857	-0.170901	1.2923	2.51405	2.24442	-1.2847	5.78481	1.73059	0.10965	1.19322
ASXL2	-1.45833	-0.067141	-0.893748	1.30354	3.49256	5.87509	-0.2138	-2.79695	0.985597	0.256316	-1.08016	-0.121603	0.406065	2.13685	1.76703	1.21568	0.071941	1.33236	-1.22662	3.06259	-0.055002	-0.646392	1.10135
ASXL3	-1.26762	-1.60888	1.27373	-0.611514	-1.20003	-1.10616	-0.528413	4.02585	-0.99562	-1.24792	0.207925	-0.442952	-0.163727	-2.68319	-5.52837	-2.15515	-3.2492	0.776924	-0.009555	0.247219	1.11503	-0.030705	0.118939
ASZ1	0.444775	0.444007	0.409956	-0.238408	0.173918	-0.977007	0.668615	1.4026	2.51243	0.492034	0.214357	0.197323	-3.37984	0.506474	0.783658	0.020067	0.125811	-0.707604	0.388576	-0.514676	0.354566	-0.487162	-0.429183
ATAD1	-0.05061	-1.20881	0.311617	-1.95404	-1.40328	-0.964817	-0.127203	-1.17595	-0.17051	-0.659865	-3.06285	0.124172	-0.30055	0.052321	-4.79269	0.955745	-4.27871	0.777661	-4.64695	-2.80261	0.248234	-0.540422	-0.220225
ATAD2	3.55454	9.58813	3.64619	4.2765	3.09684	3.58116	6.50164	3.67936	-0.050669	1.94036	4.01037	0.797868	3.95929	4.258	7.39144	0.595104	2.23339	4.77893	-1.46391	8.33378	1.86776	1.18778	2.78987
ATAD2B	-0.806182	0.669367	-0.544263	1.72551	4.07451	2.6681	-0.361036	0.449618	1.6112	2.60922	0.808031	3.96426	1.46251	0.318134	-0.217611	3.16831	0.423575	1.50097	-4.171	0.25501	2.43152	NA	0.559768
ATAD3A	-0.142377	3.59463	-1.00125	-1.23952	-1.16311	0.886843	0.006173	0.870665	0.013454	-0.246757	-0.085947	0.600248	1.09456	0.129255	-1.80489	-0.244499	-0.284354	-0.18727	1.93158	-0.168409	-0.782248	-0.117717	-0.132714
ATAD3B	-0.599436	-0.439855	-1.28883	-3.94399	-1.77831	-0.015553	-1.12867	2.94361	0.043263	-0.040547	0.011332	-1.23932	-0.021564	-1.37319	-2.21769	2.55073	-0.295633	-0.023263	-1.86285	-0.344937	0.162312	1.24684	-0.407182
ATAD3C	-0.945904	1.63013	-1.87165	-1.83447	-0.109224	0.013691	-0.409166	-0.259487	2.37865	0.559251	-1.34858	-0.751438	-0.143237	-1.61652	-1.05307	0.753048	2.64766	-0.323087	-2.26225	0.469309	1.23803	0.994741	-0.258386
ATAD5	0.1358	3.20864	3.3394	0.561212	0.250703	4.9343	4.56835	0.781706	-1.92441	4.06867	4.29113	3.21797	2.85434	0.914299	1.89163	0.487425	-0.290824	0.561954	-0.09149	0.39476	0.765383	0.067842	0.0897
ATAT1	-2.35619	0.407665	1.60303	0.769542	0.434765	-1.65856	0.288174	-2.90502	-11.6079	-0.806513	-0.924176	-0.23675	0.220907	1.50524	0.085245	-0.361674	4.65508	2.13192	-1.07943	0.96381	0.64078	-0.191969	-0.15167
ATCAY	-0.795774	0.161778	-0.404255	0.369254	-0.99683	-0.964252	0.626576	-1.43586	-1.43722	-0.280497	-1.14107	0.953577	2.16812	-0.663226	2.0394	-1.22888	-0.048767	0.126754	-0.276362	0.568866	-1.30971	-0.185268	-0.466382
ATE1	1.59204	-1.46445	-0.727135	-4.79035	0.367163	-0.688992	-4.14573	-2.75737	-1.5047	-2.90935	-0.578579	-0.423798	0.594091	0.541714	0.932845	-2.26535	-1.22215	-4.7455	-2.80198	-2.3129	-1.63648	0.299615	-0.412167
ATF1	0.243142	1.87193	-0.010475	1.56946	0.222969	0.693362	4.96428	3.88515	1.36619	-0.812011	-0.120168	-3.90997	0.427104	2.04372	0.112839	0.001261	0.95791	-0.45172	0.740105	0.711351	-0.727402	0.807488	0.527451
ATF2	-2.32005	1.23796	-2.28236	-0.779756	1.42523	4.04568	1.10171	-2.53573	3.58102	1.56468	0.391393	-0.199376	2.26683	1.2605	2.45142	-0.114039	-0.053576	2.19892	-3.85759	0.206368	0.283181	0.220024	0.526568
ATF3	-2.87958	-0.835372	0.149955	0.151494	0.146692	0.507976	1.00896	1.41028	-1.39471	-3.16012	-1.42743	0.991246	0.53678	2.81004	0.133882	0.975122	0.503415	0.031101	-0.322852	-1.11656	1.48309	0.571611	0.074478
ATF4	-0.513262	0.121725	-1.52256	-3.4183	-0.327323	-0.217428	-1.93458	1.42567	1.07235	-2.71593	-0.546693	-0.422486	-1.06234	2.66461	-0.599247	-1.14558	-1.3269	0.43656	-4.0032	-0.88855	-0.351004	-0.019278	-1.09805
ATF5	0.968822	-0.46151	-4.96028	0.231805	-0.758508	1.03869	-0.786867	7.68433	-1.22125	-0.751943	-0.094401	-4.15708	-2.28533	1.16346	-0.755089	-0.374069	-1.40723	1.07564	-1.01882	-0.406236	-0.109551	-0.369577	-1.2757
ATF6	0.006662	1.89991	1.29626	0.250519	1.50154	0.546098	1.35744	-3.7489	1.16954	0.709647	2.59109	2.55371	2.37264	0.288416	3.10859	-0.053381	0.35953	0.354923	-0.474072	4.48236	2.5201	0.341384	0.103007
ATF6B	-1.41233	-1.11013	-0.787982	0.47715	1.23632	-1.55233	-0.021334	-1.43983	-5.03494	-1.16071	-4.49023	0.699822	1.07728	0.870542	-0.115673	0.320222	3.58974	0.684402	-2.54113	6.3748	1.32967	0.014403	0.822787
ATF7	0.363851	0.607962	-1.40569	0.908302	4.16576	0.022655	-0.117147	0.834571	-0.206918	-0.194974	-1.86426	-0.064327	4.10878	2.80697	-1.33204	0.090336	1.7163	-0.779932	1.85067	-0.564666	0.947273	NA	0.045358
ATF7IP	3.2143	-0.291063	4.6043	0.826667	0.799151	0.645077	2.54368	7.57494	2.41719	5.87122	0.748387	0.109673	1.36041	3.94313	-0.332329	1.6798	3.09789	0.713787	0.661093	2.37326	2.32431	-0.041238	0.839625
ATF7IP2	-4.06196	-1.47759	-0.64402	0.647882	-1.81736	-2.84929	-0.055674	-0.637683	1.30017	-0.3141	-3.91398	4.2516	0.150478	0.024188	0.257749	-1.76919	-0.209236	-0.181912	0.57578	0.656873	3.76852	-0.079437	-0.284092
ATG10	4.79208	-2.06186	-3.39469	-1.39274	-2.04725	-0.143147	0.831503	-0.680005	2.05479	3.4392	-1.66159	0.668111	-1.53277	-2.49756	-2.8642	-2.75945	-0.19615	-1.26424	2.31757	-3.98238	-0.931704	-0.156673	-0.575148
ATG101	1.07395	2.12348	0.442306	1.70566	2.43625	1.74518	1.89438	7.92117	2.22353	1.21427	0.206154	0.249491	0.677855	2.34162	0.104586	1.73124	1.12367	-2.60367	5.51711	1.29493	-0.11963	0.054944	NA
ATG12	5.03457	-0.126701	-0.964174	-0.49145	0.803369	-2.66594	2.3833	1.64694	2.71047	2.41739	-1.21843	2.08396	0.292306	-2.00765	-3.62646	0.136767	2.58094	-2.13982	8.42486	-7.62779	1.00963	NA	-0.669344
ATG13	-2.97621	-3.30677	5.63895	-1.97454	3.34066	-0.11188	0.874414	1.58107	1.84455	-0.16718	-3.35424	0.220128	0.485938	0.120667	-0.489095	0.210669	1.49976	-3.52394	-5.17935	0.533122	-0.895715	0.037064	0.410827
ATG14	-1.09416	-0.812998	-1.63882	1.51804	0.090106	-3.69525	0.858579	4.93787	-1.55263	1.01829	-0.330208	-0.272605	0.350505	1.32151	0.38373	-0.063115	-0.172132	0.328894	1.18997	2.54412	0.204545	-0.418761	0.117171
ATG16L1	0.031199	-3.40718	0.865935	-1.01935	-0.750758	-0.3999	0.080007	-2.45139	-0.63632	0.620845	2.96029	-1.32311	-0.091424	1.60231	-0.786857	0.95124	1.06153	-1.2114	-2.79133	2.61976	0.041375	-0.014879	-0.068512
ATG16L2	-3.44922	-2.50532	-0.206841	-1.67542	-11.1108	-0.443968	-2.19538	0.382599	-5.51012	-7.98979	-3.90471	-3.74622	-0.878764	-5.03292	-0.644952	-0.590428	-2.08918	-3.48796	-1.69088	-1.03893	-2.31652	-0.174398	0.286364
ATG2A	-0.822773	-0.169979	-0.574641	-0.472209	0.288469	-0.178366	0.380739	3.29212	-1.58531	-0.158849	0.243061	-4.58502	0.186593	0.054322	0.197494	2.51209	-0.007012	-0.387191	-0.333155	1.71215	-0.931998	0.493366	0.789173
ATG2B	0.58083	1.26721	0.744339	0.270909	0.374434	-1.33703	0.053016	1.23091	1.20167	2.72303	-3.76637	-2.41899	1.29939	0.560423	1.0847	0.830372	0.72234	0.573423	8.14886	1.17784	0.434428	-0.019527	0.431707
ATG3	-0.122087	0.072936	1.74974	1.23737	1.75016	-2.99116	0.824903	-0.025948	-1.54199	0.604272	-1.24063	2.69702	-0.314969	2.12258	0.596068	-0.041219	1.05775	-2.0108	-3.0705	0.48698	1.47718	1.05484	0.536319
ATG4A	4.20544	0.132318	-2.27535	0.707977	-0.018298	0.005232	-0.260769	1.8709	0.02967	-0.094319	-0.809998	0.014622	-0.564031	0.025353	-0.191661	1.86999	-0.891465	-1.8455	1.97475	-0.722963	-0.164075	-1.07292	-0.013556
ATG4B	-1.52003	-0.243683	-1.1665	-0.041028	1.72412	-0.636885	1.04744	1.63123	-0.948906	3.43296	-0.578811	0.4494	1.44981	0.735842	-0.186544	1.76334	6.40365	-1.28264	-4.77373	5.06189	1.47462	-0.065339	0.005671
ATG4C	-1.31967	-3.20118	-1.97023	0.606408	-1.41094	-0.068035	0.006882	-0.542727	-2.7256	-4.25207	-1.06675	-0.995432	-0.546619	-1.77451	0.351086	-1.26479	-4.65829	-0.919135	0.292577	0.022523	-0.332296	-0.23914	0.372675
ATG4D	2.27815	0.088791	3.78313	2.02473	-0.978365	1.18183	0.79716	1.88981	-0.403601	0.301631	-0.308736	-0.918105	1.23425	1.70136	-0.190803	0.759988	0.065743	2.22104	-0.205923	0.36887	1.06833	0.947799	0.174959
ATG5	1.21565	-4.7059	-0.219329	-1.62177	-0.980097	-7.21699	1.32692	1.96783	-4.16279	-1.0166	-1.44776	0.166522	0.701781	0.397039	-1.02448	-3.75235	3.88605	-1.52637	-3.91985	0.971439	0.727211	0.062953	-0.031652
ATG7	-1.88618	1.4426	0.723997	0.534006	-0.581295	-0.559201	-2.95805	-2.84095	-3.09099	1.38662	-1.4366	0.718744	-2.16593	1.09228	-1.18633	0.690407	0.726564	0.114132	-4.09494	0.102328	-0.719887	-0.08304	-0.212803
ATG9A	-0.254579	-2.72366	-0.596336	-0.479075	3.60286	4.86253	-0.650075	-0.620503	-0.685075	1.42906	-1.04036	-1.50492	-1.05226	0.453703	-0.493875	-0.326527	0.539603	-0.102338	-3.4708	4.85903	0.140703	0.353816	-0.43181
ATG9B	-1.52798	1.62586	-0.50217	2.2152	0.026696	-0.825176	1.91059	0.272324	-0.548971	0.57152	-0.590659	-0.178802	-2.53172	1.23172	-0.932176	0.845844	2.62805	-2.94746	0.341985	0.928251	-2.17459	-1.12783	0.654989
ATIC	-2.19962	-1.44773	0.276856	-1.44754	1.36831	5.0733	-1.07063	-3.3723	1.92149	1.10917	1.20349	-0.669538	-2.86791	-2.23234	-0.417187	-1.4583	0.86128	-4.83968	-2.11408	3.17324	0.613045	-0.138123	-0.219054
ATL1	0.378366	-0.572621	-1.38013	0.128296	0.373426	-3.03327	-2.21039	-0.499031	0.869936	1.9402	-1.74186	-1.26737	-0.841165	-2.52609	-0.752677	1.87558	3.51703	0.4558	1.7654	-1.77979	0.003857	-0.054225	0.04937
ATL2	1.08897	0.861023	-0.156098	5.35527	1.6342	2.43316	0.300663	-0.683705	1.77173	2.20097	0.612036	4.96642	3.09876	2.5302	1.60138	0.530481	0.985533	0.997027	-1.69351	1.19679	1.85281	0.571253	0.362615
ATL3	1.46656	-0.495505	-0.16081	-1.03822	-2.12904	-0.692784	0.014195	1.00703	0.418985	-0.068511	0.608374	-0.159514	0.680923	1.77092	-0.839367	1.03491	-0.852718	-1.50128	2.91964	-0.04026	-0.786521	-0.261406	0.190704
ATM	-5.58667	-1.68657	-10.4664	-1.71732	0.230647	0.12776	-4.83983	2.49585	0.142705	1.356	1.56067	-1.93635	-0.463379	-0.362112	0.0162	-1.12304	-1.09932	-0.557484	-2.48954	0.121223	-0.451117	0.730719	0.915621
ATMIN	0.106243	-1.0829	-0.400202	-1.23212	-0.922887	-1.25995	-0.284168	3.86642	2.59912	0.187768	0.537471	-0.278476	-0.461241	-1.69531	-0.457623	-9.04726	-0.833687	-0.224352	3.22777	-0.699035	-0.099549	-0.280645	-1.30133
ATN1	1.79681	0.847782	0.181521	0.203629	0.962566	1.48386	6.17745	5.09734	0.810272	1.83563	1.36377	0.212247	3.14733	1.47154	0.469812	-0.732181	0.761452	0.447217	5.49041	2.90527	1.40055	0.32823	0.303989
ATOH1	0.700224	-0.480089	-0.677273	-0.027544	-0.486205	0.680409	2.94341	0.52043	-0.253824	-0.151805	0.382621	0.594602	0.059758	0.081364	-2.14483	0.291803	-3.14044	-1.19538	-0.053857	-2.61122	-0.593314	-0.205828	1.22193
ATOH7	-0.860675	1.60679	-0.254574	0.36626	-0.116298	1.08867	-0.182598	0.518688	0.411606	-0.04681	4.00993	0.191118	1.59314	2.65224	1.40367	1.07848	0.050216	-0.581171	3.72114	0.47449	3.88071	-0.248466	-0.158055
ATOH8	-2.74702	-1.66653	-1.00826	-2.05632	1.01838	0.531755	-0.460627	-0.99943	-1.06636	-0.907775	1.1265	-2.85224	-0.946439	-2.85193	-1.78757	-6.0739	0.639834	-4.26985	0.178914	0.799882	0.966123	-0.665383	0.223584
ATOX1	0.821742	-5.55042	0.722405	-0.018476	0.248673	-1.06317	-1.96182	-1.07912	-0.574247	0.800712	-1.457	0.516686	-0.907936	-4.99858	-0.070604	-0.79826	0.776441	-2.29299	12.4425	-0.206616	-0.467598	-0.776551	0.800395
ATP10A	0.501802	-2.69942	-0.858426	0.548463	0.435556	0.546094	-0.147746	-1.30133	-0.3608	0.521357	-1.90953	-2.48545	-0.582915	-1.3226	-0.546446	-0.974733	1.20284	-0.521586	-1.34151	-1.06692	-0.152437	-0.295487	0.613406
ATP10B	0.795233	0.681851	2.64526	-3.66755	-0.630757	-0.220256	-0.101394	-1.98721	-0.096474	-0.264433	-0.135485	0.256361	-1.51793	-1.86019	-0.167262	-0.0535	0.320669	-0.330954	-1.02378	-0.817317	-3.36108	NA	-0.236992
ATP10D	-1.50246	-1.84973	-5.45958	-2.56605	-0.362082	0.882442	-6.25484	3.36973	0.383249	0.625735	0.046718	-3.41375	2.18997	-1.76783	-1.82037	2.12446	-0.180091	0.405895	-0.737131	-2.83096	0.515109	-0.447057	-1.37472
ATP11A	0.037786	-0.09571	2.07977	0.006029	3.64404	-7.75924	1.99538	-1.60152	-1.98311	0.8855	-2.62322	-1.38054	-0.406025	1.93886	-0.262963	-0.624126	2.0963	0.059411	0.399152	-0.337244	-2.55322	0.052013	-0.928073
ATP11B	3.14138	1.19151	1.32413	0.75654	0.30661	3.11436	0.03609	0.07018	0.923932	2.45332	2.00421	-0.497007	-0.530077	0.213876	0.090495	1.9071	0.121257	0.674378	-0.400761	0.75085	2.75725	0.390819	0.682583
ATP11C	2.45019	0.147506	0.394153	-0.644044	-0.099639	3.3366	2.02046	4.95999	3.55065	4.46597	6.34986	-2.10931	0.327051	1.52045	0.582399	0.803093	0.836511	0.99226	0.892447	-0.718477	-0.279648	1.19251	-0.035426
ATP12A	0.265197	-0.167169	-1.07842	0.09271	-1.20006	-0.519397	-0.684344	-1.56619	-1.59944	-4.31164	-0.319702	0.032314	-1.34703	-0.342221	-0.429633	1.91122	0.850482	1.61673	-0.304408	0.38063	0.843127	0.088113	-0.514696
ATP13A1	0.260434	0.087854	-0.155374	0.713703	1.08308	0.453855	0.885734	4.76339	1.96159	0.56404	3.67203	0.782905	0.290729	0.248579	0.020258	2.45009	0.910333	1.1016	-1.36462	-0.049171	1.81854	-0.509022	0.118135
ATP13A2	0.09946	-0.459136	-3.20905	-0.329358	-1.71126	0.378406	-0.977947	-0.246638	-2.85366	-5.62043	-0.664984	-0.105804	-0.496376	-2.72429	-1.26736	-1.58164	0.665681	1.0831	-0.254201	0.956183	0.042342	-0.393588	-0.290882
ATP13A3	0.596786	0.723105	2.02357	0.949204	0.666649	-0.679817	5.40419	0.786117	-0.442543	0.820423	-0.806153	-2.35744	1.06927	1.99791	3.07019	0.795736	-0.491714	0.711005	-1.76682	5.59541	-0.2257	0.1706	0.356251
ATP13A4	0.022026	-0.49398	-0.348126	-1.81012	0.563501	-0.179607	-1.56259	-0.664979	-4.8701	-0.645183	-5.39025	0.216337	-0.577145	-0.432634	0.329664	0.338715	-1.04319	0.743271	-1.01329	-1.58898	1.27548	0.383373	0.374881
ATP13A5	-0.006665	0.624722	-2.80039	0.688281	0.160572	0.756915	0.695646	1.26963	0.926584	0.013052	0.123325	-0.53604	0.023629	-0.018175	0.747921	-0.281402	-0.793665	-0.119445	0.089658	0.495784	1.05079	-1.29804	0.351299
ATP1A1	-2.74377	0.555878	1.56723	0.467845	-0.490581	0.775218	-1.61939	-0.199283	-0.184473	-2.66942	0.810715	3.49943	-0.134663	0.461874	-0.743462	-0.158352	-0.199635	1.26138	-0.703449	0.327203	0.469298	-0.57754	0.098634
ATP1A2	0.137397	-1.33953	-2.14223	-0.409027	-0.900113	1.42703	0.183221	-0.710178	-0.58836	0.962058	-2.89258	0.002026	0.181579	-1.78669	-0.894248	-1.75388	0.619585	0.230825	0.117968	-1.38345	1.79369	-0.53838	-0.606773
ATP1A3	-0.097071	-0.197968	1.47946	1.29757	0.606485	-0.745357	-0.204711	3.21232	-0.15641	0.579702	4.58299	-1.21274	0.168829	0.550523	0.605642	0.46753	0.524398	-0.473012	-0.379125	0.512288	-0.786386	0.574977	0.993372
ATP1A4	-0.145331	-1.26239	-1.33832	-0.070642	0.661067	0.317902	-0.977845	-0.2297	0.488116	-0.124628	-0.222762	1.63996	1.99288	-4.85589	-0.733995	-1.41624	-0.549875	-0.397661	-0.518971	-1.86732	1.33515	-0.239392	0.481957
ATP1B1	-0.110468	-0.789687	-2.10557	-0.098415	-1.09654	0.272926	-0.493246	-2.2551	1.80018	0.156081	2.03232	0.997081	1.16501	0.454458	0.054369	3.36618	0.179296	0.331939	0.910123	5.39901	-0.503388	0.404893	0.245822
ATP1B2	0.009339	-2.98383	0.236242	-2.62816	-0.084299	-2.54381	-0.135905	-1.50709	-2.51927	0.7534	0.351779	1.10842	-0.587249	-4.07533	0.093951	-1.90295	-0.24213	0.117527	0.032886	0.655535	-0.040824	-0.350783	0.673693
ATP1B3	0.779046	-1.42141	-0.090216	-0.190379	0.25889	-2.30406	2.3947	-1.3948	1.38824	0.326866	0.265729	-0.384056	-1.10601	-0.218833	0.941175	1.37883	-0.69111	-0.420662	-2.58314	-0.060647	1.45767	1.13417	-0.329211
ATP1B4	-0.320233	-0.393293	-2.32572	0.048376	0.553452	0.937709	0.888052	-1.08312	-0.27072	-0.613633	0.688769	1.65975	-0.136302	-0.261251	0.39728	0.448462	-0.877624	1.2835	0.773426	-0.704924	0.593597	0.161395	-0.236085
ATP23	NA	NA	NA	NA	NA	NA	NA	NA	NA	NA	NA	NA	NA	NA	NA	NA	NA	NA	NA	NA	NA	0.620633	NA
ATP2A1	0.10722	1.7783	2.48871	0.732303	0.435436	0.928702	1.08386	1.23014	6.04197	3.15961	-0.349251	-0.335949	-0.554565	0.275569	1.42371	-1.0302	-0.648025	-1.11818	0.231088	0.42631	0.978512	-0.3655	0.039654
ATP2A2	-0.755658	0.713656	-0.411665	0.226024	-1.48597	-3.05594	-2.49526	2.7327	1.53383	5.84923	-6.27075	-1.28778	-0.739529	-1.04234	-5.6511	0.131226	-0.637605	-3.34096	2.50024	0.974902	-0.122615	-0.262067	-0.637673
ATP2A3	-0.952271	-4.79043	-1.89471	-2.53181	-3.39548	-0.240089	-5.40174	-0.439753	-3.92375	-0.021963	-0.741505	-2.25406	-0.394089	-0.655603	-2.36752	0.695447	-1.38221	-0.948834	-1.87732	-0.989955	-0.984688	-0.733828	1.66482
ATP2B1	0.204256	0.007852	0.866597	2.48207	-1.08323	1.09422	0.086318	8.09755	-0.436313	4.57811	3.02756	-0.569767	-0.708084	0.306108	-1.2796	0.825736	-2.68468	1.02632	2.46423	-0.645919	-0.072494	0.393591	-0.594767
ATP2B1.AS1	NA	NA	NA	NA	NA	NA	NA	NA	NA	NA	NA	NA	NA	NA	NA	NA	NA	NA	NA	NA	NA	0.076552	NA
ATP2B2	0.748371	1.3389	0.245011	-2.45737	0.071415	-0.348499	1.0778	2.52197	3.11188	2.12742	0.022885	0.539263	0.50412	-0.469477	-5.41915	1.46728	0.609202	-1.76988	-0.19682	1.35853	3.31515	0.337113	1.55915
ATP2B3	1.36874	0.584142	-0.900787	1.31394	-0.944528	-0.607713	0.676427	-0.05194	2.19932	1.56342	1.68635	-2.08721	-0.144443	0.77631	-0.286179	0.308824	0.068773	0.885974	1.42387	4.42061	2.09925	0.227972	0.6465
ATP2B4	0.388045	-0.184017	0.446885	0.070556	2.85643	2.30616	1.30395	-0.604258	-0.029133	0.74307	0.235786	-0.257078	-2.53356	-0.474422	-0.155334	-4.18901	1.75771	2.08089	4.69755	0.630991	2.06902	-0.132938	0.369385
ATP2C1	0.01953	1.02154	3.26406	0.508953	0.390383	-1.72835	1.66497	1.17639	1.98239	3.071	0.713476	2.92527	2.40708	0.644349	1.79687	-2.22571	1.20714	-1.72303	1.76156	0.037405	2.28274	-0.097661	0.522525
ATP2C2	2.38461	-0.249314	-1.30235	-3.55048	-1.05323	2.28103	-2.48077	-0.558674	0.666453	-0.117731	1.6823	-2.19634	1.92419	-0.638054	-1.02856	-0.047189	0.042669	-0.832251	-1.03923	-1.92248	-2.49392	-0.109636	0.220947
ATP4A	1.04059	-0.346547	-0.208048	0.418009	-0.325717	-0.901408	-0.616025	0.308694	0.020932	-0.81516	-2.46458	1.796	-0.884402	0.738804	-0.352664	-1.32815	-0.917141	-0.799365	7.47554	-0.310211	-0.045077	0.26632	-0.87502
ATP4B	0.182306	-1.14705	-0.47444	0.211107	0.375972	-0.366975	-0.777677	0.26645	-0.278464	-0.53254	-0.990393	-0.324805	0.590211	-0.087976	-0.569128	-1.4328	-0.021666	-0.382082	-0.322356	-0.341192	-0.615283	1.19045	-0.081919
ATP5A1	-3.89942	-8.68949	0.100052	-2.16031	-6.8328	-1.40134	-1.06823	0.046455	-6.63441	-3.10846	-2.04177	-6.55219	-2.33357	-1.24159	-2.90232	-7.5089	-9.76043	-4.00073	-4.79866	-3.08998	-1.41973	-0.623057	-1.6456
ATP5B	-0.661099	-3.81899	1.12421	0.709816	-0.40204	1.12522	2.86293	0.616077	-0.276775	3.42007	3.66636	-2.66369	0.159356	1.05783	-1.34291	-1.46142	-3.35729	-1.19432	3.28489	-0.192368	-0.830463	0.291525	0.116875
ATP5C1	0.52916	0.399847	1.29227	-0.74341	-0.784994	-1.70092	-0.514506	-2.7784	-2.22545	0.261591	1.16094	0.809742	-0.187367	1.57222	-2.25735	-1.98742	-0.436711	-5.97552	-0.479358	2.58737	0.829367	-0.916134	0.309104
ATP5D	-0.617389	-4.40012	-0.447798	-1.91135	-4.60927	0.444275	2.13729	2.75428	1.73759	2.15872	1.32522	-2.95277	0.212584	-1.67733	-0.79238	0.869071	-3.25675	-0.397306	-0.530478	-1.05108	-1.5812	-0.867039	-0.445553
ATP5E	0.298866	-0.127895	0.408064	2.36023	2.29299	-3.40295	-0.133216	1.40041	0.719075	1.54856	0.956342	3.27836	1.15207	0.202487	1.3577	6.36394	2.78604	0.214367	1.40556	3.09959	2.77856	0.574845	1.19929
ATP5F1	-3.45348	-2.22887	-0.282954	0.608481	-2.97759	-0.260802	-3.95493	-1.50391	-5.49616	-3.6562	1.50495	-1.3674	-3.25859	-2.16406	-1.70985	-1.84933	-2.22039	-1.5622	-2.01222	-0.923595	0.086147	-0.914917	0.451648
ATP5G1	-1.6411	-0.368436	-0.476351	1.85961	-2.49659	-0.206968	1.14991	-5.35341	-0.669287	0.712573	-0.54065	-0.257464	-1.33672	2.59009	-0.450175	2.69646	-0.838719	0.530825	1.81415	-1.65892	-0.531793	-0.101408	0.040904
ATP5G2	-0.771317	-0.098008	0.279421	1.09013	0.99826	0.001142	-0.428331	2.09622	1.73138	1.9536	-1.95554	-0.041737	2.54063	-0.346415	-1.58235	0.397588	0.945593	-2.17036	11.5606	0.545527	-0.29503	0.642561	0.056333
ATP5G3	-0.936993	-4.51527	0.109897	-1.77912	-0.093896	0.818531	3.05375	-0.087277	-1.58547	0.894678	0.431654	-1.65036	0.467698	0.171705	-0.268453	-1.00639	-0.510371	-0.975884	-2.78055	-1.28042	0.724891	-0.256706	0.064667
ATP5H	-0.867507	1.53565	0.964424	1.21023	-0.150358	-0.462387	0.628837	-1.65468	-0.065225	0.573315	0.618504	0.391573	1.70177	1.30116	-2.74877	0.485096	-0.495275	0.292561	6.61643	-0.399109	1.87446	0.171968	1.23889
ATP5I	1.22902	-1.71548	0.105785	-0.438737	-6.14394	-0.332155	-2.24399	1.1549	-0.829611	-1.80358	-0.81847	-1.07972	0.750866	-0.294164	0.28323	0.561741	-2.20706	-2.0068	1.1904	0.311294	0.483117	-0.592671	-1.43833
ATP5J	-0.790104	-1.68597	0.070948	0.155953	-1.96852	-0.403719	-0.362872	-1.00627	-1.03712	0.295665	1.54043	-2.28714	-0.089627	0.969133	-1.55872	0.097306	-1.50829	-0.156259	-2.49951	-1.19053	1.52125	-1.57103	-0.058043
ATP5J2	0.356852	0.876336	0.202613	0.253555	2.95446	-0.652994	2.55061	2.11873	1.09692	2.7922	0.613756	-0.116805	-0.274797	3.0978	0.218096	8.10632	7.24567	2.09335	14.3021	3.13751	-0.529232	-0.420548	0.400335
ATP5L	-3.77425	-2.94199	-3.24285	-1.67204	0.174632	-0.007338	-0.467533	2.5697	2.3186	0.167255	-0.424055	-2.36369	1.58039	1.81177	-0.377694	0.681838	-0.725418	-3.1526	-2.27679	-0.558756	0.027604	0.00615	0.068632
ATP5L2	-0.299028	-0.161913	0.738074	0.115044	1.4197	-0.542948	-0.559435	2.42364	-0.239084	-1.03873	-0.673419	-0.598161	-0.444747	0.96754	-1.85124	0.245215	0.051673	-1.15486	0.33514	-0.31124	-0.390787	NA	-0.517398
ATP5O	-1.24425	-2.98795	0.707296	0.222775	-1.96491	-0.078797	-1.05513	-1.22729	-1.00559	2.68819	6.18956	-0.464332	-2.70042	-1.86302	-4.43874	1.55844	-1.27794	-0.4026	-2.02679	-3.00378	0.210343	0.090756	2.90888
ATP5S	-0.177272	-0.385951	-0.020291	0.004744	-0.087465	-3.84668	0.172769	3.99011	1.04233	-1.58454	-4.83756	0.231056	-2.34535	-0.384176	0.111622	0.335912	0.36888	-0.060448	0.845802	0.834111	-0.848701	-0.020648	0.527752
ATP6AP1	1.85224	0.472953	1.79609	0.538897	1.64455	0.247477	7.93075	0.300848	0.884799	-1.13661	-0.16897	2.32082	4.29815	-0.343924	0.723131	-0.055775	1.32661	1.08868	-0.005763	3.71391	-0.630352	0.265705	1.88489
ATP6AP1L	0.829278	-2.61392	-4.93362	-1.14577	-1.91213	-1.16439	-0.87269	0.005529	2.82229	-0.789379	-4.29841	0.974924	-3.7852	-1.34779	-2.28678	-7.93992	-0.985719	0.099683	0.458089	-2.15939	-2.4768	-1.12736	-0.90608
ATP6AP2	2.02518	6.2983	2.7327	0.180593	0.60968	-0.227153	0.217485	0.141427	3.77431	0.734155	0.333434	-0.294632	-0.516133	3.22015	1.07501	0.603022	1.54401	3.4598	1.40844	1.40526	0.070289	0.225433	0.966838
ATP6V0A1	-0.836901	-2.93483	-0.03428	-0.247059	-0.230055	-0.266167	-1.28594	-2.13505	-0.723084	0.284277	-4.12559	0.035581	-0.173655	-3.00206	-1.24165	0.429043	-0.376206	-1.75646	3.58495	-1.86251	-1.37525	0.047731	0.391185
ATP6V0A2	3.2954	0.185034	1.03296	-0.045916	2.09957	-0.536063	1.40667	5.22905	0.308439	1.10811	0.491789	-0.151293	1.29032	2.87322	-0.138124	0.13194	-0.243675	0.186516	5.83305	1.47931	-0.367759	0.499665	0.433028
ATP6V0A4	0.805698	-0.184859	-0.557952	-0.435785	1.43265	0.87941	-1.61133	1.19234	-1.04077	0.821159	0.924566	1.75496	2.85989	0.02456	0.16319	-0.198409	0.025167	-0.395477	0.11037	-0.050923	-0.68397	-0.826995	-0.019365
ATP6V0B	-1.54057	1.01542	1.93596	1.69869	0.483332	-0.147919	1.5662	1.49183	0.348867	-5.74863	-0.395964	-0.794146	2.24215	-0.028357	0.471855	0.900785	-0.738358	2.6125	-0.738336	0.771034	0.912987	0.513724	0.158202
ATP6V0C	-1.21635	-0.974766	1.26672	0.160199	0.065881	-0.437587	-0.678498	2.84412	0.912666	0.321423	-0.059846	-2.45331	-0.738658	-1.02896	-0.160767	0.74629	0.25793	-0.222728	1.33252	-0.467178	-0.471131	-0.442352	-0.218975
ATP6V0D1	-0.119844	-1.12528	-1.33342	-1.34077	0.611902	-2.61734	0.311663	0.851365	-0.439954	0.459212	-0.724015	-0.694938	0.054877	-2.63312	-4.10926	-2.28669	-0.273603	-1.34631	4.84099	-3.20095	-5.84802	-0.256225	-0.461274
ATP6V0D2	-0.375138	-1.30314	1.92477	0.700245	2.11612	-1.25665	0.042423	0.801591	1.55615	-1.60958	0.481045	0.186615	-0.355994	-1.07914	0.535688	-1.58494	-0.405306	1.30428	0.480067	-1.45284	-2.24382	NA	-0.131049
ATP6V0E1	3.53666	-0.515405	3.479	0.015151	1.74013	0.401771	0.157946	0.765193	1.33845	0.199698	-0.009574	1.4886	-0.285385	-0.818182	-0.732605	1.99301	1.26692	-3.27735	11.1212	-1.95738	-2.2607	-0.043123	0.337155
ATP6V0E2	3.38437	0.983882	0.604148	-0.708274	0.256187	-0.322506	-0.066891	0.498113	1.29939	1.621	-3.20493	0.929339	-0.058752	-0.029805	4.09425	2.95885	-0.001733	-0.386125	5.04923	1.60055	-0.750614	-0.493314	0.643422
ATP6V1A	0.765983	0.69313	1.53632	2.9885	1.22615	-0.80716	0.317708	0.165958	-3.34798	0.736947	1.00385	0.878748	-0.080012	3.61584	1.82064	0.575318	-1.30252	-0.405246	-1.32609	0.249047	-0.33212	0.538054	1.43124
ATP6V1B1	-0.824681	-0.290799	-0.148243	-0.033925	1.36935	-0.036619	-0.440489	1.05821	0.457994	0.32491	0.801896	-0.841012	1.36029	2.91271	0.406255	2.43838	0.30999	1.25911	-0.449336	-0.330882	1.2478	-0.129744	1.27283
ATP6V1B2	-1.67354	-3.31208	2.1444	-0.980085	-1.38868	-3.24352	-1.73549	-0.679779	-9.86947	-0.087549	-4.1379	-4.13289	-1.29748	-1.0477	-1.97279	-3.29161	-4.16625	-1.46691	-0.545937	-3.88157	-3.85441	-0.366978	-0.471717
ATP6V1C1	0.09511	2.69068	5.40654	5.11029	3.30539	-0.097731	2.6135	0.038276	-1.50016	2.14646	3.40712	2.46794	1.60078	2.74168	1.62284	8.51285	1.34453	1.62426	-1.83685	6.93273	0.108374	3.23464	0.38218
ATP6V1C2	0.261316	1.03715	-0.202252	0.566562	1.08664	1.39049	0.754378	0.196653	8.79755	2.15274	-0.771589	2.42245	2.02387	6.97012	1.16389	2.71485	1.63742	-0.556549	-1.74596	-0.828726	-0.115291	-0.665547	-0.049531
ATP6V1D	-1.37831	-4.38134	-3.1226	-0.93921	1.09208	-3.84363	0.640661	2.67723	-1.34943	-2.08635	-1.9016	0.122467	-2.77385	-4.43483	-2.11903	-1.64139	-0.946795	-2.02638	-2.00553	-3.28377	-0.447544	-1.02515	0.306064
ATP6V1E1	-0.816556	0.10022	-0.144879	0.690786	-0.332994	-1.16063	0.277807	0.626918	1.43516	-2.00429	-0.542858	3.30115	-0.33948	0.481726	0.180135	0.277286	1.12387	0.286323	-3.75215	-1.39076	-0.26014	-0.082784	1.56978
ATP6V1E2	-1.44489	2.25547	-0.912515	0.582574	3.02266	1.57153	1.14741	0.492533	1.33809	2.62861	5.95772	-0.231743	2.40507	2.02695	0.659215	-0.058076	1.36454	0.068478	-1.52047	0.51516	4.45402	0.350183	0.165184
ATP6V1F	0.534742	2.62481	3.37798	-0.258227	4.34732	-1.26728	-0.789718	2.42198	2.81022	0.564635	-0.173858	0.530464	0.787162	3.97693	0.390118	2.5217	4.15902	-0.167949	12.9148	0.93129	-0.19855	0.756189	-0.109304
ATP6V1G1	2.18805	-0.864556	0.338008	0.305808	-0.974611	-0.187221	-0.014372	-1.36927	-0.996764	-7.8181	-0.904394	-2.73763	0.313635	4.27276	0.071851	4.09366	-0.688936	-2.4888	-12.2586	-1.02564	-1.6446	-0.508486	-0.020774
ATP6V1G2	-0.953684	-1.53424	0.011223	0.883708	-0.371222	-2.16523	0.630188	-3.08049	-3.30096	0.251248	-0.201454	-0.071691	1.67077	-1.24107	-0.981398	0.337124	-0.01784	-0.701103	-3.31379	0.571246	0.51327	0.595981	NA
ATP6V1G3	0.103811	-0.457288	-1.70414	0.272303	0.41528	-1.05828	-0.252388	2.3262	-0.194204	-0.463522	0.173246	-1.25447	-0.824256	0.491369	-0.754327	-0.450268	-0.072199	-1.21576	-0.392558	-0.574409	-0.451706	-1.0566	0.148701
ATP6V1H	-1.00959	0.740766	1.76065	1.83049	2.0496	-0.937174	0.397477	0.57637	-0.467218	-0.368793	3.00372	0.481111	1.61669	0.454341	-0.23464	-0.655279	0.474477	1.58186	-9.18134	4.69777	-0.013813	-0.305443	-0.099053
ATP7A	1.98328	3.36426	4.08493	1.26432	1.10784	1.85964	0.062819	2.90944	2.13654	4.04612	1.65749	2.25488	0.714423	2.00192	1.6235	4.06881	0.406511	0.114341	3.13684	0.125226	-0.22016	-0.158284	-0.163111
ATP7B	-1.16066	-1.1078	-4.83297	0.101707	-1.39999	-0.275117	-0.827367	-0.006841	1.53377	0.578349	-1.02932	-7.50868	-0.611885	0.104053	-0.931714	-3.70505	1.39102	-0.452341	-7.47834	-2.96576	-0.467129	-0.82846	0.7124
ATP8A1	0.576925	-1.25817	-3.48847	-4.51572	-3.68624	-0.848335	-7.22183	0.320474	-3.85443	-1.10768	-0.164683	-1.35231	0.851088	-2.43065	-0.578665	-0.026577	-2.49359	-1.02801	0.119143	0.043175	1.86027	-0.13652	-0.361495
ATP8A2	-0.1053	-1.66691	1.90875	-0.586556	0.069084	-1.58606	0.001409	1.24735	-0.881752	0.563172	0.082128	1.41428	-1.46595	0.036613	-0.623021	-0.4676	-0.761788	2.54997	-1.36957	3.84592	7.04684	-0.064205	0.072063
ATP8B1	-0.248816	-1.21592	-1.98016	-2.38577	-4.26222	-3.23199	-2.54314	0.053448	-0.228064	-2.76331	-0.397762	0.220822	-1.15648	-3.41148	-0.342176	-6.81268	-4.33982	-0.59126	-1.28557	-2.3885	-0.496855	0.809307	-1.61977
ATP8B2	0.27953	-0.7782	-0.099617	-0.314598	-1.8523	3.69935	4.05731	-1.52243	-1.19655	-1.65789	5.04593	-1.65689	0.061371	0.036221	-0.276999	0.112909	0.802918	0.049156	0.739276	0.690981	4.44583	0.17596	-0.012947
ATP8B3	-0.742814	0.392526	-2.816	0.365486	-2.78491	-1.14372	0.244107	1.56327	0.254518	0.984372	-4.06094	0.333283	2.01247	0.147591	-1.41839	0.750245	0.225553	0.242139	-3.33744	-4.4912	-2.67224	-0.622835	-0.084282
ATP8B4	-0.039573	-0.273181	-0.524569	-0.726967	-0.910624	-0.770315	1.62725	1.93827	1.43603	-1.97356	0.495361	-7.31207	-1.20591	4.18476	-2.31606	2.32207	-2.42919	-0.425949	-1.22035	-1.93429	-1.13618	NA	-0.208121
ATP8B5P	NA	NA	NA	NA	NA	NA	NA	NA	NA	NA	NA	NA	NA	NA	NA	NA	NA	NA	NA	NA	NA	0.315061	NA
ATP9A	2.98499	-0.520813	4.7878	-0.201612	1.19877	-0.141332	2.38175	-0.223545	-4.00962	1.85268	-0.578474	2.61266	2.04234	2.02769	0.102922	2.52757	4.7005	1.44708	2.75408	0.477827	1.74762	2.09711	-0.072241
ATP9B	-0.704483	-5.21974	-3.25508	-1.8776	-2.154	1.87088	-2.67059	4.08861	-0.519705	-1.55181	-1.79316	-1.78489	-1.67602	-0.575532	-3.82782	-7.5461	-5.91411	0.716107	-1.41075	-1.84702	-2.82694	0.065658	-3.13183
ATPAF1	-0.961662	1.56309	-0.557605	1.6256	-1.74058	2.58702	0.775737	-2.1838	-4.97454	-4.08473	0.777781	-3.63984	-1.5989	0.766946	1.23289	0.13587	-0.894544	2.43497	-1.48456	0.063308	0.584131	0.835873	-0.427907
ATPAF2	-0.723153	-0.127222	-3.66961	-0.857883	-3.21568	-0.182883	-0.238818	-5.50006	-0.80462	0.014172	1.27322	-1.48968	-0.327331	0.402916	-0.682024	-1.76952	-2.79542	-0.701716	2.29231	-0.941716	-0.264031	-0.161577	-2.33291
ATPIF1	-0.822459	-0.22348	-0.377955	0.051911	-0.340675	1.49202	-2.30503	-3.80818	-4.97181	-4.47367	5.45685	-0.279741	0.404946	-2.24456	-0.292173	-0.436501	0.216713	2.3778	0.569603	-3.4652	-3.12328	-1.77371	-2.10678
ATR	0.667005	0.204213	1.23538	0.219355	1.01864	-0.335001	1.39769	1.10262	0.430068	4.63396	1.19949	-0.764398	-1.83304	0.313218	1.91257	0.607323	1.21763	-0.185206	-2.29656	0.742393	1.51299	-0.290512	1.47559
ATRAID	-3.66591	2.93546	0.415857	4.08603	2.58147	-0.066403	2.91736	-1.80875	5.79463	-0.089693	0.030349	11.2301	2.47696	1.78604	2.13488	3.29008	3.77157	3.34944	-2.04962	1.73284	2.09255	0.002915	1.33009
ATRIP	0.122183	-0.860685	0.046118	-1.76137	-3.93235	0.220914	0.210688	0.474254	-0.049776	1.89306	0.374194	-0.291075	-1.08081	-1.02019	-5.13477	1.84312	-0.700628	2.45591	4.32461	0.471421	-0.059602	-0.030415	-0.745698
ATRN	0.163161	0.556592	3.63305	1.75798	0.914413	-0.057213	1.21671	4.22641	7.03507	3.63892	3.13882	3.17714	0.647177	3.85302	2.26064	2.24566	-2.39657	6.00267	5.15486	2.92617	5.6246	1.08551	0.944055
ATRNL1	-0.236184	-0.046286	1.35347	0.499652	2.0757	-0.780558	-0.0141	-0.589319	-0.168243	0.806839	-0.070069	-2.06046	-0.168721	-0.871252	-4.40546	-1.34053	0.360384	0.291721	-2.13567	0.141488	1.18581	NA	1.25072
ATRX	-0.072065	0.195079	2.15954	-0.871359	0.293586	1.60745	0.760356	5.41488	0.597851	1.12014	1.1785	0.734154	0.279432	0.128732	0.097006	0.575408	0.201	-0.055377	4.90508	-0.780798	-0.405327	0.063645	0.164293
ATXN1	-1.72129	-0.964932	-1.49315	-1.71324	1.98122	-1.11319	2.19731	-0.588216	-1.55147	-1.6142	-0.993906	0.26013	-0.767873	0.546142	0.538117	1.07642	0.032438	0.66457	-0.056748	0.290819	0.354611	-0.247979	0.651007
ATXN10	-0.699823	0.065644	-0.05325	-0.506526	-6.92077	-0.793535	-0.350343	0.807345	-1.94161	-1.08424	0.027865	1.68682	-1.54054	-0.198004	-0.199232	0.223057	-2.27718	0.86861	-3.64193	-1.89814	1.49659	-0.114761	-0.206768
ATXN1L	-0.210637	1.67859	0.002267	-0.213001	0.08106	0.14929	0.465973	0.610946	1.41633	2.19069	0.577971	-0.630237	-0.06197	1.54953	-2.38681	-1.48762	-0.026687	-0.478296	4.81767	-1.09196	-0.914819	-0.194167	0.56905
ATXN2	1.70413	0.32446	0.427597	0.06595	0.665988	-0.825584	-1.37376	5.31069	1.00984	2.25839	-4.24406	-0.788003	0.115836	-0.740186	-3.66077	-0.131928	-0.327257	-4.91332	2.82331	0.239572	0.78602	-0.122171	-0.403815
ATXN2L	1.13534	0.481347	1.76954	0.140364	0.305667	0.985405	3.20666	2.93264	1.60731	0.10517	-0.284546	-0.598409	0.95699	3.48827	-1.2943	-0.554488	0.555978	-0.608185	3.45915	0.231847	-0.064829	0.379066	0.024314
ATXN3	0.242501	-1.6557	0.346783	1.08834	-4.51997	-4.02743	2.04778	0.686962	-5.01208	-0.211126	-0.55992	1.2979	0.061159	0.641527	0.131316	0.126957	-0.104537	-1.87069	-1.06571	2.16447	0.595483	0.469833	1.27214
ATXN3L	-0.042159	1.06475	0.634351	-1.03939	-0.773018	-0.823435	1.07561	NA	-0.196834	-0.61005	0.705012	-0.083811	0.245825	0.700952	-0.144244	0.751209	-0.003476	-1.31384	-0.038239	-0.363173	-0.062663	1.13018	0.604653
ATXN7	-1.53822	-0.477969	-1.06161	-1.1652	-0.49585	0.349391	-3.33859	0.512746	-1.16911	0.015766	-1.51654	-1.73777	-0.775101	0.357989	0.618565	3.62604	-0.028021	0.835978	0.018755	0.764874	-1.09993	0.058461	-0.053387
ATXN7L1	0.579946	-3.10167	0.654108	-2.00215	4.57808	-2.09194	1.46962	0.244687	1.5361	1.41341	0.915524	0.209833	-0.195746	0.93261	-1.53541	0.610155	7.73736	0.234565	3.42496	-0.375991	-0.135504	NA	0.317019
ATXN7L2	-1.42725	0.550463	-0.937339	1.26441	-0.349924	0.623129	-0.427403	0.69642	-1.7206	0.391879	-0.295935	0.621637	-2.17319	-0.352034	-0.431307	-2.87099	-0.132879	-0.166782	0.152495	-0.21644	2.18803	-0.140876	0.446144
ATXN7L3	-1.08923	-0.199365	-0.758033	0.761191	-1.32468	-0.313171	-0.299114	-1.27499	-0.050167	0.166752	-2.93142	-1.64935	2.82566	-0.28314	-0.331968	0.995836	0.38722	0.09797	2.97583	-0.290451	-2.25349	-0.363937	-0.221311
ATXN7L3B	3.54238	-1.51514	0.766084	-1.2996	1.73887	0.055538	-1.61909	6.97467	2.49856	1.87001	-3.0322	-1.92917	0.143471	1.28639	-0.762283	2.02207	-0.106567	-0.392658	3.87339	0.615113	1.38054	0.038964	-0.208486
AUH	0.119901	-1.33821	-4.20697	-0.3141	-1.02818	-1.20229	-0.055441	-1.20281	-0.762227	-2.25804	-0.566108	-2.81211	-0.179543	1.44073	-0.227959	-0.724363	-0.169074	-1.1066	-5.23855	-1.2126	-3.57474	-0.669382	-0.089557
AUNIP	0.157472	0.125301	-2.84961	0.689243	-0.293855	2.33268	0.755224	-0.129636	0.243222	-1.60331	0.848654	-0.025393	-0.034848	0.947447	0.436093	-0.016877	0.345412	0.559404	-1.26974	-0.575148	-0.224567	0.03281	-0.520591
AUP1	-4.80844	2.69277	0.280121	2.21935	2.07857	1.74233	2.54945	-2.19533	1.41804	4.38521	1.51859	1.00687	5.4163	2.53237	0.518394	3.22942	2.64705	0.756963	-4.81773	2.88351	0.902401	-0.979838	1.67549
AURKA	2.80855	0.294052	1.85869	2.11404	0.840653	3.36076	1.42214	2.76831	1.03071	8.60506	6.44088	3.00115	2.88627	3.03094	3.77238	10.1395	0.270925	-0.048893	5.21404	6.87117	0.860778	0.888713	0.961807
AURKAIP1	-1.67947	0.629723	-2.47334	-0.043778	-3.30303	2.01455	-0.086334	0.492827	-0.139006	-0.160396	0.329677	-0.732343	0.361388	-0.453979	-0.384201	0.198485	-1.09168	-0.080073	1.37162	-0.19168	-0.185309	-2.65797	0.065335
AURKB	2.89629	1.38911	2.3525	0.645939	0.492626	3.26867	2.6899	3.02496	1.31667	1.61673	4.62561	0.664669	2.1723	2.33934	3.6289	0.42667	-0.128176	-0.95461	0.458701	0.035163	1.23309	2.74123	0.071611
AURKC	2.2011	-0.077767	-0.387521	0.5353	-1.2721	-1.78895	-0.75403	0.17923	1.41963	-0.024574	-0.839136	-3.13351	0.428585	-0.318225	-0.116944	-1.72524	0.030097	0.289563	-0.157036	0.764591	1.5007	1.16281	-0.1545
AUTS2	0.734027	0.151016	1.10427	-1.02569	-0.728471	2.11405	1.39287	6.7259	2.67311	-0.165746	2.46636	0.15052	-0.598787	1.477	0.428665	-2.94025	4.83795	0.624986	0.908173	1.03683	5.3967	-0.148426	-0.377869
AVEN	1.05718	-1.07371	-0.472058	0.021358	-0.238439	-4.37478	-0.095603	0.673581	-0.079019	-1.09514	-1.38695	-1.46028	-5.38719	-1.90478	-2.87284	-0.457532	0.540505	-1.59143	-0.332877	-1.87069	-0.765029	-0.256702	0.032589
AVIL	-0.460213	0.153095	0.063533	0.139446	0.530811	-2.26607	0.64001	1.09522	2.31798	2.8835	1.52272	-0.296417	0.09345	0.530164	1.76435	1.00066	-1.13321	2.52014	0.348988	3.59961	0.681156	1.34583	0.392095
AVL9	2.14609	3.12461	5.2264	-0.154342	3.31541	1.01971	0.787071	2.20985	6.50035	8.40883	3.66487	2.71385	-0.181252	1.85411	0.644861	5.57172	1.9246	7.18869	20.5349	0.355098	-0.238966	0.430116	0.809852
AVP	-0.978258	0.570818	-0.419466	1.32031	-0.446337	2.80368	1.56148	0.389943	0.47656	0.714735	-0.028682	0.393317	-1.80367	0.263039	2.12973	7.06298	0.877066	-0.042297	-0.34103	0.228241	1.24097	0.165942	0.057648
AVPI1	-0.692524	-0.421317	-0.933975	0.252514	-0.147897	-1.12188	-0.173461	-0.730904	0.173903	-1.7507	0.598602	-0.144068	-0.870509	0.727508	-2.47253	-2.37885	-3.08934	-0.901171	-1.51623	-1.25931	-0.334818	-0.901101	-0.569752
AVPR1A	-0.972259	-0.822937	0.045464	-1.43502	-0.988926	-3.55574	-1.78595	2.30094	1.15905	-0.280279	0.163955	-0.123356	-0.842382	3.22998	0.911674	-1.00462	-1.84885	-0.35463	4.05548	0.010876	0.092855	-0.064745	-0.101635
AVPR1B	-0.844969	1.01375	0.615111	0.100067	-0.241272	1.27215	0.205555	-0.575491	-2.08309	0.545272	1.60303	-1.12881	-3.00529	0.688758	0.045907	5.46696	-3.4617	-0.172176	-0.820911	-0.207258	-0.235313	-0.077314	0.058571
AVPR2	-1.69364	-0.67289	-1.77945	0.639338	-0.623462	2.94733	-3.78605	-2.06213	-1.88445	-1.11289	0.707271	-2.2456	-0.912794	-0.959283	-0.524818	-0.417518	0.070872	-2.73528	-0.27936	0.156297	-0.886329	NA	0.660457
AWAT1	1.18157	-1.77126	0.49142	0.051941	-2.23996	-0.793481	1.1667	0.168994	0.385006	-0.121707	0.129612	-0.534347	-0.691361	2.64373	-0.126995	-1.24507	-0.916127	-0.223694	0.600012	0.309877	0.327743	-0.814246	0.068846
AWAT2	0.390733	-1.44361	-0.225153	0.639709	-0.034629	-0.34353	-1.9511	0.529919	0.216856	1.3562	-5.06024	-3.14649	1.30189	1.24303	0.473794	0.523581	1.04225	-0.276575	-1.00502	0.540357	0.659945	NA	-0.892388
AXDND1	-0.239777	-0.27659	-1.59222	0.99605	-1.2194	-0.335668	-0.453759	-0.034137	1.59405	-0.375952	-0.19547	-1.86559	-2.72015	-1.85575	0.260789	-1.92074	0.459815	0.362963	0.576158	0.061681	-0.216572	-0.19607	-0.359043
AXIN1	2.15462	-0.052757	0.44732	0.01144	1.00145	1.68727	-0.692103	0.953707	1.89014	0.862033	1.33672	-3.75898	-0.045484	1.60056	0.12846	1.26855	0.59347	3.00098	0.657104	0.10684	0.821498	0.545818	0.247195
AXIN2	-0.363273	0.863987	-1.22557	-3.72504	0.216172	1.04069	-0.427143	-0.917163	-1.2087	-1.99093	3.87368	-1.62225	-4.91525	-0.271884	1.12037	-2.02573	-0.012461	2.00106	0.546558	-1.37284	-0.461317	0.121784	0.15557
AXL	-0.307816	1.04323	-2.37502	1.73032	0.765656	-1.2143	0.139723	-2.19514	-0.082253	-0.398671	-9.46248	-1.5322	1.0238	5.33636	-0.028623	-1.11093	0.5374	-0.355599	-3.77764	-0.196405	-0.21567	0.066055	0.463183
AZGP1	0.152755	-0.272506	-0.385345	-0.043659	0.719401	-1.02855	-0.062787	3.99136	3.65403	-0.397857	0.44305	-0.615838	-0.752347	0.51763	0.047515	-3.25627	2.10428	-2.06615	0.531113	4.54149	-1.31254	-0.379328	0.064168
AZI2	-1.28291	0.00797	-4.1267	-3.87975	-1.29193	-1.14154	-3.20564	-1.41193	-3.5721	-1.10258	-2.72684	-1.92757	-1.86169	-0.92462	-0.163189	-1.40495	2.50997	0.527503	-4.81738	-0.504521	-0.039281	-2.0901	-0.034832
AZIN1	1.36848	1.45833	1.98019	2.60257	3.97342	-0.761169	1.49699	1.91803	0.456646	0.100434	1.32145	2.84335	4.50671	5.52142	0.809004	6.57722	2.79166	3.39902	0.383261	3.59522	1.48913	0.316295	0.936301
AZIN2	-1.02628	-4.50864	-1.02208	-0.351426	0.282069	-0.676874	-1.11496	-2.61465	-0.80498	-5.21924	-2.52866	1.2099	-0.264806	-0.495103	-1.0425	0.02922	-0.772866	2.49686	0.455433	0.59151	2.46608	-0.863177	NA
AZU1	-1.11761	-1.29094	-1.85457	-2.28983	-0.019846	-2.98039	-0.19192	1.04383	0.688274	-0.614898	-0.411323	-0.378167	0.50304	-0.029832	-0.537836	1.6033	0.338099	-1.31462	-0.243436	-0.548839	-1.75303	-0.538478	0.547272
B2M	-1.10148	-0.237983	1.06995	-1.38076	-0.495007	-0.115498	-1.34245	-0.84789	-4.01851	-2.41432	-0.73834	-1.82729	-0.694554	-0.713778	-1.18213	-1.77339	-1.33227	-1.04536	-2.1316	-1.55095	-3.34757	0.605667	0.540762
B3GALNT1	0.011877	-0.61682	3.69945	5.67851	-0.891147	-0.749237	0.513085	-1.85763	2.32966	0.753944	0.015517	0.417901	-0.873302	-0.210583	0.447031	-0.336412	-0.276137	-0.056634	-3.38355	0.528966	4.51536	0.771256	0.001231
B3GALNT2	0.046081	-0.20276	-0.034174	0.178346	-0.443225	2.13273	0.281243	0.176317	0.068105	-0.679234	7.52198	1.66456	-0.079916	0.951935	1.61995	0.030599	0.085734	0.394484	0.87678	2.08389	0.427152	0.353298	0.011118
B3GALT1	-0.126579	0.418661	-0.256705	0.351881	-1.09535	-0.678801	0.114058	0.288899	-3.79963	-0.388393	0.714216	-3.72707	-0.010217	0.620387	-0.316212	1.13368	-1.57806	0.833856	-0.202183	-0.992691	0.506736	-0.218283	0.171811
B3GALT2	-1.06849	-2.3348	-1.3195	-0.517968	-2.09819	-0.387065	1.47654	0.900887	0.646891	-1.26877	-1.80138	-0.593803	-1.42962	-0.400901	-0.885367	-1.52818	-0.873832	-1.02468	-0.074963	0.121392	1.13085	-0.80021	-0.2695
B3GALT4	-1.72935	-1.36318	-2.64311	1.14258	0.25169	-2.48907	2e-05	0.850184	-2.89889	1.95811	-0.211211	0.336868	0.621205	-1.12083	0.235616	-0.356031	6.67556	0.8001	-2.77606	4.65111	-0.850082	0.646025	-0.648763
B3GALT5	-0.851376	0.519592	0.78996	-0.793729	0.104024	0.576963	-0.454988	1.03607	-0.013933	0.851586	0.250846	-0.198995	-1.6395	-1.39892	-0.505788	2.82823	-2.07111	-2.33365	-1.22444	-0.406854	-1.7245	-0.31215	0.341437
B3GALT6	-1.79445	1.4656	-2.3388	0.08061	-2.74527	-1.49409	0.200075	0.03258	-1.57697	-3.083	-2.84806	-1.15517	-1.09988	-0.299674	-0.51397	-0.323846	-0.872687	-0.177726	-2.09737	1.43095	0.120311	NA	-0.899792
B3GAT1	0.144808	-0.031797	-1.1879	-1.56719	0.774569	-1.94821	-0.416149	0.706731	0.407631	-1.2818	-10.3881	-1.71448	0.952115	-0.901965	0.37514	-2.58444	-1.1195	1.36244	-0.044521	1.47335	-0.156141	0.015931	0.314894
B3GAT2	2.54982	-1.62107	1.66641	-2.29118	-1.7195	1.93093	1.84223	1.38617	-0.885578	0.350501	-4.77475	-1.90475	-1.5397	0.036333	-0.516377	-0.096485	-1.99243	-1.62662	-0.945797	1.33546	1.93842	0.10511	-0.340458
B3GAT3	-0.25098	-0.784066	2.70697	-0.757501	-4.10777	-1.17155	3.38757	1.54755	-0.930991	-2.32447	0.350602	0.63294	0.456827	-0.945176	-0.755276	1.77775	-1.12278	-1.67351	-1.28767	1.47513	-0.129004	0.187562	-0.636609
B3GLCT	1.31626	0.545304	0.255897	-0.090859	-0.262181	0.037129	1.52674	1.67885	0.230081	-1.36423	-3.49295	-0.505316	1.9144	-0.624754	0.509814	-5.78697	1.62183	1.87515	-0.242951	-0.002522	1.0588	0.382034	NA
B3GNT2	-1.34095	0.119205	0.202285	-0.22994	-0.061133	-1.82291	0.123111	-3.16027	0.234047	-1.33415	-0.75496	1.30656	1.37841	0.656696	1.40338	1.4161	0.665115	0.963353	-0.143104	0.340772	0.600188	0.558626	-1.06208
B3GNT3	-0.613443	0.887203	-1.32601	-2.11353	-1.11632	-0.098724	2.39774	-0.852453	1.93911	-0.121201	-0.22666	0.806107	-1.21767	3.17727	-0.969979	-0.258085	0.444735	-2.26528	-3.09969	-0.08577	-1.43867	0.212802	0.387849
B3GNT4	-0.681263	-2.53953	-0.61051	-1.50216	-1.25568	-0.885424	-0.395696	2.8051	-3.01856	2.95566	3.78656	-1.05236	1.33675	-0.123674	-0.617486	1.80683	-0.365587	-0.488376	2.96572	-0.002444	-3.48311	-1.21125	-0.677506
B3GNT5	-1.02422	1.01282	2.03306	0.478497	0.323674	0.633555	2.68308	-0.09059	2.1043	3.46036	-2.81016	1.47707	-2.04544	0.86194	-0.119016	-0.590335	-0.998504	1.0143	0.657759	0.219961	1.24942	-0.00835	0.449615
B3GNT6	1.64052	-0.16674	-0.070618	-0.162631	-0.647701	-0.84801	-0.956517	1.21865	0.741269	0.264969	-1.70464	0.81328	-1.48167	-0.722884	-1.21867	0.841456	-2.03667	1.82523	-1.39584	-0.550533	0.069281	0.415573	0.006185
B3GNT7	-3.26299	0.077318	0.031033	-1.22038	0.090971	0.300672	-0.913446	-0.087343	1.04946	6.88319	-2.14664	-2.21352	0.139601	-0.732125	-0.296554	-0.845607	-2.02197	2.13591	-0.645712	1.6254	-0.891254	-0.972457	-0.231952
B3GNT8	2.37723	0.905155	-0.074803	-0.648767	-0.650961	-1.1488	-0.001594	0.97384	0.339702	0.310743	-0.1908	-0.396661	0.595129	-0.659152	-0.737833	-1.77671	-0.293788	0.398402	-1.03447	2.19844	0.187788	0.473624	-0.901763
B3GNT9	-0.010764	0.342179	0.109804	-0.473806	0.262083	0.85417	1.04383	0.35693	2.392	-2.61517	0.108552	-2.29932	0.659504	-1.98322	-1.09231	0.074909	2.54494	-1.15554	5.00492	-1.0073	0.094058	-0.781288	-0.411281
B3GNTL1	-1.20529	1.81388	-1.96591	-0.13459	-0.497881	-1.03097	0.494316	-1.67194	-0.89308	2.874	-0.123522	0.492742	2.10337	-1.78158	-1.09135	-0.373719	-1.89748	-0.162797	1.2458	0.227277	0.352167	0.112891	0.095805
B4GALNT1	4.185	1.36332	-2.45078	4.9875	-1.59567	0.290997	3.02253	0.518834	-5.40691	-0.176145	-0.825909	-0.379926	1.79899	0.722145	-0.286822	0.237884	0.439011	0.504519	1.7862	-0.484398	0.460499	0.237583	1.51654
B4GALNT2	-2.14655	1.24286	-0.632735	1.5474	0.083861	0.878704	0.616685	1.19464	-0.420266	0.7461	-0.010223	2.06023	-3.0735	3.79755	1.2673	1.09158	-0.834484	-1.41793	-4.31355	0.005672	0.42299	-0.504355	0.120262
B4GALNT3	2.07468	-0.263979	-0.416998	-0.039265	-2.01791	0.145977	1.47393	-0.336475	0.141343	2.05265	-0.069169	-0.789565	0.602125	-0.380991	-1.34145	-0.318838	-0.865028	2.03045	3.55182	0.250464	0.054827	-0.140407	0.489075
B4GALNT4	0.743781	0.197131	0.520719	0.72445	-2.32781	-0.362396	1.8534	1.31566	-4.47426	-0.989504	-5.08094	-0.502247	0.05632	-0.261455	-3.41434	1.28902	-1.06961	1.2611	-0.614595	-0.275995	0.882337	-0.11921	0.111434
B4GALT1	0.008356	0.068753	-3.05202	-0.20621	-0.471774	-0.945994	0.907063	-1.82098	-0.460144	-0.955318	-2.34568	-1.13227	0.66779	-1.34292	-0.10688	0.001541	-0.375661	-2.16218	-10.8749	0.1123	-0.35735	-0.193461	-0.02086
B4GALT2	-0.917762	1.02685	-0.389229	0.038664	-3.91865	-0.834347	0.189848	1.22853	-1.28104	-3.52847	-0.732337	-2.67611	0.226024	1.08643	-0.295313	-2.32619	-0.608934	4.41361	-0.025049	0.187954	1.11772	0.421846	-0.17234
B4GALT3	-0.142398	2.07436	-0.136103	0.998193	1.32017	4.52381	0.739688	-2.17235	0.304446	-1.23053	5.44355	2.23403	0.912303	-0.732543	2.78029	0.36396	1.13142	3.24766	1.76207	5.73937	1.95068	-0.240732	0.356007
B4GALT4	1.84266	1.03502	1.81742	1.0265	0.261351	0.319016	-0.149257	0.494457	-3.78283	2.4282	2.3484	-0.837605	-0.422252	0.296305	-0.494165	0.286642	0.768385	-1.16799	-7.07073	-1.68674	1.75958	-0.072234	-0.058828
B4GALT5	-0.227145	-0.147335	0.986894	0.455918	-0.956089	0.459367	-0.199191	1.67016	0.0838	2.76611	-1.33053	2.1472	0.28025	-0.025345	0.379511	-0.200712	0.006217	2.04472	-0.178755	0.622692	0.259067	-0.126101	-0.092381
B4GALT6	-0.229078	0.664719	0.172546	0.235349	-0.386579	0.278494	-0.260653	-0.244012	-0.011106	-0.012011	0.150965	-2.74697	-1.88764	-0.577746	-2.43199	-0.003903	-0.396153	0.970642	-0.449565	0.592352	-0.417003	0.430596	-0.250408
B4GALT7	0.797045	-1.77909	4.80828	-2.22356	0.600469	-0.222487	1.17878	-0.164556	2.26516	1.73635	-1.38653	0.403895	1.37906	-2.60418	-0.054191	2.45804	3.72411	0.871197	12.2226	-0.118336	0.294599	NA	-0.184477
B4GAT1	-1.38707	0.175121	1.89541	-1.02279	0.118565	-1.37307	0.348461	0.740936	0.711235	-0.257465	0.467223	0.379254	-1.63634	-3.78503	1.30925	8.19885	0.079827	0.836024	-0.863262	1.51161	0.872679	NA	NA
B9D1	0.521581	-2.20297	-0.839716	0.080649	-0.613149	0.559611	0.069529	-1.91844	-0.345697	-0.210997	-2.32549	-2.45741	-5.80319	-1.5617	-0.129503	-1.41518	-1.62686	-0.078259	-0.41201	-2.15603	-3.16818	-0.162985	0.066787
B9D2	2.6164	-1.36759	-1.07547	0.335348	-0.150497	0.16285	0.200154	1.05518	0.535638	-0.004934	0.093139	-1.76926	-1.39457	-0.111306	-0.123734	-3.96319	0.152627	-1.2185	1.65537	-0.228668	-2.80854	NA	0.455761
BAALC	1.68194	-0.629058	2.40017	0.980952	-1.76799	-0.452382	2.52641	3.22149	1.5339	-0.174836	-1.99632	-0.476578	-0.13122	0.223434	-0.19747	-0.670615	0.051925	1.65247	1.95621	2.23654	-1.0752	0.056729	-0.318894
BAALC.AS2	NA	NA	NA	NA	NA	NA	NA	NA	NA	NA	NA	NA	NA	NA	NA	NA	NA	NA	NA	NA	NA	-0.20278	NA
BAAT	1.49577	-0.062797	0.626615	1.45864	0.390368	0.155824	-0.198741	0.369135	-2.4343	0.95359	-0.086685	0.323654	0.920334	-0.310154	0.238251	0.043469	-0.414431	1.21446	-0.08404	0.250695	-0.782618	0.448762	0.630427
BABAM1	1.54682	0.824812	0.278515	2.19377	-0.332498	-0.815163	0.026074	3.00081	1.3657	1.15487	0.82786	1.02005	-0.606248	-0.402061	-0.01123	1.94341	2.34239	1.58299	0.53506	-0.448636	0.780247	0.171893	0.153716
BABAM2	NA	NA	NA	NA	NA	NA	NA	NA	NA	NA	NA	NA	NA	NA	NA	NA	NA	NA	NA	NA	NA	-0.502458	NA
BACE1	-1.97019	4.74448	0.328665	0.077121	2.08398	-7.13289	-1.49725	0.786425	1.68915	-1.25004	-5.60644	-0.16543	0.246707	1.15317	0.817029	1.29505	0.381479	-0.144531	0.09526	1.82804	0.00417	-0.309097	-0.106473
BACE2	0.089143	0.075182	0.565581	-0.554696	0.384413	-0.844382	-1.05166	-2.13555	-1.03482	0.652154	0.899672	-1.14485	-1.31293	-0.739702	-1.06456	0.390985	0.582783	-0.172535	2.91817	0.000218	-0.029689	-0.717784	-1.17635
BACH1	-2.28702	0.723527	-0.84192	1.13058	-0.267718	0.983571	0.333874	-0.966262	-1.802	0.934087	0.538166	-0.313892	1.29816	1.47133	-2.09114	0.537424	-1.68706	1.85021	-0.093501	-1.32835	-0.126819	-0.058715	0.662718
BACH2	-1.42038	-0.430189	0.357278	1.21137	-5.22014	-2.70911	0.150642	-1.72965	-1.80934	-0.341285	-1.42513	-3.46953	-0.805277	-0.422256	-0.440359	-2.72095	-1.20368	-0.020083	-7.44346	-1.49382	5.63359	0.032263	-0.06087
BAD	-1.81773	3.15308	2.01386	0.104716	0.771736	-0.545286	1.35134	1.10405	-1.05964	0.25556	1.2301	0.529093	-0.045263	0.454775	2.86948	5.02765	0.888287	0.927856	-2.1957	0.757901	0.438508	0.12119	0.416972
BAG1	0.206343	-0.433495	-2.56239	-1.51218	-0.145647	-1.47473	-0.577079	-0.978481	-4.5632	-10.3004	-5.0422	-0.963654	-0.747949	-2.07386	-2.60468	0.025628	-0.258023	-0.57727	-5.06583	-0.390829	-2.32135	NA	0.552106
BAG2	-5.4271	0.193141	-0.294765	-0.607262	-1.35661	-1.68514	-0.142127	-1.18815	-0.246899	0.508669	-0.168113	-0.637425	-0.906904	1.92365	-0.603218	-0.090666	-1.61583	2.97619	-0.835443	2.4125	0.056717	NA	-0.872208
BAG3	1.38383	0.070527	-0.226841	-1.8152	-1.20942	1.2911	0.098513	-1.07711	-2.84477	-0.380206	-2.09337	0.489837	-0.098158	-0.470431	-0.304789	-1.39141	-1.19401	-0.469503	0.049258	-1.29686	1.36481	-1.04496	0.890564
BAG4	0.124584	3.04142	-0.087482	-0.438187	0.359808	0.743543	3.90594	-0.235973	-2.07162	-0.705269	-0.192649	-2.32381	2.20013	0.049182	-0.553529	2.76418	-1.1571	0.096466	-0.831214	-0.208351	-0.885661	0.558414	-0.063928
BAG5	0.290771	0.174935	1.25676	-1.05726	-1.48117	-2.13055	2.49933	2.95276	-0.166036	-1.47198	-3.28022	0.390185	0.412363	1.84405	0.213737	-0.269083	-0.640049	-1.03062	2.59954	0.318599	0.053161	0.051387	1.43154
BAG6	-1.63766	0.403009	-0.060711	0.952195	0.294934	0.473498	0.233389	-1.74663	-6.21713	-3.18352	1.70727	0.657922	-0.68096	2.37406	-3.35108	-1.14164	2.10594	2.56173	-0.262851	4.02229	3.51252	-0.68794	1.41754
BAGE	NA	NA	NA	NA	NA	NA	NA	NA	NA	NA	NA	NA	NA	NA	NA	NA	NA	NA	NA	NA	NA	-0.597825	NA
BAGE5	NA	1.98773	-1.32482	NA	NA	NA	NA	NA	-0.840566	NA	NA	NA	-2.7337	0.679863	0.909375	NA	NA	1.01352	NA	NA	NA	NA	NA
BAHCC1	-2.55694	-1.03239	-7.15807	-1.55961	-0.073794	-0.175061	0.836556	4.24244	0.907033	-2.92602	-4.25323	0.413804	0.284901	0.570127	-0.850431	-2.18579	-1.54788	2.8335	1.25895	-1.07977	-2.3352	NA	NA
BAHD1	-0.77205	-0.567625	0.319878	-0.209333	-1.69792	-0.646972	0.698002	4.32071	-0.852517	-0.862332	-3.09862	-1.10576	-0.967956	0.35427	-2.29076	-2.79906	-0.018701	3.92792	-0.289844	-0.213582	-2.23514	0.080183	0.437079
BAIAP2	-1.13875	0.120078	0.025979	0.012097	-0.19101	-0.128764	0.530888	-1.01356	1.12194	1.78238	-0.158484	0.281318	0.118278	-0.310948	-1.10107	0.567424	-0.186843	-0.881012	-5.71278	0.387759	-0.300836	-0.10665	0.577641
BAIAP2L1	2.12828	0.045777	0.658563	0.582742	1.451	2.82054	2.37546	0.045647	-0.593438	0.657614	-4.54651	0.011301	-0.117079	2.53548	-0.373528	2.57827	2.87273	0.191164	4.52694	1.41084	0.019579	0.303535	0.56371
BAIAP2L2	-3.33313	-0.706274	-0.974368	-0.100625	-1.32933	0.248586	-1.25619	0.484519	0.478555	-0.65207	1.19479	1.46243	-0.207587	-0.489219	-0.34951	-0.130312	0.369034	-0.130736	-1.08914	-0.35795	-1.00212	-0.193423	-0.496408
BAIAP3	0.089045	1.7033	-1.40006	0.880914	0.595573	-0.101191	0.708916	1.55756	0.300547	2.07752	-3.31004	-0.891975	1.46476	0.033919	0.685244	0.065527	-0.127696	3.50685	0.70247	0.963669	-2.85526	-0.778392	0.337048
BAK1	-0.945187	-3.31628	-2.48194	-0.90741	-1.66684	-0.104605	-2.9723	-1.46738	-6.04223	-0.694814	1.73388	0.102878	-1.09955	0.378646	-1.92746	1.09929	-0.706858	0.134463	-0.937613	4.24231	-0.363276	-0.335728	0.105937
BAMBI	4.40397	0.103111	-0.239746	-1.83603	2.14493	-0.401318	-0.071337	3.33355	0.404787	1.43992	1.66981	-0.124077	0.691322	-1.47009	-0.018902	-0.172414	-1.74747	-1.13759	1.72	-0.083745	1.56658	0.050698	-0.743936
BANF1	-1.50287	1.85761	2.77478	0.464373	0.504486	-2.58467	2.50324	7.09168	1.31001	-0.189746	3.3993	2.10856	2.21004	1.08529	1.6067	14.2299	3.1664	0.00345	0.085087	0.301765	1.7087	0.108794	3.83639
BANF2	1.09722	1.76158	0.160082	0.428357	-0.471786	0.447375	-0.389739	0.731839	0.131925	-1.32955	2.5101	-1.91104	0.070708	0.156386	2.83097	-0.649224	1.19565	0.048804	-1.87617	0.22668	0.991807	0.016543	0.397007
BANK1	0.318238	-1.33832	-3.71554	-1.06075	-3.06947	-0.867475	-0.881603	0.12613	-4.7365	-1.74146	-0.263124	0.010687	-5.38775	-6.76579	0.044009	0.818338	-1.1856	-1.13508	1.89368	-0.038932	-0.001631	0.606985	-0.768403
BANP	-1.01088	0.080332	-3.05381	0.523803	-0.189803	-0.650828	-0.648719	0.167159	0.295298	0.747255	4.29318	-2.90589	-0.026182	0.015898	-1.35357	-0.052451	1.27052	-0.074873	0.991828	1.63675	0.607273	-0.08687	-0.031715
BAP1	-1.5126	-1.70008	-2.31919	-1.6025	-5.19059	0.834026	0.209813	-0.314547	-0.627513	3.29279	-2.95398	-0.94564	-0.905233	1.04555	-1.76708	2.05081	0.018643	0.617842	-1.45033	1.57346	-0.337412	-0.160342	-0.154464
BARD1	4.88501	0.30169	1.5398	0.053586	1.34275	5.23606	0.365906	3.02988	0.568847	0.56569	0.328597	0.92023	0.066241	1.62634	1.47538	-0.159385	2.19422	0.51568	-0.769703	1.67115	1.37756	-0.284216	-0.877361
BARHL1	-0.505098	-0.281882	0.675332	-1.60693	-0.216992	-0.224043	0.973373	0.29953	-1.39745	-0.781791	1.44997	-0.126347	-0.457672	0.439198	-0.34901	0.555403	0.15941	-0.027666	1.49639	1.63561	-2.33456	0.574929	0.866987
BARHL2	-0.894154	0.668631	3.95972	3.16897	1.95686	1.73056	-2.93087	-0.15326	2.48797	0.551005	0.033549	-1.09569	2.96732	1.68751	0.135528	-0.534923	-0.80234	-1.22698	-0.750408	-0.049832	0.106171	0.234013	0.922187
BARX1	-1.88503	0.358119	-0.499741	0.106043	-0.530082	0.579669	0.638741	-0.017612	-0.538405	1.60308	1.8499	1.59844	-0.66679	2.41947	-0.21524	5.03729	-0.048422	0.694505	-0.342337	-0.686285	0.701457	0.079247	-0.481543
BARX2	-0.012538	-1.8047	-1.32227	3.81011	0.401875	-0.716259	-0.372545	-1.46844	0.159906	-1.27856	1.07586	-0.361816	0.178465	0.382427	-2.64818	-0.726966	0.93541	-2.32088	-0.626946	-0.126886	1.99424	-0.852587	-0.076002
BASP1	0.025412	-2.06569	-1.83295	0.861573	-4.67705	-1.20475	0.009013	-1.24331	4.09606	-1.15392	0.157678	-3.86203	1.57764	-0.544556	-2.42055	0.26418	0.208795	0.67679	-2.81214	-0.54635	2.53989	0.080532	-0.040284
BATF	-1.81861	-0.112229	-1.15363	-1.63532	1.32193	-1.21358	-1.09972	-0.124673	0.174891	-1.41463	-0.862849	-1.75026	0.109763	-3.61709	-1.79743	-0.073304	0.889243	-0.128839	-3.39054	1.17675	-0.341075	-0.197805	0.207392
BATF2	-2.52112	-0.4548	0.523964	-1.42876	-0.493015	1.89261	-0.626197	0.22775	-1.42483	0.679717	0.469881	-0.46029	-2.66612	1.2511	-0.756455	-0.710252	-0.14111	-0.804131	-0.150675	-2.15981	-5.06341	-0.049492	-0.505361
BATF3	-0.250082	-6.86967	-1.0347	0.251589	0.009887	-4.03224	-1.07118	-2.04242	-0.957553	-0.782712	-6.95713	-0.503326	-0.495179	-0.684739	0.627665	0.94259	0.974067	-1.40733	-0.512923	0.704728	-0.841011	0.184418	0.037156
BAX	-0.005346	-1.1148	0.739125	-0.440126	-2.34433	-1.38984	-3.55318	0.702617	-0.023541	-2.96544	-3.2845	-0.536674	-3.49086	-0.441457	0.153476	-1.3382	-3.97302	-5.67514	2.19779	-2.16688	-0.313374	0.029767	-2.19406
BAZ1A	2.31516	1.52822	-0.212451	0.801651	-0.136341	0.029878	1.93271	1.2359	-0.513118	0.59889	0.461162	0.428219	-0.337734	-0.282877	-0.553975	0.021949	-0.258523	-2.18876	0.249447	0.598706	-1.59811	0.314577	-0.854634
BAZ1B	2.6881	1.00281	1.55715	-2.77162	1.86714	5.53667	3.53983	8.40305	4.18137	3.18395	3.17372	0.42304	-0.657956	0.975286	-0.081503	2.12068	1.48079	2.64575	22.9145	0.124802	-0.895344	0.260956	-0.161713
BAZ2A	0.199424	0.171746	0.680812	1.57213	0.726833	1.64678	0.433627	11.3015	3.83276	3.38794	0.412071	-1.44941	3.37246	0.834517	1.27603	1.72408	-0.110837	-0.139814	2.93648	4.12851	-0.206844	1.25652	0.368252
BAZ2B	-4.99668	-0.750675	-0.075046	-3.33359	3.70121	0.118198	-0.718709	-0.671092	-0.38839	2.75684	2.05633	0.197361	5.26293	-1.26712	-0.020728	-2.88039	0.070207	1.94188	-2.7202	-0.265645	-0.077443	-0.687201	-1.57737
BBC3	-0.970889	0.260758	-0.98328	0.69689	-0.854817	-0.117757	0.127886	1.21848	0.903592	-0.948957	-0.271214	-0.617213	0.152108	-0.025251	0.222814	-0.258989	-0.371491	-0.414542	0.381609	-4.93683	-2.10976	-0.056525	-1.34898
BBIP1	3.37992	-2.11947	-2.59184	-5.27204	-2.00113	-3.49077	-1.0566	-0.809495	-5.55454	0.342844	-3.26724	-0.253919	-0.406113	-3.75729	-0.175951	-1.03301	0.006157	-0.597916	-0.019569	-3.831	-0.889288	NA	-0.780938
BBOF1	NA	NA	NA	NA	NA	NA	NA	NA	NA	NA	NA	NA	NA	NA	NA	NA	NA	NA	NA	NA	NA	-0.440345	NA
BBOX1	0.28575	-1.06449	-1.88639	-2.77435	1.2027	-0.85394	-3.18162	-0.98545	-0.488912	-3.876	-3.36543	-0.96383	0.344551	-0.963333	-0.207404	0.447469	0.360372	-0.310643	-4.94504	-0.130087	-1.33359	-0.369236	0.227155
BBS1	-2.6016	-0.03279	-1.25057	-0.8602	-0.223155	-2.15613	1.90117	-0.453545	-3.18383	-2.88566	-0.442715	-1.37457	1.02214	0.922337	-1.83416	0.47797	-0.479378	-1.663	-3.7041	0.10307	-0.926999	-0.006499	-0.01634
BBS10	1.12015	-1.56566	1.81962	0.56587	-0.085133	-3.58851	0.573385	2.80629	5.2305	8.98274	-0.610312	-1.28066	1.00986	3.08287	1.28989	7.83645	0.747788	1.8192	3.4945	3.66081	1.62167	0.344	0.555073
BBS12	3.41696	-4.43392	-6.27185	-4.29541	-0.88631	-2.18486	-0.238178	1.46879	2.62138	-1.90065	-0.360706	-6.74072	-0.768341	-4.24644	-0.163135	0.140466	-1.29419	-1.17735	-3.21227	-4.95945	-1.49191	NA	-0.107532
BBS2	-1.0671	-2.79338	-0.722271	-5.16981	0.201013	-0.884616	-0.356169	-1.03628	-0.06392	-0.315855	3.02251	-1.41907	-0.139557	-0.709219	-0.687451	-1.45629	-0.503838	-3.63278	7.57465	-1.43427	-1.50297	-0.246747	-0.347213
BBS4	-1.19559	1.11512	-4.6705	-0.68504	-1.56038	0.207673	-0.400909	0.088807	-1.69063	-0.76791	0.284154	0.173681	-1.73777	1.53973	1.33607	-2.88832	0.010724	0.833931	0.233342	-0.480725	-2.45836	-0.013675	-0.100988
BBS5	-1.03909	-2.61032	-2.65035	2.50965	0.192034	1.18402	-0.509713	-3.6877	0.604775	-0.278946	0.566481	-2.08208	-0.931767	-2.69356	0.27744	-0.946654	-2.29624	0.225263	-5.2234	-0.286572	0.526311	-0.306252	0.504939
BBS7	6.67691	-1.52078	-1.62843	-3.28619	-5.29853	-1.04746	-2.85054	0.739714	-1.19724	-2.48664	-0.579936	0.057129	-1.28536	-3.30375	-0.810176	0.097218	-3.91645	-0.539168	1.40203	-8.03832	-0.365847	0.343858	-0.853568
BBS9	0.025837	2.14445	3.74867	1.9266	2.63588	1.29402	-0.26713	-1.54748	1.55077	1.04751	2.40828	0.577978	1.60239	1.01719	0.689532	8.72472	2.93433	2.47536	5.57476	0.057261	0.669517	0.40321	0.110078
BBX	1.34715	-2.00313	2.28656	0.222427	3.9846	0.469343	-0.556461	2.32462	-0.862906	2.46108	-1.21894	0.21884	-0.390294	1.97572	0.369593	0.443578	3.76823	-0.012917	-0.234201	1.03378	0.506292	0.670725	-0.264758
BCAM	0.221094	4.47315	0.100065	2.4573	0.483476	0.555954	1.01666	3.47045	0.019327	-0.767956	-0.441048	4.69922	5.37181	1.93888	1.52088	-2.59403	1.89235	0.235654	-6.19661	3.84134	0.478948	-0.920942	0.562639
BCAN	-1.15509	0.369564	-3.41893	-0.507164	-0.733351	1.04372	1.46552	0.887535	-0.733783	-1.19885	0.083535	0.68036	-1.68183	-1.48121	0.103438	0.045393	-0.206494	0.354287	15.0769	-0.412365	0.005255	-0.178849	0.617066
BCAP29	0.251117	0.295779	1.38617	-0.159292	0.761214	-1.94229	-0.311421	0.802183	1.95061	1.3063	1.1897	0.439512	2.51963	-0.173853	0.46837	0.755492	5.60254	1.18329	3.35151	0.040605	0.496868	0.375259	-0.332839
BCAP31	1.8995	0.508379	0.717017	2.59259	2.81193	0.743945	6.21429	3.48946	0.812779	1.70901	0.292695	0.278392	2.68656	0.55723	-1.0733	1.96218	4.7562	0.264399	8.38618	1.36847	-0.021308	0.734692	2.34903
BCAR1	-0.602882	-0.039444	1.12072	-3.1191	-0.57393	-1.02766	0.382694	1.40682	-0.7521	1.65211	0.065005	-0.76032	0.118871	0.35157	-3.70271	-1.24647	-0.469703	-1.88992	-0.600803	-0.939982	-1.54886	-0.120197	1.26963
BCAR3	0.518693	-0.355812	-0.069987	3.49098	-1.31288	-0.010047	0.142461	-1.57961	0.181609	0.309171	0.677087	-5.34753	-0.215348	2.00302	-0.629936	0.059308	-0.530333	-1.00685	1.05394	0.023934	1.93472	-0.867857	0.048183
BCAS1	0.211022	-0.636694	-1.12443	-0.436336	0.702668	0.095204	-0.405053	-0.081542	-0.231779	-0.067117	1.76494	8.77516	0.431217	-0.686509	0.802813	3.43496	-0.569801	0.08653	-0.385374	0.920572	0.725103	0.174385	0.181067
BCAS2	-2.6848	-1.2128	0.281425	0.175443	-1.79292	1.94859	-3.46928	-0.022619	-3.17423	-8.15045	3.06082	1.11769	-1.1387	-0.637789	0.221298	-0.954515	-0.746376	0.957736	-2.68226	0.587591	1.17524	-0.021407	-0.11646
BCAS3	-2.56551	1.83923	0.47731	2.40711	4.29866	1.57842	1.93991	-3.26987	-0.205113	0.280322	3.05632	0.680516	3.71789	5.20786	-0.654951	-0.152195	0.785717	0.248819	1.28559	0.90922	0.722787	0.665977	0.688552
BCAS4	3.1464	-0.517172	1.22865	2.59046	1.09005	0.953209	5.23119	-2.38627	1.45701	6.51374	0.302585	1.07682	1.99726	2.5533	1.79537	3.48655	3.21934	-0.878928	0.84412	1.92939	1.43958	0.221929	-0.724613
BCAT1	0.040452	-0.018557	0.140039	0.103788	-0.816747	-0.681847	-0.208981	-1.01399	0.750511	-0.722737	-0.776303	0.480141	0.380729	0.033093	0.045186	1.42033	-0.176437	0.171109	-0.513069	1.15346	3.69922	-1.35077	0.753254
BCAT2	0.076465	0.031616	0.048488	1.68555	-0.609646	-3.30364	0.896444	-0.313463	1.68907	-1.63773	-1.39207	-0.084694	-1.80502	-1.38457	-0.4767	-2.90761	-0.141619	0.904319	0.887278	0.901388	0.197424	-0.396914	-0.339667
BCCIP	1.52141	0.447761	-0.863788	-1.48729	-1.83935	0.645449	-1.20393	-2.16045	-4.28954	-0.843845	-0.231674	-0.280215	0.01668	-0.043302	0.761096	-0.554538	-2.61131	-0.905523	-1.89704	-0.180073	0.483287	0.721431	-0.235031
BCDIN3D	0.501507	2.16274	0.626796	-0.064948	-1.52895	-1.03453	-0.096012	7.41062	3.53842	-0.002549	-0.921192	-1.62747	-0.340253	1.01728	0.348117	-0.085836	1.62045	1.32156	2.80558	0.843297	-0.254664	0.24733	-1.22615
BCHE	-2.55308	0.145027	0.661122	-1.49288	0.089221	0.087822	1.6824	-0.324633	-0.336583	0.187769	-0.4704	0.840459	-0.664983	0.046391	-1.26921	0.101258	0.357147	0.407368	-0.892974	-1.20489	2.70694	0.326105	-0.885577
BCKDHA	1.8243	0.897029	-0.11145	-0.405839	-0.008787	2.40556	-1.14176	1.05643	0.550865	-1.31252	-1.83116	-1.34538	-0.245653	3.40879	0.643806	-3.53707	-0.623818	-1.75717	-0.083634	0.064812	-0.892522	-0.517588	1.04934
BCKDHB	-0.249741	-1.03574	-6.42824	-0.202153	-2.14426	-0.240737	0.182017	-1.83266	-0.133429	0.092096	1.10578	-7.40563	1.38612	1.08268	0.401841	-4.05665	-1.51525	-1.24958	-6.31155	-2.8375	-0.238421	-0.837313	-0.001469
BCKDK	-0.921521	0.013667	1.73382	0.968604	-0.098213	-2.62146	-0.841724	0.069134	-4.7995	2.52436	-1.55576	-3.68273	0.577481	0.173252	-1.03329	-1.1313	0.654787	-1.40381	5.7832	-1.17427	-1.46109	0.070696	-0.441494
BCL10	-3.83033	0.401059	-3.10356	0.40984	-3.86806	0.680036	-0.513866	-1.90793	-1.07693	-4.06244	-0.824325	-5.96383	-6.84199	-0.220925	-0.132958	-2.39953	-3.54767	-1.36867	-0.672711	-1.58716	-1.82416	0.078068	1.23954
BCL11A	0.128527	-1.12456	1.14741	0.376228	-2.38273	0.165404	1.77426	-0.577928	-1.00505	-0.407437	-3.83814	0.147724	2.64779	0.705167	0.729179	-1.54131	1.22122	-1.3339	-5.40759	1.73395	7.93864	0.01834	-0.02214
BCL11B	-0.107823	-1.46536	2.35803	-1.31805	1.36794	-1.76765	0.660138	0.633094	-1.80364	-0.283775	-0.328184	-3.00953	-2.43365	-0.966574	-0.007551	0.05523	1.2685	-5.12372	-6.90413	-2.95815	0.266872	0.327488	0.430595
BCL2	-1.6926	-2.99163	-1.47627	-1.07314	-1.782	1.84115	-1.94874	3.49443	-0.445839	0.196507	-2.1727	-2.82658	-1.86045	4.07279	1.14743	-4.36516	-4.26742	0.586554	-0.532451	-1.51797	0.678451	-0.591341	0.193432
BCL2A1	-1.7072	-2.0786	0.096239	0.164134	-5.41911	-2.00441	-4.79256	-1.26231	-0.186964	-1.37029	-1.10951	-6.64168	-2.16047	-1.45929	-3.92871	-0.908621	0.150045	-0.583799	-2.3792	-2.81135	-3.01086	-0.765357	-0.184763
BCL2L1	1.73406	2.36404	3.61469	1.12989	1.00816	-0.412103	-0.930591	-0.190326	2.56735	1.67607	0.139862	1.64392	-0.780721	1.4045	0.102732	2.14886	1.9102	1.64482	-0.146829	1.3944	-0.13332	0.726145	2.34005
BCL2L10	0.403028	-0.740416	-4.04354	0.467098	-1.64826	0.897334	0.240964	-1.5103	0.171483	-0.622057	0.43988	-1.56502	-0.994211	0.017651	1.43833	-5.54414	-0.190415	-1.06163	0.175981	-0.895656	0.55412	-0.025365	1.18999
BCL2L11	0.678053	-0.693969	-0.062561	-3.47081	3.91036	0.587668	0.140577	-0.00274	0.51635	6.64478	0.800684	2.85631	4.67467	1.26452	0.785728	0.08762	0.717549	1.77929	-1.25368	0.004538	1.44846	0.831894	0.516042
BCL2L12	3.23201	-0.609864	-2.67818	2.55343	-0.713205	4.76558	-0.630004	5.19316	3.49555	7.45855	1.14729	0.31512	-0.176353	1.24742	2.45539	0.129206	0.137113	0.738891	-0.571378	0.483796	1.93781	-0.529577	0.022041
BCL2L13	-0.69974	-1.0074	-1.12951	-0.607083	-4.22572	-0.241346	-1.09734	0.731194	3.05723	-3.90424	-2.85247	-1.16877	-0.166116	-0.272529	0.942212	-1.58487	-0.425559	-0.29817	-2.60297	-1.18884	-0.277839	-0.476558	1.83865
BCL2L14	0.128916	-1.06005	-0.280332	-2.17292	1.61069	0.043301	-0.136907	1.14825	2.61356	-0.901842	0.723516	-1.81609	-2.78607	0.561492	-0.230753	0.797587	1.7495	-3.36251	0.055722	-3.76409	-3.5119	0.949666	-1.10395
BCL2L15	0.822152	0.427064	-0.658345	-2.60331	-0.79285	1.63374	-2.78834	-2.36745	-0.733276	0.839899	0.366765	0.85139	-1.27755	-2.10429	-1.54227	-0.845635	-0.288565	-0.812363	-0.562764	-1.33187	-3.73965	-0.374082	0.210903
BCL2L2	1.11901	0.016201	0.880042	0.788611	-0.578152	-2.02776	-0.060912	0.885303	0.599286	0.182828	-6.64912	-0.339415	1.09864	0.142352	1.79835	1.20511	-0.496077	0.33413	-0.251657	-0.080135	-0.547713	-0.114158	-0.708261
BCL3	-0.618695	1.86838	-2.8756	3.96884	0.538248	-0.127754	0.492005	-0.639655	0.301578	-1.47845	-1.96852	-1.00313	0.193585	0.544491	1.0162	-1.04598	0.2473	-2.05964	0.627091	0.797644	-0.906019	-0.197965	0.78684
BCL6	-0.985773	0.095028	0.946162	1.1266	0.180027	-0.278676	1.34188	1.7161	0.479964	0.042048	1.51333	-1.27487	3.43251	1.02031	1.52957	-0.754332	0.342422	-0.209658	-0.379813	4.47912	2.49512	0.062651	-0.574801
BCL6B	-1.82509	-0.817671	-0.621394	0.671832	-0.921467	-1.79283	0.02031	-1.08295	-2.63715	4.53622	0.524853	-0.877167	-2.18447	0.284955	-0.16694	0.521966	1.13601	0.374484	0.288023	-0.384157	-0.043104	-0.023733	0.394913
BCL7A	0.510778	0.200924	0.234107	0.317038	0.199997	0.234532	3.20797	1.18106	0.588583	0.93366	-1.00069	-0.97419	-0.538758	3.92787	-3.08473	-0.918326	-2.90514	-2.9223	1.77879	-0.065363	0.940258	1.12989	-0.218678
BCL7B	1.42747	-0.402546	0.563936	-0.782313	2.40333	1.41563	3.19823	2.17378	0.746221	-0.07236	1.52594	1.9096	-2.19974	1.60566	0.003207	1.9937	4.00978	0.122856	12.4008	0.003555	-2.02164	-0.034297	-0.264248
BCL7C	0.037552	1.5269	2.10116	2.32088	0.123349	1.07499	2.05437	0.125245	0.31152	1.02261	8.87962	-0.086741	1.32435	0.081633	1.06107	-0.558776	6.57196	4.23698	2.58196	-0.418908	2.042	0.558858	-0.029836
BCL9	-0.644243	0.288496	-0.104473	-0.160749	2.40692	3.35374	3.88789	-0.620243	1.20349	0.186336	1.56577	0.8999	0.5069	1.25695	2.76639	2.21424	1.72642	0.792608	0.509873	4.66285	1.98353	0.216764	0.253171
BCL9L	-1.989	-0.902384	-0.904273	-1.96099	-1.23744	-0.086701	-0.770755	1.13645	0.550573	-0.802459	-1.42119	-3.14556	0.369776	1.69745	-1.01255	2.94235	-0.498586	-3.90456	-2.75249	0.538976	-0.667234	0.148748	-0.092439
BCLAF1	-0.376842	-2.64077	-1.06922	-6.08292	-3.00766	-3.86705	1.16713	0.776406	-2.00302	-0.080952	-0.704803	-1.26306	-0.999608	0.002122	0.098975	-0.469573	-0.382927	-2.15459	-3.977	0.368742	0.126981	0.044548	-0.361478
BCLAF3	NA	NA	NA	NA	NA	NA	NA	NA	NA	NA	NA	NA	NA	NA	NA	NA	NA	NA	NA	NA	NA	0.382736	NA
BCO1	-0.706302	-0.236692	1.23828	2.11234	0.626608	0.003359	-0.156271	-0.502212	-3.19128	1.17629	1.02318	-2.85268	-0.155161	0.533644	-1.09857	0.989549	-0.125563	-1.69546	6.05626	-1.32855	-1.08925	-0.094386	NA
BCO2	-0.24154	0.050763	-0.635861	0.076974	0.662073	-0.575663	-1.35133	2.75295	1.61374	-0.568866	0.051383	-4.55209	-0.632265	-0.44302	-1.61914	-0.995078	-0.884515	-1.88698	-0.280677	-0.293817	-2.25429	0.861934	0.425657
BCOR	-1.46756	1.4067	0.396204	0.112575	2.54919	8.19504	1.12958	5.71317	0.20411	0.520198	0.905655	1.36092	1.12688	2.92707	2.03925	3.51839	2.59138	1.92648	1.74454	1.41613	0.022332	0.516882	-0.072185
BCORL1	0.004285	0.099596	0.637194	-0.432915	1.62765	2.92835	0.95323	1.69731	0.447356	0.050677	-1.08543	1.95335	2.22101	0.232042	-0.151865	0.867766	2.74105	3.70862	1.45596	1.57465	-0.7122	1.12815	-0.007687
BCORP1	NA	NA	NA	NA	NA	NA	NA	NA	NA	NA	NA	NA	NA	NA	NA	NA	NA	NA	NA	NA	NA	-0.388055	NA
BCR	0.010396	-1.23432	-0.059211	-0.719967	-6.70998	2.51784	0.121186	0.127516	0.283681	-1.31506	-0.535987	-1.43283	-0.274367	0.16198	-1.16712	1.73921	-2.65395	1.07678	-2.42464	0.213483	-0.049329	-0.14389	0.14661
BCS1L	-2.5885	-2.53175	-0.769665	0.569203	1.66874	1.31596	0.083848	-2.09579	0.086147	0.515	6.28308	-1.19039	-0.456389	0.846189	-0.206164	1.22345	0.998213	0.589355	-4.22072	3.40338	1.47672	0.164779	0.10379
BDH1	0.943787	-0.703243	1.40054	-0.425129	-1.47035	0.078907	-0.178289	-0.146554	-2.64407	-2.30104	0.349941	-1.92241	-0.582706	0.296292	1.18103	-3.11672	-0.21233	0.010856	-1.94994	0.357219	-1.10886	0.020142	-0.000245
BDH2	0.099448	-4.27043	-3.45279	-4.96818	-0.739469	-0.766746	-3.13931	0.196331	-3.32808	-1.13902	-0.184896	-3.45339	-0.449336	-2.76684	-5.7075	-2.25226	-0.96686	-2.17699	-1.75251	-2.47484	-0.031355	NA	-0.884784
BDKRB1	-0.061753	1.98486	0.641387	0.614334	-0.194405	-1.4837	0.261817	2.05876	0.611866	-0.42999	-0.115406	0.727375	-0.126965	0.542707	-1.40204	2.24514	-0.891439	-2.77049	0.165427	-0.098032	0.553132	0.300641	-0.242497
BDKRB2	-0.036357	0.764887	-0.238547	0.13279	-0.403165	-2.45797	0.453138	0.687857	0.869019	-0.101368	-0.357099	0.270449	-1.02646	0.197442	-0.590186	1.06033	-0.429427	-4.68861	1.21695	0.152743	-0.182393	0.047094	NA
BDNF	0.237031	-0.39367	0.110106	-0.132567	-0.730702	-3.31483	-0.264191	3.5254	0.705477	0.053714	0.230209	-0.108837	-2.45462	-1.29771	-0.042826	-0.717837	0.942532	-0.553908	-0.629161	-0.995132	-2.66986	0.284004	0.23747
BDP1	4.51826	-2.41192	2.34452	-1.1581	-0.707643	-0.547494	-2.09932	1.38743	2.75926	2.8798	-0.040583	1.16124	-0.498302	-1.66001	-4.61256	-2.47253	-2.24265	-0.652006	7.39487	-5.18069	-1.98929	0.06535	-0.275635
BEAN1	0.106213	-2.10667	-0.464664	1.54119	-0.709772	-1.92303	-1.30628	-1.0349	3.31784	-2.53257	-0.096305	-1.18629	-0.629909	-1.54294	-0.748094	-0.316642	0.935919	-2.66095	1.3202	-0.527172	0.426761	0.512309	-0.106331
BECN1	-1.49787	0.249405	-0.607599	0.490631	-1.90888	-3.20976	-1.64905	-8.03278	-3.15796	4.03529	-0.243659	-0.728777	1.67069	-1.80049	-0.6344	-1.62642	0.117321	-0.842993	1.04835	-3.04408	-2.38255	-0.252614	-0.300881
BECN2	0.591687	-0.135111	-0.023792	1.2554	-1.01704	0.023204	0.730848	0.30917	1.05907	2.17191	0.789953	2.5004	-0.288277	-0.326445	-1.54696	2.76437	0.484723	0.389258	1.00689	1.11328	-1.54446	NA	NA
BEGAIN	-0.060793	0.555061	-1.69767	0.492053	-1.66512	-0.505223	2.51265	-0.815509	-1.77094	-3.41141	-0.027661	-0.532027	0.5856	0.211773	-2.0699	-2.00232	0.640983	0.316346	0.743507	0.2286	0.286791	0.201112	-0.056004
BEND2	2.13125	-0.149932	-3.60942	-0.385425	0.018922	-0.591701	1.81007	-0.020193	0.110786	-1.158	-0.879321	0.176175	-0.087785	0.377234	-2.346	-0.092337	-0.249707	0.612661	0.28554	0.41995	0.590616	NA	0.011273
BEND3	-0.214793	-1.28829	0.701032	-2.36583	-3.83282	0.002687	0.664723	1.28869	-0.525264	0.406001	-1.48145	0.341646	0.368822	-1.22244	-0.035742	-0.816204	-0.264214	1.2923	1.06777	1.28424	-0.170895	0.346736	0.005404
BEND4	-0.309412	-0.671278	0.479151	-0.420121	-1.20095	1.42536	0.033175	0.160937	-0.941744	-1.05037	2.12504	0.011188	-0.452284	-0.737392	0.554123	-5.68076	-4.00834	-0.42477	-0.047565	0.320423	2.44374	-0.831588	0.352705
BEND5	-0.220836	0.35587	1.86135	-0.49001	-2.05677	1.41726	0.294854	-2.63361	-2.00694	-2.1444	-0.55236	0.08193	-2.23748	-1.48883	-1.56631	-3.24329	0.584629	0.287182	-0.825918	-1.50972	1.05869	-0.230992	-0.901953
BEND6	-1.1763	2.49265	-0.308126	1.31513	-1.73474	-3.9974	1.54561	-0.067931	0.725159	0.146877	-2.70814	0.530656	-0.523214	2.56434	-0.582	0.399384	0.449945	2.90504	-0.436105	0.035173	0.180311	-0.25146	1.95891
BEND7	1.4863	-0.20339	2.07309	-0.237016	-0.31419	-0.571625	-2.47218	-0.091697	-0.086999	0.29362	6.29737	0.424602	-2.10875	0.48139	-0.250152	-0.318441	-0.343937	1.07048	0.762395	0.878685	-0.70292	0.06132	0.013257
BEST1	-2.62208	-4.59115	2.28852	-0.220405	-0.51734	-1.84419	0.068626	4.43702	1.91162	-1.69799	-1.06306	-0.616248	-2.14475	1.00549	0.241121	2.99156	0.485312	-0.066368	-0.369732	-0.679554	-1.36156	-0.348602	-0.139858
BEST2	0.438068	-0.027842	-0.457703	0.903897	-1.3154	-0.016196	1.79336	1.36447	0.297856	-2.3555	-1.03522	-0.224774	1.57498	-0.275389	-0.031361	-0.016685	-5.88564	-0.566974	0.480303	1.13326	1.20883	-0.329169	0.369645
BEST3	-0.03918	-0.50336	-0.258144	-0.017613	-2.44171	-0.1687	-0.801709	0.053067	-0.740532	2.65326	-1.12725	-0.319881	-1.06488	0.940416	-0.951766	0.23594	-3.15805	0.319435	1.25789	0.253596	-0.58667	-0.049602	0.056225
BEST4	-5.18543	0.239645	0.240972	2.91547	-3.05986	2.26394	2.19575	1.24516	-0.89304	0.589758	1.96517	0.996097	0.19289	-0.397036	0.954523	-0.472719	-0.615143	2.41463	-0.444849	-0.292571	-1.17354	NA	-0.267743
BET1	1.76915	3.12457	2.29819	-0.4344	-0.235165	4.12481	3.19651	3.39324	3.61985	1.83323	3.06972	0.673023	0.119331	3.47404	2.36208	11.9627	3.17435	3.84259	12.4274	-0.247318	0.256064	0.813666	0.94688
BET1L	-1.23256	-2.09763	-0.592485	-3.49191	0.080003	0.70911	0.1817	6.1012	3.58194	-1.02396	-0.117295	0.26922	0.167461	-0.125846	-3.51628	2.95356	0.397184	-0.046909	-0.535813	-5.37533	-0.891787	0.869194	-0.342088
BEX1	1.0141	0.418552	-0.111939	0.864029	-0.749748	-1.9644	-0.102239	0.935433	-0.015256	-0.721294	-4.08141	-1.82284	0.577142	0.213768	0.200292	-2.71918	0.478206	0.028449	1.44464	-1.1778	0.274967	-0.281692	0.311197
BEX2	0.179348	1.8543	0.818081	2.79519	0.153579	-1.23795	1.27656	4.48254	1.29303	1.03393	-3.7181	1.93517	-0.105264	1.22693	2.55599	1.74446	0.128249	3.38994	-1.88923	3.38539	3.19226	0.847583	0.359914
BEX3	NA	NA	NA	NA	NA	NA	NA	NA	NA	NA	NA	NA	NA	NA	NA	NA	NA	NA	NA	NA	NA	0.39451	NA
BEX4	1.27699	4.31488	1.61576	2.98212	-0.892242	-2.41227	0.431885	1.6036	0.279364	1.32096	-6.76603	2.08582	-0.098589	-1.3978	0.976682	-0.045938	2.48504	-0.178326	-2.29878	1.71534	2.91688	0.661119	-0.431814
BEX5	-0.046298	2.30655	0.484549	-0.324275	0.281317	0.477667	5.69855	0.594	0.11871	1.91428	0.280797	0.648328	0.296658	1.5399	2.32261	0.065977	-0.324666	-2.64062	-0.625125	1.06635	0.403306	0.061466	0.416172
BFAR	0.992395	-2.0837	2.02249	1.95236	-0.842699	-0.346911	-1.61277	0.688845	2.81758	3.70868	1.06444	0.222174	-1.77181	1.27904	-0.644955	1.27756	3.376	-1.1585	4.86212	-1.28176	-0.162583	-0.208565	-0.784407
BFSP1	0.187594	0.063541	0.208292	-0.1127	2.77935	-0.409786	0.038874	0.711169	1.9928	-0.049399	-0.83605	0.893684	0.8792	2.32924	-0.218335	-0.564323	1.95837	0.062048	3.68747	1.13358	6.17629	0.658662	1.64227
BFSP2	1.09148	-2.53807	-0.449599	-0.792424	-2.02658	-0.960193	0.254701	-1.78273	1.19607	-3.76995	-0.211123	-0.40217	-3.08659	-2.20579	0.075614	-0.186323	-0.90646	0.086188	0.074995	-0.580214	0.021872	0.746877	-0.422059
BGLAP	-0.625625	0.348371	0.971222	0.868336	0.037041	0.602147	-0.548779	-0.379723	0.386492	-0.01917	-2.94054	4.58246	2.14374	-1.00816	-0.499036	-0.129261	1.0598	0.622241	-0.852041	0.95098	1.94952	NA	0.376793
BGN	-0.573183	-0.926289	3.42935	-0.197213	-0.321363	-1.27768	0.216031	-1.89759	-0.954672	-1.72931	0.151358	-0.77918	-0.01752	0.543791	0.113941	2.64104	0.44223	0.361081	0.067696	0.559613	0.291966	0.630248	0.018498
BHLHA15	-0.74918	-0.081801	-0.670909	-0.440717	-0.477277	1.48929	-0.079823	1.45332	1.53803	-0.321673	-0.628481	-0.087939	-1.92348	0.961994	1.45429	-0.162874	-0.179373	0.638264	-1.87512	-0.713417	-2.97144	-0.753759	0.203985
BHLHA9	-2.93325	-0.491919	-0.287924	0.313092	0.757251	-0.792269	-0.448252	0.41734	0.137023	-0.732479	0.384914	-0.795762	-0.418476	-0.018931	3.3824	0.513462	0.519898	-0.381245	0.94683	1.73597	0.333836	NA	-1.30926
BHLHB9	2.73728	3.00396	0.723664	0.927518	-0.545467	3.31007	2.72892	1.12903	3.81256	3.04167	0.275462	0.186496	1.95297	1.19459	5.2915	1.65518	0.934892	-0.929023	1.87308	2.91503	1.53488	0.465114	-0.63865
BHLHE22	-5.02994	-0.399873	0.607008	-1.52705	-2.25414	0.946632	-1.44799	0.004579	1.33802	0.231683	0.105787	-1.85504	-0.679105	-1.157	-1.18396	-0.620883	0.172521	-0.054157	-0.388932	-0.907099	-0.676264	0.922008	0.892417
BHLHE23	-5.54271	-0.496903	-0.251007	0.311066	-0.124863	-0.574618	-1.65701	-0.2507	0.303227	1.21826	1.3625	-3.34105	3.20057	-0.764677	0.303312	1.11314	0.691105	3.21487	2.33134	3.30626	-0.557373	0.051733	-0.496224
BHLHE40	-1.69627	-0.199119	-0.115475	-1.801	-0.189296	0.115918	-0.469611	0.507315	-1.27036	-0.817762	-0.847937	-1.9379	0.230993	1.51097	-0.510883	5.106	0.232322	-0.125003	-0.355241	-0.557675	-0.612731	-0.497697	1.51142
BHLHE41	-0.229029	-0.54174	-0.32273	1.15723	0.471713	-1.46832	0.923437	0.868586	-0.132201	-1.96761	-4.14192	-5.45955	0.898346	-4.61686	3.52953	-0.26258	0.916432	3.36691	-0.116154	0.376557	0.129133	-0.330328	1.43014
BHMG1	0.313918	-0.031355	1.48733	1.76655	2.21507	0.705551	0.197301	-0.679605	-0.129232	0.349005	-1.1489	-0.713625	0.005682	1.12737	0.044259	0.272216	-0.275835	0.14665	1.13477	3.44102	-1.69541	NA	NA
BHMT	0.042421	-0.479601	-0.933405	2.52617	0.1909	-1.03262	-0.748921	0.072244	0.435604	-0.165143	0.280936	-1.46669	0.210476	-1.99713	-0.823472	0.31308	-0.124483	0.244292	0.188281	1.3581	-0.39117	0.130817	-0.577526
BHMT2	0.191136	-3.7506	-1.89722	1.46321	-1.63527	-1.64954	-0.181024	-0.296306	0.52803	0.88884	-0.439633	-1.22474	0.648699	-1.37187	-3.93465	-2.69875	-0.391615	-0.76305	0.363928	0.658971	0.692599	NA	-0.653458
BICC1	0.648183	-0.209083	0.338993	-0.35508	-0.37387	-0.434044	-0.578839	-1.47843	-1.28579	-2.6445	1.45775	-0.294728	-0.710844	0.687746	-3.51963	-0.662462	-0.273506	-0.316939	-0.739926	-0.799284	-1.56706	-0.09071	-0.119514
BICD1	1.4286	1.22341	0.867599	-0.659808	-1.64784	-1.00327	1.07444	-0.438605	3.74896	-3.74847	1.24798	0.857878	1.37037	1.12137	0.054502	-0.558384	-0.112641	-0.701939	0.350133	-0.242263	0.494608	0.243061	-0.342741
BICD2	1.67258	-0.082012	-0.418897	-0.066524	-0.15117	-0.123774	-0.717978	-1.24861	-0.289083	-5.61084	-1.87152	-1.99686	-0.01663	2.87825	-1.52255	0.721811	-2.00748	-0.663252	-5.62218	-0.498677	-0.413049	-0.030843	-0.599488
BICDL1	NA	NA	NA	NA	NA	NA	NA	NA	NA	NA	NA	NA	NA	NA	NA	NA	NA	NA	NA	NA	NA	-0.117023	NA
BICDL2	NA	NA	NA	NA	NA	NA	NA	NA	NA	NA	NA	NA	NA	NA	NA	NA	NA	NA	NA	NA	NA	0.73256	NA
BICRA	NA	NA	NA	NA	NA	NA	NA	NA	NA	NA	NA	NA	NA	NA	NA	NA	NA	NA	NA	NA	NA	0.268257	NA
BICRAL	NA	NA	NA	NA	NA	NA	NA	NA	NA	NA	NA	NA	NA	NA	NA	NA	NA	NA	NA	NA	NA	-0.133097	NA
BID	-0.453853	0.167626	0.092696	0.692786	-0.654714	-2.08759	1.06344	0.742679	-2.13524	-0.310366	-2.88579	2.57477	-4.51146	-1.7737	1.05168	-2.34344	1.82231	1.05965	-2.86652	-0.043308	-0.672084	-0.136335	-0.064442
BIK	-2.27055	-0.16527	0.437704	0.095365	-0.248866	2.17652	1.85683	-0.980319	-0.142145	-0.03981	0.209298	-0.402177	1.01278	3.24946	-0.509513	0.511517	-1.76464	-1.67582	-2.42839	-0.076602	-0.516154	0.002337	-0.732273
BIN1	-2.59655	-0.271626	-1.11744	-3.98066	0.564368	-1.36419	0.148649	-0.824048	3.63077	1.39925	-0.717764	0.620516	-0.352539	-0.638549	-0.289813	-1.62093	-0.337704	-1.30331	-1.69308	-0.026825	0.356342	-2.15147	0.725581
BIN2	-3.7294	-0.878824	-1.52608	0.185261	0.240563	-5.26223	-1.70959	-2.18048	-1.19474	-1.05414	-3.09891	-6.17962	-4.55553	-0.557173	-1.5747	0.079033	0.510423	-4.5748	-1.33564	-1.81612	-0.668185	-0.106919	0.141723
BIN3	0.844151	-0.82512	-0.206932	-1.04972	-0.840384	-0.336981	-1.91367	-0.892122	-3.25978	0.050811	0.265836	-2.12874	-2.26544	-1.23316	-2.40167	-3.58691	-2.61246	-2.22416	-3.20187	-2.13665	-2.02966	0.362663	-1.08963
BIN3.IT1	NA	NA	NA	NA	NA	NA	NA	NA	NA	NA	NA	NA	NA	NA	NA	NA	NA	NA	NA	NA	NA	-0.105405	NA
BIRC2	-2.83544	-0.187196	-1.20376	0.054274	-0.613564	1.07898	0.766108	-0.077824	-0.100225	-0.343442	0.194661	-1.19128	-0.374164	1.42997	0.456759	0.182509	-0.923559	-1.26396	-3.98907	-2.29781	-1.49132	0.026227	-0.614938
BIRC3	-0.915475	-1.3862	0.271254	0.725987	-0.925165	2.96576	0.632852	0.04959	-0.667653	-0.004057	0.180257	-1.09121	-2.89947	0.15595	-1.28475	-0.815303	-1.69788	-2.54428	-0.795018	-0.616757	-2.13019	0.353263	0.297771
BIRC5	2.61827	1.5025	-3.21694	0.516278	-0.506825	2.47527	2.85827	3.09501	1.13599	1.31854	3.06204	0.964672	5.78418	4.23268	2.32914	2.15124	0.55164	0.083317	1.35114	0.950205	3.1188	-0.392594	0.053683
BIRC6	-0.899699	1.63819	-2.09211	1.01567	3.38557	0.023925	-0.583985	0.228906	2.38102	0.968588	0.916771	0.813082	0.051673	1.96735	-0.759489	0.01336	0.447986	1.40658	-1.20259	1.54273	1.21768	-0.547309	0.790124
BIRC7	2.23324	0.437942	-0.529277	0.108685	1.10875	-0.049452	-1.67969	0.725322	-2.71608	-2.40052	0.216595	-1.17986	0.601323	-2.35851	-1.35614	-0.087075	0.081478	-0.079156	-0.900714	0.415148	-0.536131	-0.003905	0.493934
BIRC8	0.447402	-0.936163	-0.086888	0.184865	-0.778722	0.169937	1.68741	-1.67134	0.975517	-0.49593	0.468651	0.334576	0.053601	0.282689	0.324584	3.32139	NA	-0.1231	0.872827	0.207846	0.226194	-0.297763	-0.309191
BIVM	-0.257949	-0.437745	-1.53322	-0.758645	1.86242	-0.980677	-0.633548	-1.87287	0.367301	0.889986	-2.39479	0.066035	-0.496706	-4.05835	0.066117	-3.1207	0.767084	-0.563645	-4.70892	-3.46504	0.109278	0.01898	0.286457
BLCAP	2.08931	0.642912	0.609004	1.13538	2.10585	0.178851	0.608816	3.82916	3.95226	2.70133	8.03057	-0.108793	1.34719	-0.275592	-0.217396	2.53509	5.50536	2.67782	-0.64458	2.79965	2.11603	-0.124482	0.349412
BLID	-0.832139	0.491864	-1.35213	-1.43869	-0.538674	-0.707809	0.44203	-0.210538	1.38557	2.61274	-0.85886	0.23284	0.551595	0.539326	-0.234247	0.814584	-0.358249	-0.693036	0.173706	-0.076296	1.83641	0.826886	-0.452738
BLK	-1.86604	-0.953136	-1.94791	-4.78635	-3.25911	0.438777	-4.80103	-0.039322	-1.42339	-0.983701	-0.218006	-4.58536	-5.03198	-1.62245	-0.825876	-0.298866	-0.978578	-2.43955	-0.084519	-1.44671	0.034409	-0.615061	-0.429645
BLM	0.664154	0.39444	1.80894	0.304645	-1.76189	0.973169	2.92372	2.06397	-2.14405	0.354582	0.046501	-0.165099	0.803925	3.06596	0.969641	0.07853	-0.600404	5.19443	-4.73074	-0.150359	1.41656	0.200984	1.38418
BLMH	-1.89439	-1.37767	-0.83731	0.526249	-2.45792	1.07909	0.270063	-11.5652	-1.63352	1.09175	-1.50524	3.11764	-1.72213	-1.49386	-1.21353	-1.24483	-2.77788	0.164395	3.76032	-0.896216	-0.241989	-0.069763	-1.21655
BLNK	-1.20429	-0.706702	0.906358	-1.19213	-2.09931	-2.37938	-1.17759	-3.84575	-4.30601	-1.85769	0.165107	1.54211	-2.07019	-2.38662	-0.603752	-5.2249	0.353554	-1.46918	-3.32459	-1.60649	-0.223597	0.083226	0.218553
BLOC1S1	0.089948	2.29116	0.134708	5.13213	2.94025	-0.362433	0.616339	3.34718	2.16756	0.914984	1.95704	-1.1753	2.77117	0.670949	0.074071	1.94672	2.91434	0.917	12.5502	0.923581	0.395373	NA	NA
BLOC1S2	1.2721	-0.36799	-3.67756	0.190962	-0.64878	-2.92544	-3.83766	-2.96013	-1.53342	-7.74602	-4.16194	-0.239192	-0.004384	-1.1783	-1.28546	-2.26931	-1.16899	-2.90012	-4.1997	-0.779166	0.058399	-1.13294	-0.256671
BLOC1S3	0.635414	4.02802	3.71439	0.77743	0.804759	0.319275	0.201475	2.53496	0.221914	2.00099	-1.08259	3.16144	0.8462	0.389681	0.643237	0.26057	0.944446	3.243	-2.1876	0.671722	0.264595	0.005057	-0.050082
BLOC1S4	1.6866	-0.741041	0.348947	-0.481105	-1.66392	0.758895	-1.61091	2.76566	-1.75903	-1.08614	0.42726	-2.04797	0.515812	-0.288401	-1.02845	0.006778	-3.44968	0.219041	-1.06757	0.312557	0.036029	NA	-0.364801
BLOC1S5	-1.30703	-0.060619	-0.021357	-0.337818	3.40441	-0.197421	0.497058	-2.80518	-2.57708	-1.8524	0.657673	1.6853	0.93508	0.1601	0.538666	-0.104542	0.782089	2.54569	0.030906	-0.073096	1.12162	0.350847	-0.15439
BLOC1S6	-0.285043	-2.05086	-0.838568	-1.77656	-3.60009	-0.516029	0.680552	1.84691	-0.907761	-1.50457	-0.070209	-0.676665	-1.71055	-0.672199	-1.70222	-1.22337	-0.548793	0.784394	-2.98171	-5.49664	-1.61712	NA	-0.691444
BLVRA	1.43274	-0.116485	0.868543	0.102079	-1.29096	0.018939	0.424255	-2.25655	1.3316	0.374848	-0.082696	-0.422484	1.64541	0.873844	-1.47085	-0.395032	-0.782734	0.213474	12.758	0.333481	0.518064	-0.153787	0.102464
BLVRB	-0.157982	1.48279	0.739683	1.89105	0.116044	0.692854	0.012935	-0.019535	4.40968	1.16774	-5.10597	2.62067	-1.6514	0.741546	-0.980702	-1.46675	1.20349	-1.00073	-0.31311	-0.094987	-0.027465	-0.721069	0.47162
BLZF1	-1.2478	0.327375	-0.224172	1.2111	0.464731	3.44621	-0.27507	-5.07994	0.68616	-0.151258	9.47774	4.41526	-1.16177	-2.15909	0.943609	3.34595	0.416455	-0.276852	3.40841	5.22068	1.76263	NA	0.023161
BMF	-3.99157	0.787025	-0.123449	-0.938976	0.78209	-1.20093	-0.229603	3.89742	0.823745	-0.49042	-0.69696	-0.841453	1.62013	1.71129	-4.49598	1.12237	1.43666	0.873903	-1.01741	1.22334	0.752636	-0.366954	0.477571
BMI1	0.147335	1.98721	0.989907	-0.826077	3.01181	0.10284	1.1475	-0.211722	-0.261461	0.335936	3.79836	4.66049	-1.7078	-0.923345	-0.262219	0.025602	3.667	0.28854	-0.561054	1.5972	3.76986	1.3003	0.286172
BMP1	1.064	-2.06379	0.03126	-0.57592	-1.56927	-0.089585	-1.50184	0.032404	-0.614417	-2.66561	1.45245	-0.959494	-0.815808	0.060515	-3.20185	-1.82649	-2.24799	-0.679093	-0.536673	-0.001035	-1.57881	-0.359434	-0.257246
BMP10	0.755744	-1.22426	-0.726281	-0.484355	-1.35203	-0.747658	-0.944778	1.39917	0.478758	0.881724	-1.86939	0.036668	1.89172	1.82006	-0.542613	0.593366	-0.1835	0.791988	-0.035535	0.522328	1.1648	-1.3266	-0.587785
BMP15	-0.365762	1.9807	0.007415	-1.90892	0.024741	0.010635	-0.853019	0.429302	-0.190527	0.348068	0.311975	0.732964	-0.816067	2.15081	0.499354	0.812529	0.786908	-1.00635	0.20918	0.286047	-6.70647	0.168136	-1.18557
BMP2	-1.26817	-0.037133	-1.86166	-2.82569	0.400634	-0.619626	0.586998	1.52509	0.783087	1.4505	0.540623	1.10608	-1.32216	-0.290271	-2.07043	0.994673	0.250728	-0.379635	-0.622702	-1.98136	0.172609	0.20284	0.234393
BMP2K	-0.560571	-0.455766	-4.58439	-2.30997	-0.141516	-3.1435	-1.55835	-0.198447	0.545562	-3.94213	-2.83765	-2.36494	-0.453285	1.0564	-0.945162	5.12071	-1.74662	0.942978	1.62126	-0.011652	-1.47238	-0.467321	-1.27439
BMP3	-2.99418	0.257054	-2.47446	-1.22437	-0.484857	1.22439	-0.047386	1.60507	-0.437341	0.453372	0.726853	0.056609	1.18707	-0.792332	-0.538411	1.97258	-0.316882	1.16587	-0.177602	-0.744339	-0.624777	-0.454492	0.054354
BMP4	1.31463	0.326382	1.56425	-0.84508	-0.854581	-0.794308	-1.81699	0.496727	4.54066	0.274954	2.02028	-2.00697	-1.94329	-2.45629	-0.914297	0.088682	-0.385225	-1.06482	-1.16754	-1.01726	-1.11346	0.125693	0.029901
BMP5	-1.4929	0.126868	-0.494289	0.241549	-0.561626	-0.3379	-0.890336	-1.52392	-1.40188	-6.33049	-0.667713	-2.1935	-1.16874	-0.762559	1.85125	-0.255145	0.203044	-0.444793	-0.003662	-0.108103	1.20441	0.660029	-0.593504
BMP6	-0.578199	-2.1978	-0.404291	-0.650658	-1.15982	-0.476116	-0.827046	2.18507	0.168102	0.977194	3.82605	-1.32552	-1.81495	0.208303	-0.535688	0.591182	-0.036593	-0.225387	-0.235072	2.02935	2.32388	-0.506107	0.629686
BMP7	-0.86314	-1.82008	-0.685117	0.025833	-0.730491	0.097822	0.064433	0.082453	-4.35839	0.170187	0.159418	-1.29022	-1.32555	-2.40903	-0.09637	0.422671	-0.493789	0.817652	2.03506	0.304742	3.70202	-0.077707	0.111944
BMP8A	-0.013942	-0.347882	1.7508	1.0906	-0.476017	-0.475144	-0.068545	0.034894	2.12703	-0.074144	0.002234	0.554413	1.4109	0.543064	0.352623	0.006893	-0.608298	2.93919	-0.266093	-0.736663	-0.177641	0.390243	0.172261
BMP8B	-0.148245	0.375175	0.04273	1.69877	-1.33523	-1.5075	0.644024	0.07309	2.02299	-1.30246	-2.28465	0.717241	-0.51958	0.525637	0.516282	0.596818	-0.676179	2.87731	2.00828	1.02327	0.119696	NA	2.03877
BMPER	2.59608	-0.601644	0.851909	0.739836	-0.280418	-0.625714	2.43284	1.44854	0.397668	-0.367648	1.04009	-4.44513	0.841273	1.73012	-0.037755	-0.296539	-1.12567	-0.05053	0.120586	-0.414944	-0.284949	0.084341	0.235171
BMPR1A	1.1917	0.298497	-0.0399	-1.5454	-1.22832	-0.131889	-0.287586	0.292008	-1.06372	-0.125603	-2.92542	0.906478	1.09506	-1.65159	0.010916	2.38586	-1.36261	-3.25241	-1.67622	-1.48696	1.34211	-0.554983	0.440724
BMPR1B	-0.343191	0.328443	-2.91062	-0.177177	-2.41701	0.2429	-1.39159	4.15517	-0.928437	-1.25983	-1.76921	-1.79371	-1.22727	-0.566918	-0.340401	-0.454548	0.927591	1.04206	1.61411	-0.851429	-1.89415	-0.979022	0.365772
BMPR2	-3.93078	-1.26216	0.799635	-2.649	5.55405	0.435638	-0.660527	-0.785585	0.80789	-0.128583	-0.099895	0.074653	0.123768	0.240868	1.64956	-0.524398	2.23864	-1.63891	-0.552852	0.186162	-0.161041	0.388843	-0.153782
BMS1	3.10045	-1.05026	0.585884	-5.71269	-1.88483	-0.734698	-1.60258	-0.805331	-0.000847	-0.780759	3.80372	3.20125	3.473	-0.567336	-0.10785	0.623764	-0.572057	-1.05306	2.80245	1.31647	1.14916	-0.281324	0.10971
BMS1P1	NA	NA	NA	NA	NA	NA	NA	NA	NA	NA	NA	NA	NA	NA	NA	NA	NA	NA	NA	NA	NA	-0.15443	NA
BMS1P21	NA	NA	NA	NA	NA	NA	NA	NA	NA	NA	NA	NA	NA	NA	NA	NA	NA	NA	NA	NA	NA	-0.154217	NA
BMS1P4	NA	NA	NA	NA	NA	NA	NA	NA	NA	NA	NA	NA	NA	NA	NA	NA	NA	NA	NA	NA	NA	0.481833	NA
BMX	-1.9992	-3.06727	-0.680165	-2.6623	-1.36277	-0.054231	-3.65121	-0.058591	-2.04761	-0.406496	-0.32771	-5.85736	0.666892	-0.737023	-0.736094	-0.094191	-1.61514	-0.368008	0.668399	0.065763	-0.332532	-0.40593	0.072936
BNC1	-1.92832	-1.50986	-1.17718	0.070462	-0.08155	-0.172686	0.130159	-1.52376	-3.01984	-0.712087	-0.099988	-1.85728	-0.741692	1.15273	1.18403	-2.16033	1.37602	-3.77289	-1.75669	1.39937	-0.581623	0.124961	-0.284913
BNC2	-0.100393	-2.14797	-1.54193	-0.178153	-2.78341	-3.42093	-1.3243	1.66939	0.064377	-0.805405	-1.04317	-0.448231	-0.069084	-0.357198	-1.51833	0.683793	0.142961	0.000144	0.473087	-0.434069	2.77527	0.253015	0.667886
BNIP1	3.05081	0.416735	1.44101	-1.10818	1.38339	0.644101	0.21067	1.30076	1.16989	-0.146575	0.099015	0.949243	1.92222	-0.84533	-0.31681	0.984799	0.970784	0.445406	5.9192	-3.35241	0.111118	0.78938	0.360308
BNIP2	-0.778115	-1.55319	0.123929	-0.042328	0.200343	-0.546881	1.18852	0.147329	-2.83056	-0.480904	-1.06787	-5.55888	-0.092793	-3.22357	-0.77385	0.021967	0.836257	-0.890326	-0.284159	-1.50488	-1.70433	0.714329	-0.121671
BNIP3	0.892389	-2.48031	-1.08492	0.75576	0.270733	-1.47591	0.16555	-0.065728	-5.52401	0.81208	-1.35287	-1.68519	1.62519	0.288361	-0.034147	-0.685831	-0.545148	-2.55758	-0.011747	-3.45411	-2.53296	-0.350233	-0.607588
BNIP3L	-1.06602	-1.16618	0.546115	-0.14968	-0.516797	-0.395712	0.290647	0.004916	-8.56083	-0.231947	-0.002503	-1.17402	-1.70403	0.376488	-1.40778	-1.61432	-0.91062	-0.675175	-7.11588	-5.12856	-3.83787	-0.484802	-1.31277
BNIPL	-0.037279	-3.05738	-0.454274	0.690353	0.068468	2.82948	-0.425015	0.51088	-0.023549	1.24514	0.057074	-0.116427	-0.838871	0.902971	0.323751	-1.39471	2.64979	0.496354	-0.380833	-0.147827	2.75101	-0.919832	0.430437
BOC	-0.469925	-0.091273	-0.365684	-1.7798	-1.98165	1.19673	-0.328867	0.276045	0.217859	-0.288882	0.558115	-2.68261	0.397122	-0.839696	0.964504	-0.811204	0.944881	0.440774	-2.73962	0.973669	3.11778	1.12792	0.008651
BOD1	0.775029	0.899249	0.97599	0.712752	1.68664	1.12666	4.46145	0.958391	2.40736	1.06611	3.34045	1.74267	0.624165	3.25778	0.508727	5.47037	4.18619	0.516813	1.99863	-2.25273	0.763933	0.197642	1.27804
BOD1L1	3.08905	-0.415477	-0.866329	-1.95837	-2.12537	0.221085	-1.79791	5.7631	-0.015382	-1.19225	0.126234	-2.16614	0.508911	-1.0679	-0.374863	0.078894	-3.01547	0.757585	1.77479	0.442596	0.530413	0.702929	-0.033694
BOD1L2	1.58186	-0.170912	-0.571925	-0.236022	-1.49294	-0.258407	0.636809	0.330709	0.916846	-0.112748	0.111343	-0.191093	-0.205624	0.248652	3.22886	-0.373808	0.077327	0.179116	-0.98016	-2.5487	-0.580653	NA	-0.058238
BOK	-1.36684	-2.37773	-4.54939	-3.68409	-0.248224	-2.632	-3.84848	-0.162068	-1.25899	-1.44151	-0.342977	0.778263	-1.32049	-2.19189	-5.0302	0.346251	-1.03907	-0.433288	-1.02821	-0.345416	-1.34275	-0.690888	-1.11655
BOLA1	-1.79994	0.940968	-0.275161	1.88692	-1.21197	1.047	3.33537	-0.512956	-0.06305	-0.386188	8.18108	1.43135	0.160938	1.35367	0.609123	2.64441	2.35475	1.06374	2.97222	1.98287	2.48499	0.34458	0.636456
BOLA2	-0.141662	2.09819	0.210013	-0.317769	1.7741	0.464522	1.8165	-0.624319	2.5592	0.543507	-1.53299	-0.170683	-0.82025	-1.20376	1.55925	0.415971	1.03116	0.607424	0.268114	-0.334655	0.504136	0.256658	NA
BOLA2B	1.65853	1.16732	-0.054975	1.1269	0.42444	-0.910403	0.134081	-0.917456	0.66732	2.61775	-0.08444	1.67911	0.456089	-0.755448	-0.37141	0.952671	1.97537	0.074468	2.4642	0.500204	0.908187	-0.101926	0.358393
BOLA3	-2.14149	2.09908	0.444735	3.40393	-0.201606	0.24373	-0.129775	-2.92129	-0.041056	0.226066	0.358842	0.351516	1.3517	0.522517	0.943829	1.24405	-0.612468	0.107804	-4.02577	2.4556	0.085471	0.033831	1.28033
BOLL	-1.5272	0.127241	0.783049	0.205956	1.36708	1.04113	-0.6484	-0.148739	-1.47826	0.1172	-0.529045	-0.613622	2.49345	1.7443	3.24415	-1.6305	-0.402469	0.624751	0.350225	1.2895	0.822862	-0.479546	0.507155
BOP1	0.783535	3.34855	1.0435	3.89193	-0.189149	1.8279	1.95604	0.645149	0.762361	1.28641	4.56612	2.45815	1.35061	2.65762	1.05841	1.20335	0.423154	6.24427	0.356158	6.1718	1.3962	0.429648	1.93386
BORA	0.122349	1.61978	0.269372	-0.168617	6.42881	0.08701	1.00893	0.839539	0.790671	2.72137	-0.15797	0.072386	-1.22437	-0.095245	0.727194	-1.03663	3.62896	0.774975	-1.70536	-1.54607	0.147615	0.315826	0.01755
BORCS5	NA	NA	NA	NA	NA	NA	NA	NA	NA	NA	NA	NA	NA	NA	NA	NA	NA	NA	NA	NA	NA	0.600295	NA
BORCS6	NA	NA	NA	NA	NA	NA	NA	NA	NA	NA	NA	NA	NA	NA	NA	NA	NA	NA	NA	NA	NA	-0.121515	NA
BORCS7	NA	NA	NA	NA	NA	NA	NA	NA	NA	NA	NA	NA	NA	NA	NA	NA	NA	NA	NA	NA	NA	-1.95743	NA
BORCS8	NA	NA	NA	NA	NA	NA	NA	NA	NA	NA	NA	NA	NA	NA	NA	NA	NA	NA	NA	NA	NA	0.19384	NA
BPGM	0.30744	0.836943	1.75781	-0.824059	0.749234	0.641455	-0.154924	-1.11177	4.76611	1.83336	-0.13101	3.72323	-0.130937	1.5512	1.96256	6.03578	2.29059	-0.298189	8.71882	1.12603	1.4071	-0.119812	0.094116
BPHL	-2.90086	0.806428	0.116174	-0.158852	0.96075	-1.6221	0.514865	-6.22874	-0.670759	-2.67338	4.7414	0.530214	1.19015	0.68977	-0.439789	-0.407414	0.135031	0.190343	0.76582	-0.537355	2.57358	-0.429474	-0.05617
BPI	-1.13496	-0.273883	-0.420761	-1.31029	0.935347	-1.84633	-2.04601	-0.195584	1.75791	-1.86977	0.477869	-0.023125	0.661026	-2.06107	-0.364238	-1.08028	-0.42326	1.49392	0.478101	0.064553	1.94262	0.959768	0.453115
BPIFA1	0.356846	-0.840533	0.515795	-1.33914	0.680818	0.476711	-0.164125	1.85801	-1.87773	0.961803	0.363762	0.665715	0.135771	-0.423884	0.8284	-0.03703	-1.27595	1.67911	0.82432	-0.448453	-0.136778	-2.48203	-0.56897
BPIFA2	3.05078	2.06578	-1.04607	-0.157448	0.268471	0.383686	-0.637601	2.81261	-0.046575	-0.90814	0.896444	0.173982	-0.872668	-1.65696	-0.402008	0.44039	-0.199947	0.455985	1.41141	-0.257661	-0.254396	0.217404	0.579159
BPIFA3	NA	0.760841	0.221348	-0.836613	-0.577435	0.157508	0.480239	-0.765706	-0.211408	-0.861197	-0.283734	1.59638	0.601549	0.519827	0.703983	0.699653	NA	2.0423	1.90361	-0.180666	NA	0.598752	0.496691
BPIFA4P	NA	NA	NA	NA	NA	NA	NA	NA	NA	NA	NA	NA	NA	NA	NA	NA	NA	NA	NA	NA	NA	-0.127595	NA
BPIFB1	0.532899	4.06589	-0.044481	-1.89305	1.93672	-0.075911	-0.256619	0.413722	0.946969	-0.004629	-0.835142	0.871022	2.20275	0.363182	0.403976	-3.11843	-0.841875	2.91065	-0.457437	0.01519	0.992265	-0.273275	0.214599
BPIFB2	1.09312	2.12262	-2.04655	0.263916	0.497509	-1.32986	0.62634	0.592928	0.104254	1.38292	0.617447	1.83784	0.966949	0.376014	0.575118	-1.44244	-0.627004	2.81634	1.14196	-0.230527	0.613545	-1.23781	0.014733
BPIFB3	-0.427294	-0.586989	-0.015803	-0.51739	-0.620514	0.017355	-0.343221	0.327991	1.8523	NA	0.06037	-0.438588	1.59973	-0.804174	1.03287	0.195896	NA	1.54014	0.28507	0.100773	0.416777	-0.023396	0.011837
BPIFB4	-0.168737	2.10162	-0.194316	-0.685324	-0.098345	-1.02563	-2.5389	-0.561683	-0.08639	2.22472	0.661301	1.48745	-0.983835	-1.0533	1.58957	2.34926	0.455938	0.187114	0.430382	-0.32667	1.26282	-0.388011	0.21377
BPIFB6	-0.042159	3.66468	-0.249981	0.36964	0.865414	-0.459085	-0.322234	NA	-0.188041	-0.50679	0.188388	0.941689	1.16412	-1.01276	1.46763	-0.221236	0.057574	1.09327	-0.08932	0.03356	2.08706	-0.236413	0.271731
BPIFC	-0.126018	0.077139	-1.86364	0.590833	0.141712	1.24618	-0.032402	0.098202	-1.08706	0.482518	1.32743	0.548517	-0.845373	-0.331191	3.50223	1.20264	-3.10474	-0.317879	0.235342	1.1916	0.342332	0.791759	-0.115349
BPNT1	-2.13157	-0.15683	0.553373	0.711359	-0.392649	-0.20765	0.639744	-2.72178	-2.56841	-0.485706	0.692743	2.32844	0.753391	0.760705	-0.377268	-3.6419	-0.130811	0.00302	1.62211	0.195095	-0.262515	-0.167168	0.176619
BPTF	-0.561332	1.59822	0.122223	0.227891	1.03445	-0.060593	0.711172	-0.001361	0.29632	1.45249	-0.409367	1.3724	0.824575	1.3928	-1.0137	-0.005595	-0.152703	1.01053	5.06585	0.029801	1.16665	0.464707	0.811754
BPY2	NA	-0.201656	0.121957	NA	NA	NA	0.317033	NA	0.272804	-1.42867	NA	-1.07477	0.264323	0.801538	-0.048225	0.34818	NA	-0.537595	NA	0.020318	NA	NA	-0.83571
BPY2B	NA	-0.631699	-0.752967	NA	0.29596	NA	-0.04368	NA	0.98166	1.02778	0.997234	-2.00554	-0.446494	0.664672	NA	-0.37623	-0.404328	2.11727	NA	NA	NA	NA	-0.4397
BPY2C	NA	-0.631699	-0.752967	NA	0.29596	NA	-0.04368	NA	0.36082	0.037005	0.997234	-1.95762	-0.446494	0.664672	NA	-0.37623	-0.404328	0.566387	NA	NA	NA	NA	-1.05602
BRAF	2.54066	5.34268	0.721827	-0.293383	3.52781	1.03353	1.24381	1.5497	0.737832	3.8506	0.618826	1.28202	0.943987	4.37595	2.42006	0.349065	4.79922	0.747526	8.82378	4.3311	0.015171	-0.123218	0.683793
BRAP	3.51654	0.871087	0.798818	2.32994	0.634078	0.157668	1.84754	3.89514	2.35585	4.33376	0.461241	-0.024551	-0.015523	0.574449	-5.11503	-0.507389	0.085768	-2.54025	8.58621	-0.034271	-0.114178	NA	0.911153
BRAT1	1.63376	3.39803	0.557529	0.739946	3.84753	5.61742	3.21128	1.89274	1.30246	7.69062	5.40686	-0.089462	3.08473	1.61902	-0.864421	1.67097	5.31355	6.7573	11.8203	-0.231016	2.15196	-0.105971	2.63482
BRCA1	1.39677	-0.323308	-1.71607	-1.51037	0.074344	4.5459	0.698943	0.019983	-1.47243	2.29968	1.13092	-0.000392	2.09595	-0.855989	-7.65757	0.503689	-0.063388	1.23378	1.59871	-2.89187	-2.56316	0.068133	-0.052228
BRCA2	1.76621	0.860253	1.04162	-2.56912	0.603273	1.12487	0.221287	1.6543	-1.40145	-0.10918	-0.135152	-0.458636	1.5682	-0.608349	0.498655	-0.502066	-0.064713	3.18452	-0.251175	-1.34375	-0.361451	0.311065	0.016379
BRCC3	-0.331163	-0.046115	0.532287	-0.110246	0.42584	3.06598	0.345928	1.21589	1.06848	0.983667	-0.096411	1.03107	2.73761	0.223719	0.99113	0.420981	1.99295	0.186393	-0.15878	-0.340032	-1.86077	NA	1.37278
BRD1	-0.72733	-1.17566	-0.612868	-2.87746	-3.23241	-0.473163	0.425486	1.94928	0.818838	-0.528913	-1.23998	0.182445	-0.706568	1.34371	-0.74961	-1.74149	-0.331533	0.163481	-1.76454	-2.53302	1.70716	0.164209	-0.216913
BRD2	-0.955388	-0.522473	-3.72298	-0.11909	0.45266	1.03428	1.79478	0.335429	-7.77123	-3.21842	-0.996034	0.262937	1.32356	1.36607	0.607775	1.83133	2.58827	1.33044	-7.61653	2.85468	2.04563	-0.300733	-0.092824
BRD3	-0.043677	0.429863	2.262	0.091951	0.021567	-0.902598	2.09098	1.23412	0.344055	-1.13438	-3.18478	-0.655451	0.029896	2.47548	2.24342	4.04434	0.029347	-0.625363	-8.10461	-0.114651	-0.651217	-0.347533	0.150205
BRD4	1.19521	0.526388	1.54882	-0.101828	-1.54261	-0.675663	3.15581	2.44589	1.61265	-0.467376	0.224767	1.61628	-0.811037	-0.070013	0.137606	2.10505	1.42839	1.34632	0.035849	2.34429	2.08013	0.231051	0.587788
BRD7	0.913544	-0.769422	-0.398182	-2.86247	-0.535576	-1.98411	-2.86217	2.13652	1.75968	0.438137	2.10321	0.138927	0.219712	-0.27277	0.752916	-0.534747	0.792464	-1.22221	6.03962	-1.79392	-2.03155	-0.205331	0.010595
BRD7P3	NA	NA	NA	NA	NA	NA	NA	NA	NA	NA	NA	NA	NA	NA	NA	NA	NA	NA	NA	NA	NA	-0.544448	NA
BRD8	7.22339	-3.4057	0.818298	0.706283	0.80829	0.205733	0.781409	0.564394	0.945856	1.0895	0.525899	1.69775	-0.101118	-1.04875	0.583467	-1.16494	0.785006	0.207259	13.0851	-0.341975	-0.121206	0.002582	-0.167248
BRD9	2.5782	0.888031	3.00516	4.29291	-0.27297	-0.22434	2.22189	3.27187	3.42198	0.757754	-0.610009	3.84408	1.2743	-0.032468	0.091763	1.03525	-0.786846	1.76408	10.5217	2.33975	3.19374	0.467688	0.328821
BRDT	-1.04558	-3.17805	-1.49271	-0.608957	0.023688	0.914553	-1.06718	1.06004	-1.83582	-0.052824	1.27448	-2.56586	-0.147013	0.407522	0.524507	1.30721	-0.210203	0.283073	0.281571	2.59926	1.28023	0.558602	0.156475
BREA2	NA	NA	NA	NA	NA	NA	NA	NA	NA	NA	NA	NA	NA	NA	NA	NA	NA	NA	NA	NA	NA	0.322584	NA
BRF1	0.388687	0.010584	0.177104	0.14627	-0.31536	-1.11881	0.797348	3.7853	-2.96484	-1.601	-5.10387	-0.05156	0.856537	2.08418	-0.350431	0.070426	1.20619	2.14877	1.29444	1.46929	-0.506274	0.081937	-0.015012
BRF2	0.496626	3.34774	0.133578	0.392596	-0.236438	-0.726106	2.10552	-1.50857	-5.07325	0.719968	0.40109	-0.803515	2.63219	0.081649	-1.05393	1.57729	-0.074375	0.099892	-0.203628	-0.767549	-0.39829	1.31745	0.777413
BRI3	-0.685674	0.763229	0.431714	-0.703947	3.04083	0.535748	3.72135	0.091192	0.676854	-0.076088	0.337192	-0.258066	-0.983406	2.65851	-1.39585	5.74461	1.95182	0.84991	3.70741	3.78728	0.258138	0.109875	0.618044
BRI3BP	1.22316	-0.236079	0.192893	-0.768252	-2.15523	0.883969	0.425193	2.76438	-0.534922	1.23215	2.90854	-0.807789	2.74268	0.881569	-2.13294	-1.92474	-2.45125	-3.86595	1.38507	0.082056	-2.16375	-1.71176	0.618413
BRICD5	-1.34057	1.36259	4.37131	0.037137	-0.309253	-0.10072	3.50275	4.32606	-1.79412	1.03356	0.053661	1.61261	1.14433	0.195023	1.76024	2.26584	2.61929	1.58806	3.99064	-0.176816	0.548659	-0.208049	-0.923691
BRINP1	0.188047	-5.00744	0.561439	-2.46148	-0.942122	-4.35327	-1.52962	0.244085	0.212342	0.365246	-6.78909	-2.99918	-1.5015	-0.430425	-1.62474	0.854904	1.16679	0.09203	-1.25501	0.236261	-0.004437	0.70202	-0.007631
BRINP2	0.232797	-0.816392	1.09705	-0.591057	-0.088882	0.674616	-0.245768	0.059977	-2.96781	-3.31961	-0.350988	-0.016219	-0.987759	-2.09568	-0.782576	-2.0623	-0.346577	0.480746	3.83104	1.5835	0.957554	-0.33414	0.201138
BRINP3	-1.51138	-0.204886	0.50912	0.621205	0.199016	2.78037	-0.366403	-0.116998	-1.34779	0.675877	-0.073614	1.25448	-0.730611	-0.687146	-0.411593	-0.39322	-1.90032	0.032742	-0.817111	-0.020584	0.228656	0.457806	-0.348228
BRIP1	5.41464	0.414782	-0.168651	0.387617	-0.064441	5.86464	-0.352331	2.4289	-0.447923	1.08247	1.70266	-1.13638	0.357971	5.17878	1.16696	0.033899	-1.70449	1.07091	0.522735	-0.764203	3.07454	NA	-0.372595
BRIX1	3.90819	3.13542	4.26649	4.26359	0.831002	1.37992	2.434	1.88774	8.75098	4.56729	4.57434	8.74364	3.63526	1.25555	-0.071408	3.34425	1.09754	1.12776	12.8804	3.10177	2.81483	1.06549	1.03873
BRK1	-1.00394	3.0556	0.767123	-0.253604	-1.3841	-0.091423	-3.56262	-0.046132	-0.904796	-0.264272	-0.137162	-1.47089	-0.56075	0.50227	-0.004227	3.68714	2.15442	0.643087	-7.93088	1.96856	-0.601171	-0.20892	-0.278114
BRMS1	-1.78923	0.117872	0.644702	-0.123819	0.553172	-0.517354	0.2674	2.52412	0.948143	0.269268	4.19248	3.27311	1.11442	-1.08701	-0.291559	7.68807	0.272911	0.028013	-1.65173	0.385855	-0.517047	0.309443	3.69411
BRMS1L	2.76136	0.606369	-0.534078	0.630733	-0.357577	-5.85721	4.89142	5.34463	-3.33495	-2.1025	0.12018	-0.332446	0.393731	0.826433	2.30428	0.770701	0.786456	0.021622	1.72995	3.33438	0.593467	0.327956	0.188662
BROX	-2.85681	2.27187	2.01218	2.86244	0.867724	-2.89509	1.05846	-4.64964	-1.6856	1.21294	5.46437	5.50573	-0.147608	1.17386	1.7201	0.253157	1.45896	-0.215167	3.85804	3.29025	0.02362	-0.226737	0.37344
BRPF1	-0.995748	5.28741	1.2619	-0.320068	-0.065905	1.67951	-0.194282	1.13318	0.217048	0.157381	-0.769124	0.770164	-1.07751	4.04068	0.558725	3.40345	1.00257	1.11035	0.387178	3.89436	0.251024	0.137258	0.21123
BRPF3	2.93566	-0.818474	-0.201601	0.308564	3.02633	0.676139	0.055296	4.23697	0.285983	-1.35751	0.568134	2.27333	1.12397	4.40944	0.242387	0.10647	4.30548	0.821813	0.554546	10.2174	0.501757	0.35881	0.211247
BRS3	1.2682	0.001939	1.31026	-0.449161	0.954645	1.75066	1.58349	0.690638	-0.899105	2.15118	0.095315	2.24321	0.249152	1.62496	0.691857	0.913697	0.988062	-0.021648	0.692979	-0.17853	-0.032976	0.219495	2.06951
BRSK1	1.19664	0.32523	0.22661	-0.971303	0.875699	-0.811272	0.203124	0.39669	-4.32219	-0.327019	-1.35849	2.95683	0.162617	-0.375183	0.157301	-0.038147	0.425735	-0.285499	0.60498	-0.009366	-0.585812	-0.045654	0.110174
BRSK2	1.33491	1.04655	0.753764	1.95486	1.30799	0.685423	0.311995	-0.135471	0.632599	-0.28045	-3.1214	-0.346622	-0.199341	-0.178698	-0.119617	0.182245	-1.13543	-1.84056	-2.63311	-0.17629	0.322418	0.359675	-0.18319
BRWD1	-0.080813	1.30496	-0.015195	0.580951	-1.18532	0.197789	-0.819991	0.027753	-0.443933	-0.099256	2.14275	-0.649206	-0.356227	-2.92164	-0.579827	3.89635	-0.680595	1.71164	-3.90594	-1.20077	2.22798	-0.993238	0.77323
BRWD3	2.57651	2.36982	2.76246	1.60618	-0.294314	1.08511	1.34638	1.43405	3.48115	1.98733	1.86857	1.28066	2.21242	1.41857	2.16348	0.25951	0.487894	-0.657613	0.857106	0.799115	-0.067058	-1.42356	0.882999
BSCL2	-2.72473	-0.312562	1.8731	0.221633	2.22912	-1.11207	0.421192	0.281731	0.676687	-0.032176	-0.91564	-0.318454	0.606839	-0.042233	2.52303	4.60033	0.949973	2.93057	-1.41095	0.20988	-0.37449	-0.127223	0.757366
BSDC1	-2.60854	-0.130386	-0.553327	2.84117	-0.171188	0.553442	-0.669822	-0.126024	-0.589338	-2.31909	-0.174553	-5.51063	2.03055	-2.02413	-0.097153	0.071761	-0.265809	-0.148226	0.0746	-1.87122	-0.164712	-0.209498	0.101103
BSG	-0.01402	0.476103	-0.035809	-1.40047	-0.179217	-0.830106	1.18224	-0.799527	0.312131	0.072605	1.75037	-0.781429	1.76264	-0.821988	-0.225914	-0.886164	-0.10407	1.3207	-0.813002	-0.020405	-0.634714	-0.112885	-0.061215
BSN	2.37964	0.382323	-0.090726	0.3507	-0.172537	-0.833486	0.587874	2.44835	4.87721	2.61831	-2.5053	2.22245	1.68718	0.794063	0.871533	4.66779	0.218653	-0.921629	0.975725	0.350119	0.713134	0.295594	0.521
BSND	-0.927877	0.382775	-0.609149	1.20047	1.36894	-1.93184	-0.285864	-0.014812	-0.618061	-0.198949	-1.06701	-0.009729	0.089457	0.32669	-0.088173	0.528396	-2.49757	1.78201	0.193443	0.320722	-0.358725	1.00028	-0.566734
BSPH1	NA	NA	-0.503216	NA	0.9115	-0.538681	-0.161367	-0.315573	-1.9209	-1.35696	-0.259126	0.305911	0.522473	NA	0.632871	NA	0.472703	0.255428	-0.557058	-0.45238	-0.026091	NA	-0.012882
BSPRY	-1.08384	-1.59961	-0.102152	-1.46732	-3.15855	-3.35614	1.12767	-1.77643	-10.1119	-5.42942	-0.861625	0.936961	-0.575126	0.646427	1.34615	2.03377	0.743128	0.825434	-2.02665	-0.664448	-3.79539	NA	0.419211
BST1	-3.25507	0.055142	-0.574798	0.495977	0.44146	-3.97019	0.020638	-1.63097	0.813377	-0.464575	1.46705	1.32243	-0.687743	-0.052845	0.497837	2.37015	0.216838	0.165797	2.15239	0.698559	0.113038	0.566392	0.137086
BST2	4.65394	-0.52914	-1.13194	-0.186427	0.420182	0.417791	-4.14085	0.789385	0.499346	-0.607112	-0.352521	-3.55894	-0.446705	-0.500547	-0.536185	-0.01719	-0.397285	0.758743	0.212382	0.226038	-1.03077	-0.073722	-0.167714
BSX	-0.159238	-0.040949	-0.896688	-2.10069	-1.14473	-2.84235	-0.733644	-0.957544	0.797207	-0.247698	2.30544	1.07892	-1.0615	1.2027	2.85411	-0.706972	0.048162	-0.994095	0.3476	0.293353	-2.22357	-0.247139	0.295675
BTAF1	2.61445	-0.611087	0.190529	-0.373003	0.182973	-1.62135	-0.301294	1.26747	0.342992	1.61069	-1.10515	0.542544	1.0098	1.66246	0.046381	1.03618	-1.6616	-0.270326	-3.64201	-0.063345	-1.29301	0.019853	-0.187954
BTBD1	-0.211644	-0.637465	0.531216	0.665896	-3.95115	-0.790202	1.19276	0.004813	-3.09756	-4.13555	-0.06967	-0.770675	-1.19933	0.246685	-1.15205	-0.728571	-0.722143	0.697456	-3.64732	-0.44971	-1.14354	-0.236446	0.000182
BTBD10	-1.74265	-5.49429	-5.76742	-1.30203	0.132794	-3.123	-0.771031	2.20011	1.65571	-2.1683	-5.59596	0.366971	0.739327	-3.58087	-0.718227	0.477996	0.121155	-2.21319	-1.64557	-2.09687	1.07872	1.15299	-0.504251
BTBD11	0.104556	-0.868484	1.65569	-1.21559	0.438101	-2.8658	-0.08818	-2.08846	0.553823	-1.86904	-3.62527	0.5764	-0.674797	-1.11501	1.82763	-1.96399	-1.16067	-4.41908	0.175937	-0.610194	2.92478	-0.239225	-0.43176
BTBD16	0.13308	0.037717	0.909764	1.80115	3.30462	-2.63389	3.76692	-0.354769	0.056412	1.11585	1.53299	-2.03062	-0.253955	-2.69089	-0.205151	0.484687	3.33693	-0.244679	-0.133414	-0.886359	-2.00019	0.083859	0.177449
BTBD17	-0.262422	0.032499	0.584979	0.604233	-0.631249	3.06863	-0.365267	0.080443	-0.597607	-0.685011	-2.85839	-0.1668	0.620056	0.864815	0.554294	0.291096	-0.019262	2.80335	-0.659101	1.59656	0.23196	0.162243	0.275771
BTBD18	-2.37102	-0.931162	-0.126907	0.088338	1.05051	0.59551	0.520126	2.91706	-1.19611	0.038335	0.916987	0.293477	-0.102555	0.684297	-0.658275	2.41719	1.80806	-0.875565	-0.223697	1.44345	-0.375385	-0.66436	0.491937
BTBD19	0.306475	-1.71592	-0.565549	1.83327	-1.63228	0.047654	0.198823	0.080043	-1.15967	-1.27043	-3.65249	-2.33806	0.961988	0.452998	2.90508	-0.043904	0.384647	-0.135731	-0.500995	0.344717	-0.080191	NA	-0.310268
BTBD2	-0.034853	0.041545	-0.125165	-0.254725	0.027545	0.207349	5.2875	4.93592	1.23256	0.331119	0.413875	-1.2918	1.72302	3.26506	0.049335	0.376121	2.72271	0.073936	-0.729351	-0.194394	0.138021	NA	-0.280057
BTBD3	-0.384508	0.505946	-0.325755	0.132605	0.445614	0.649236	-0.153893	0.983271	1.01261	3.14938	1.03475	-1.13706	-0.889007	6.92288	1.96656	0.893503	0.275118	2.26853	9.198	-1.0101	0.883439	0.39534	-0.267199
BTBD6	0.150355	0.475889	0.35326	0.45293	-1.50891	-2.89873	2.29833	0.559424	0.186208	-2.47093	0.226251	-0.75999	0.929077	3.89779	1.60217	-0.425456	0.386064	1.17542	2.51672	0.227161	-0.737584	-1.10021	-0.466504
BTBD7	-0.390168	-0.229125	-0.42232	-0.687729	-1.38949	-1.44156	2.76333	1.31528	-2.13252	0.845783	-0.831686	-0.518599	0.354058	1.65631	-0.341277	0.159826	-0.715299	-0.352615	0.364133	0.791212	0.147969	-0.030779	-0.088438
BTBD8	-0.761031	0.958022	-0.201978	0.217961	-0.132999	0.178298	-0.218908	-0.318625	-0.693034	-1.53523	0.345107	-2.54929	-0.762861	0.387365	0.873362	-2.75605	0.292696	-0.374209	-0.015984	0.03285	0.484599	-1.24956	-0.259867
BTBD9	-0.697117	-2.87693	1.82105	0.102213	-0.386319	-2.2431	-1.50478	-1.71032	-3.06647	-2.13994	-0.557748	-0.05848	0.389019	-0.587993	-1.6577	-0.174004	0.09197	0.501313	-1.86776	1.91755	3.02197	-0.07034	-0.509542
BTC	1.18715	-0.244706	-0.746631	-0.951755	-3.46587	-1.8423	-0.970486	-0.703036	-2.02652	-2.01657	1.06218	-1.55372	-0.784203	-0.229171	-0.838614	3.8729	1.08972	-0.51706	0.548606	0.480679	0.012182	0.144039	0.657098
BTD	-2.02346	-0.253021	1.02813	-0.505484	-0.970741	-1.57389	-1.53865	-1.64486	-5.49729	-0.762516	-2.06032	1.127	-4.16888	-2.21669	-0.633226	0.172458	0.149691	0.857846	-0.414237	1.1004	-0.422353	0.295648	-0.042486
BTF3	3.23307	-3.4454	-0.495025	-0.335544	-1.37077	-0.096758	-2.00873	2.14135	6.47929	0.72475	-2.06232	2.13836	-0.283703	-0.037727	-5.64645	-7.34731	-0.938812	-5.4705	9.21674	-6.94798	-0.32439	-0.270724	-1.08232
BTF3L4	-0.654523	1.05305	0.846472	2.89013	-0.437001	-0.218501	0.772604	0.15473	-5.22657	-2.88421	0.439393	-2.89547	1.28126	1.45417	1.02093	-1.49335	0.506764	0.140137	-6.25009	2.33462	3.58667	0.928197	0.051795
BTG1	1.1802	-1.77768	-0.028398	0.091266	-2.81278	-0.294204	0.011312	4.8445	-0.676032	9.33983	1.00576	1.52078	-7.87386	2.22078	-0.759829	1.74798	-0.560349	-0.636069	1.92096	-0.056125	1.70572	0.290454	-0.323504
BTG2	-2.62513	-3.79123	-1.08873	-2.83902	-0.02509	0.951976	-1.70244	-2.67992	-2.08451	-3.67904	0.117779	0.913167	-2.79677	-1.09683	0.215072	0.755162	0.942639	-0.640889	0.381521	-1.31512	1.00235	-0.338689	-0.996599
BTG3	4.41245	1.13845	0.539277	3.86824	-1.2338	2.7503	0.279484	-0.506356	1.49597	-2.94864	1.68916	-0.099248	0.028073	0.669892	-0.29166	-0.446838	-1.6698	0.323538	1.5639	-0.879648	-0.355339	0.346788	-0.511147
BTG4	0.76376	-1.23664	-1.61136	-0.570007	-0.685	-0.157803	0.306103	1.6275	0.33544	1.47145	1.55032	-1.67416	0.454205	0.557891	-0.073476	2.30231	-0.311153	3.18152	-0.173863	0.053944	-1.61133	-0.058605	1.11242
BTK	-2.4565	-0.705182	-0.706198	-0.538237	-0.970683	-2.21476	-2.6816	-1.15138	-0.728378	0.085221	-1.64775	-2.86734	-3.84723	-4.04397	-1.8352	1.31162	0.016863	-0.35083	-0.114107	-0.098155	-0.564748	0.130801	0.96558
BTLA	1.16403	-0.858038	0.563506	-0.583267	-1.54897	-0.468195	-3.39192	0.071173	-0.71311	0.323879	-3.26568	-4.35274	-4.43668	-0.658018	-1.0658	0.517327	-0.716658	-2.81912	-2.18843	-1.20091	0.725593	-1.04207	-0.659852
BTN1A1	0.063005	-1.32724	-1.21008	-1.25537	-1.59287	-0.248443	-0.011355	0.582793	-3.50101	-0.803765	2.29561	0.791165	-0.374773	-0.662739	0.136519	-0.513583	-1.40193	-2.81846	0.17754	1.34522	0.174372	0.064784	-0.261262
BTN2A1	-0.089424	0.068627	1.11588	-4.31658	2.76528	1.20543	0.601702	-0.7946	-1.92201	-2.58615	-3.42995	1.37293	1.22542	0.063056	-1.2429	0.65192	1.21856	1.44906	-0.595651	0.393451	1.54288	0.002569	-0.663467
BTN2A2	-0.133647	0.097618	0.176699	-4.07785	2.16004	2.21984	0.607434	-4.34525	-2.63359	-0.459465	-2.14308	0.358839	0.070245	-0.89424	-4.00291	0.210897	0.117657	0.166015	-0.75345	-1.28388	-0.1809	-0.128753	-0.311687
BTN2A3P	NA	NA	NA	NA	NA	NA	NA	NA	NA	NA	NA	NA	NA	NA	NA	NA	NA	NA	NA	NA	NA	-0.562473	NA
BTN3A1	-1.22612	-0.901258	0.403003	-3.23764	0.294421	1.6541	-1.59982	-5.93469	-3.12216	-0.907681	-1.35133	1.64323	-0.306533	-1.20086	-1.20241	-0.164464	-1.86138	0.464632	0.042435	-1.44344	-1.31591	-0.788238	-0.294542
BTN3A2	-1.05192	-0.310718	1.31826	-2.52936	-0.187891	0.067948	-1.85626	-3.10144	-0.362831	-1.48362	-0.410278	-0.032088	0.142134	-0.638197	-5.24972	-1.23713	-2.63743	1.37979	-0.200746	-2.48016	-0.104616	0.417669	-0.564894
BTN3A3	-0.938932	-0.371178	0.543637	-4.27808	0.869123	1.60173	-0.945323	-6.15286	-2.51524	-1.25613	0.008791	-0.041315	-1.84555	-1.3836	-2.85013	0.791709	-0.675778	-0.057995	-0.506	-1.40919	-2.83277	0.574795	-0.059593
BTNL2	0.338583	0.588823	-0.608861	0.673106	-0.181754	-0.439164	0.390329	1.37072	-0.005406	-0.533262	0.113886	-0.907596	0.567275	-0.186425	2.3226	0.169355	-1.45616	0.733513	0.066855	-0.004303	2.4128	-0.569722	0.83368
BTNL3	-0.475996	0.939851	-0.056764	0.166845	1.51869	0.138893	-0.610381	1.33518	-1.93236	-1.57739	-1.25146	-0.120512	-0.671733	-1.24142	0.530369	-0.401199	-0.676903	-3.04475	-0.359122	1.16343	0.154212	-0.633137	0.05224
BTNL8	-4.28906	-0.167246	-1.86978	0.085142	0.682971	-1.50961	0.040277	-0.476262	0.396764	-1.31932	-1.05266	2.81026	-2.17879	-1.2311	-0.309461	-2.41187	-0.514745	-1.3922	-0.988652	-1.32351	-2.42498	0.028888	1.0173
BTNL9	-0.851212	-0.664583	0.21993	1.41204	0.074136	0.663599	-0.169468	0.034164	-2.03011	1.26041	-1.53598	-1.73064	-0.301497	-1.24038	-0.003953	1.59777	2.18586	3.89457	-0.010778	4.46448	1.36598	NA	0.100675
BTRC	1.63279	-0.044224	-1.45007	-1.72853	-0.159451	-2.26331	-3.25698	-1.44734	-2.7409	0.073177	-3.80023	-0.841602	-0.09219	-1.08691	-1.30784	-0.894901	-1.11112	-2.44384	-3.92399	-2.58131	0.211762	-0.122266	0.36319
BUB1	2.36209	0.867011	-1.18884	-0.090391	1.2255	4.52239	2.96831	0.948746	2.70576	3.13586	3.93869	1.35219	3.60514	2.16792	1.15874	0.334076	0.140173	1.31386	0.643888	3.7256	1.42519	-0.129008	0.294624
BUB1B	2.29612	0.961949	-1.69842	-1.46622	-1.39671	0.796131	0.70994	3.565	0.668292	2.20401	2.92046	0.062866	1.60749	1.23127	-0.244418	1.18358	-0.91008	0.55528	-0.583689	-0.275713	-0.015647	NA	-0.089124
BUB3	1.80441	-1.34705	-0.585368	-5.34468	-0.706093	1.10843	-0.745437	-0.510547	-4.48715	-1.68125	0.531638	-0.071439	-0.676946	0.800175	0.576794	-2.55594	-0.922309	-1.4764	-1.91757	-4.07966	0.25695	-0.045475	-1.73244
BUD13	-0.136466	-0.87642	-5.69103	-1.15255	1.08813	1.33351	-1.52252	2.89441	-3.08557	-2.70732	-0.522948	-0.698625	0.271607	2.18671	1.98327	0.116203	-0.05626	-5.05623	-1.42705	-1.1472	-0.197187	0.050852	0.007722
BUD23	NA	NA	NA	NA	NA	NA	NA	NA	NA	NA	NA	NA	NA	NA	NA	NA	NA	NA	NA	NA	NA	0.327587	NA
BUD31	0.227231	1.96646	2.16172	0.545001	2.85066	-0.162774	2.96365	2.83795	3.42916	4.85956	0.694886	2.29628	0.083755	0.488838	-0.497428	7.54296	4.58351	2.28158	13.5138	4.13341	0.177672	0.116851	0.19941
BVES	-0.312823	-0.324899	-0.097246	0.458322	-0.833569	-1.4562	0.483785	0.792645	-1.72685	0.066423	-0.09508	-1.20285	-2.22725	0.423984	-1.22739	-2.70337	0.504025	-0.130521	0.890114	-1.14269	0.656578	0.916371	-0.208305
BYSL	-0.746767	0.157453	0.416388	0.129156	-0.519246	-0.396954	1.44705	-0.679778	-2.06514	0.904173	1.31124	3.63099	-0.138065	0.552172	0.624341	-0.326647	4.48756	1.52186	0.778637	6.09999	2.61542	0.119269	-0.725319
BZW1	-0.24971	-2.70414	-3.55791	-1.67852	-0.190728	-1.14266	-0.814189	-1.0174	-0.082909	-0.300234	-0.634473	-0.489405	0.077732	0.724976	1.31906	0.422429	-0.052283	0.45531	-5.59374	-0.03432	0.733915	-0.544508	-0.70784
BZW2	2.13401	0.074024	0.481662	1.27498	3.9241	-1.44052	2.62024	-1.74867	0.754296	0.765726	4.11537	2.66723	0.581009	2.21303	-1.52134	1.87909	5.77596	-0.335962	0.778939	2.13916	-0.40105	0.009088	1.06931
C10orf10	-0.959515	-2.27833	-0.335054	0.582564	0.709745	0.072013	-0.025739	-1.61345	-2.88494	-0.439265	0.573104	-0.258792	-0.093862	-0.909877	0.622791	1.32869	-1.18419	-2.48374	-3.52149	1.79379	0.180453	NA	0.94332
C10ORF10	NA	NA	NA	NA	NA	NA	NA	NA	NA	NA	NA	NA	NA	NA	NA	NA	NA	NA	NA	NA	NA	-0.023241	NA
C10orf105	0.263866	-1.03058	-0.125949	-0.718661	-2.54345	2.19185	-0.107373	-1.30119	0.219215	-2.14878	-1.36073	-0.726912	0.012982	-0.417635	3.33789	-0.10458	-1.07712	-7.57872	-0.63998	-1.19042	-0.976586	NA	0.017475
C10ORF111	NA	NA	NA	NA	NA	NA	NA	NA	NA	NA	NA	NA	NA	NA	NA	NA	NA	NA	NA	NA	NA	-0.318003	NA
C10orf113	-0.004792	2.83867	-4.4003	-0.436904	-0.231967	-0.258558	-0.028575	0.772225	-0.13768	-0.178353	0.201189	-0.754275	1.76538	1.05177	-0.412105	-0.383419	3.18442	-1.15559	0.77912	-0.162689	-0.038708	NA	-0.413085
C10ORF113	NA	NA	NA	NA	NA	NA	NA	NA	NA	NA	NA	NA	NA	NA	NA	NA	NA	NA	NA	NA	NA	0.373841	NA
C10orf120	0.714306	-0.475114	-0.133331	0.178768	-0.417869	-0.424288	0.920851	-0.980158	-0.528008	-0.722775	-0.405735	-1.46215	1.57411	0.502532	1.51195	0.042527	1.15524	1.04158	-0.255044	-0.292729	0.853579	NA	-0.263257
C10ORF120	NA	NA	NA	NA	NA	NA	NA	NA	NA	NA	NA	NA	NA	NA	NA	NA	NA	NA	NA	NA	NA	-0.119772	NA
C10orf126	2.12343	-0.731694	1.50579	-4.07478	0.488179	0.482872	0.305677	1.70415	0.435798	-0.28711	0.540389	-1.05468	0.144833	-0.718328	2.53933	0.226711	-0.68944	-0.991635	-0.661181	-1.74507	0.359727	NA	-1.1202
C10orf128	-0.872943	-6.41863	-0.091415	-0.738378	-1.95812	-1.49158	-2.32598	-0.073229	-1.19929	-4.66091	-5.02742	-2.84512	-6.53234	-2.94694	-4.4823	-1.08029	-0.013368	-2.92302	-1.58461	-3.86443	-0.06677	NA	0.06717
C10ORF128	NA	NA	NA	NA	NA	NA	NA	NA	NA	NA	NA	NA	NA	NA	NA	NA	NA	NA	NA	NA	NA	0.362129	NA
C10orf142	1.03391	-1.29617	-1.71537	-0.447538	0.735544	-3.20387	0.366224	-0.421741	-0.053523	-1.10719	0.204999	-2.73838	-0.841913	-0.083217	0.849991	-0.393492	-0.480626	-0.31367	-1.27928	0.516786	2.26529	NA	NA
C10ORF143	NA	NA	NA	NA	NA	NA	NA	NA	NA	NA	NA	NA	NA	NA	NA	NA	NA	NA	NA	NA	NA	0.448887	NA
C10orf53	-0.466273	-4.22894	-0.192396	2.46394	-2.33125	0.338417	-1.55608	-0.236889	-0.035726	2.02665	-0.289359	0.319855	-0.78046	-0.846965	-0.565564	2.27696	0.717242	0.55641	-0.513359	0.867725	-0.412856	NA	0.503216
C10ORF53	NA	NA	NA	NA	NA	NA	NA	NA	NA	NA	NA	NA	NA	NA	NA	NA	NA	NA	NA	NA	NA	-0.438458	NA
C10orf62	1.12785	-0.795832	-0.17224	-1.0121	1.36795	-0.128982	0.880977	-0.838759	1.32821	-0.168414	-0.48743	-0.750779	0.674986	0.809358	0.769028	1.47954	0.151543	0.811448	0.732793	0.02444	-5.20741	NA	0.176328
C10ORF62	NA	NA	NA	NA	NA	NA	NA	NA	NA	NA	NA	NA	NA	NA	NA	NA	NA	NA	NA	NA	NA	0.153479	NA
C10orf67	-0.282303	0.892824	0.701184	1.84162	0.261414	-0.33558	0.443067	-7.35289	0.169406	-0.108385	-0.165208	0.528401	-0.837918	0.112892	-0.64945	1.2222	-0.204668	0.119496	2.31779	0.919287	-2.19592	NA	0.028618
C10orf71	0.875168	-0.50361	-0.602671	0.038376	1.1975	-1.60753	0.96422	-0.083604	0.680379	-1.95727	3.7871	-0.613363	1.19059	1.16944	1.66102	0.311938	-0.542849	-0.301237	0.076272	-2.02052	2.82479	NA	0.906391
C10ORF71	NA	NA	NA	NA	NA	NA	NA	NA	NA	NA	NA	NA	NA	NA	NA	NA	NA	NA	NA	NA	NA	0.654758	NA
C10orf76	-0.055795	-0.858711	-2.42068	-4.76376	-0.271761	-3.66391	-5.09385	-3.06982	-4.89942	-1.25739	-2.67648	0.101202	1.38004	-2.60069	-3.4372	-0.849244	-1.11191	-2.45908	-3.52009	-3.3275	-1.62844	NA	-0.173301
C10ORF76	NA	NA	NA	NA	NA	NA	NA	NA	NA	NA	NA	NA	NA	NA	NA	NA	NA	NA	NA	NA	NA	-0.765094	NA
C10orf82	3.3873	-3.17514	0.106158	-0.300805	2.45865	1.20189	0.458515	0.028636	2.53544	1.95634	-2.93935	0.121216	0.42165	-0.379291	-0.77449	-0.134208	-0.168022	0.151321	-0.32386	-0.456485	-0.419602	NA	0.655501
C10ORF82	NA	NA	NA	NA	NA	NA	NA	NA	NA	NA	NA	NA	NA	NA	NA	NA	NA	NA	NA	NA	NA	1.49832	NA
C10orf88	1.64163	0.00274	-0.231018	-2.25733	-0.204684	0.997345	-1.55181	-1.79223	-2.32308	0.029756	-0.551384	-0.284515	0.379652	0.244829	3.09038	-0.452489	-0.929489	-0.587122	-0.166653	-1.74132	0.946811	NA	-1.34801
C10ORF88	NA	NA	NA	NA	NA	NA	NA	NA	NA	NA	NA	NA	NA	NA	NA	NA	NA	NA	NA	NA	NA	-0.137515	NA
C10orf90	-2.20523	0.256324	0.422847	0.490152	-0.625164	1.12905	-0.157597	2.10114	-0.680257	-1.08948	-0.231455	-1.92642	0.528215	-0.834362	0.596773	-0.473741	0.571414	-2.07439	0.73216	0.327704	2.91567	NA	-0.306738
C10ORF90	NA	NA	NA	NA	NA	NA	NA	NA	NA	NA	NA	NA	NA	NA	NA	NA	NA	NA	NA	NA	NA	-0.509645	NA
C10ORF91	NA	NA	NA	NA	NA	NA	NA	NA	NA	NA	NA	NA	NA	NA	NA	NA	NA	NA	NA	NA	NA	2.1144	NA
C10orf95	0.230676	-1.45455	-0.051076	-1.37211	0.191162	0.054011	-2.1416	-0.089073	-0.195465	-1.20583	0.461479	2.30408	-1.74108	-0.11516	-2.74869	-1.95477	-2.28623	0.643428	-3.68787	0.340435	-6.59495	NA	-0.49308
C10ORF95	NA	NA	NA	NA	NA	NA	NA	NA	NA	NA	NA	NA	NA	NA	NA	NA	NA	NA	NA	NA	NA	0.186415	NA
C10orf99	0.263107	-0.307203	-0.789386	-1.21898	-3.88007	0.586748	-1.31293	1.2544	-0.46856	-0.583646	1.46159	-0.766995	2.7195	-0.775667	-0.384907	-2.39263	-0.335648	0.251807	-1.06937	-2.20793	-0.941879	NA	0.209018
C10ORF99	NA	NA	NA	NA	NA	NA	NA	NA	NA	NA	NA	NA	NA	NA	NA	NA	NA	NA	NA	NA	NA	1.4789	NA
C11orf1	-2.3643	-1.76508	-2.22271	-3.6239	0.654271	0.017187	-1.1741	-1.31247	1.61182	-0.49685	0.899837	-0.727693	0.737553	0.126342	-1.15802	-1.10539	0.072056	-6.09529	-4.4637	-4.96903	-1.31009	NA	1.46324
C11ORF1	NA	NA	NA	NA	NA	NA	NA	NA	NA	NA	NA	NA	NA	NA	NA	NA	NA	NA	NA	NA	NA	1.04951	NA
C11orf16	-0.270205	-0.105105	-2.17216	-0.027753	-0.195179	0.152132	0.735641	0.128794	-1.52618	-2.31185	-0.005592	0.542741	-0.709331	-0.71442	-2.66689	-1.19824	-0.131253	-0.682981	-0.224015	-1.15338	-7.21659	NA	-0.891925
C11ORF16	NA	NA	NA	NA	NA	NA	NA	NA	NA	NA	NA	NA	NA	NA	NA	NA	NA	NA	NA	NA	NA	0.21189	NA
C11orf21	-1.89798	-3.07864	-1.84708	-8.70826	-0.718375	0.589044	-2.61191	-0.319569	-3.84564	-1.63082	0.479376	-2.37373	-8.4843	-2.55657	-0.7398	0.271932	0.060551	-8.22241	-3.40106	-0.469581	-0.164348	NA	0.139366
C11orf24	0.064777	-0.45713	-1.05423	-0.043557	-1.68725	-0.742331	-1.19402	0.788296	0.563495	1.30361	-0.125223	-0.342072	2.53342	1.46891	1.65989	7.44217	-2.03296	0.147787	-7.41241	0.751468	0.470942	NA	0.318659
C11ORF24	NA	NA	NA	NA	NA	NA	NA	NA	NA	NA	NA	NA	NA	NA	NA	NA	NA	NA	NA	NA	NA	0.423071	NA
C11orf40	NA	-0.631512	0.579465	-0.033252	-1.96639	NA	-0.625425	NA	0.089667	-0.422916	-0.235186	-0.387863	NA	0.282689	NA	0.375414	NA	0.393453	1.35983	0.020318	NA	NA	-0.354336
C11ORF40	NA	NA	NA	NA	NA	NA	NA	NA	NA	NA	NA	NA	NA	NA	NA	NA	NA	NA	NA	NA	NA	-0.079717	NA
C11orf42	-0.239465	0.788961	1.11014	1.15097	0.821231	0.292375	0.571985	-0.043783	-1.2669	-1.97371	0.773768	-0.287388	0.592734	-0.753868	0.098988	-1.62418	0.840612	0.534707	-1.13965	0.019303	0.686323	NA	0.679288
C11ORF42	NA	NA	NA	NA	NA	NA	NA	NA	NA	NA	NA	NA	NA	NA	NA	NA	NA	NA	NA	NA	NA	-0.39153	NA
C11ORF44	NA	NA	NA	NA	NA	NA	NA	NA	NA	NA	NA	NA	NA	NA	NA	NA	NA	NA	NA	NA	NA	0.103113	NA
C11orf45	-4.71891	-0.779994	-0.499602	-0.427123	-0.207668	-0.824487	0.569396	-0.974077	-0.935061	1.15597	-1.29712	0.86707	0.989511	-0.555939	-1.16071	-0.342828	0.722657	-0.237388	-1.62412	3.13046	-1.44893	NA	0.015646
C11ORF45	NA	NA	NA	NA	NA	NA	NA	NA	NA	NA	NA	NA	NA	NA	NA	NA	NA	NA	NA	NA	NA	0.576263	NA
C11orf49	-0.747405	-0.712415	0.684579	-0.832072	1.03274	-2.4247	1.75623	0.342623	-1.39944	-1.4121	-0.772692	1.20175	-0.776365	0.31271	-1.21132	-0.105804	1.72202	0.284505	-2.70685	-1.23654	-0.521753	NA	0.377068
C11ORF49	NA	NA	NA	NA	NA	NA	NA	NA	NA	NA	NA	NA	NA	NA	NA	NA	NA	NA	NA	NA	NA	-0.228974	NA
C11orf52	-1.09926	-1.21684	-1.35338	-0.21109	1.03504	-0.289875	-0.938629	-0.962469	0.370207	0.326325	-0.697523	-1.3747	0.491971	0.355203	-0.141109	0.623005	1.39933	-0.467232	-4.27337	-1.91328	-2.30403	NA	0.007273
C11ORF52	NA	NA	NA	NA	NA	NA	NA	NA	NA	NA	NA	NA	NA	NA	NA	NA	NA	NA	NA	NA	NA	-0.102668	NA
C11orf53	-5.30284	0.250459	-0.868822	-0.955004	-0.890019	1.27711	-0.694215	1.47104	2.04684	0.795802	0.343168	-0.078674	-1.82202	1.5351	0.571212	1.22757	-1.91196	-0.040672	-0.281309	0.080233	1.40697	NA	0.27922
C11ORF53	NA	NA	NA	NA	NA	NA	NA	NA	NA	NA	NA	NA	NA	NA	NA	NA	NA	NA	NA	NA	NA	0.085726	NA
C11orf54	-1.07003	-0.859089	0.918508	0.194454	-1.29669	-0.31843	0.20643	-0.800481	-1.85455	-0.910579	2.44091	-1.95845	0.442555	-0.32724	1.85312	-2.70598	0.222801	-0.610227	-6.46091	-0.287955	-0.358051	NA	2.06951
C11ORF54	NA	NA	NA	NA	NA	NA	NA	NA	NA	NA	NA	NA	NA	NA	NA	NA	NA	NA	NA	NA	NA	-0.274968	NA
C11orf58	-1.83735	-8.955	-1.12112	-4.62424	1.42815	-1.48458	0.301282	2.25913	1.90744	-7.11739	-3.71252	1.44091	0.414011	-0.062593	-3.68685	2.09429	1.91133	-2.0839	-5.15556	-3.4716	0.956554	NA	-0.9257
C11ORF58	NA	NA	NA	NA	NA	NA	NA	NA	NA	NA	NA	NA	NA	NA	NA	NA	NA	NA	NA	NA	NA	0.313384	NA
C11orf63	-0.602586	0.246884	-0.105819	-4.70123	0.385414	0.195342	-0.28131	0.138731	-3.48101	-1.308	-0.809441	-1.92429	-4.1518	-2.75353	-0.025297	1.18379	3.22062	-0.48259	-3.03228	-0.706769	-1.43313	NA	0.001496
C11orf65	-4.97474	-5.5901	-2.65784	-0.109821	0.005588	0.906167	-0.736624	-0.542286	0.227465	-0.50331	0.598392	-4.20101	-1.27535	-0.169307	0.621982	0.669068	-1.44715	-1.00639	-0.346931	-2.56178	-1.25656	NA	-0.173933
C11ORF65	NA	NA	NA	NA	NA	NA	NA	NA	NA	NA	NA	NA	NA	NA	NA	NA	NA	NA	NA	NA	NA	0.053661	NA
C11orf68	-5.44327	0.058605	0.134315	-0.943296	-0.321285	-0.847828	2.21466	1.62908	-0.551943	-2.5989	2.22453	-0.365115	2.02177	-0.292799	1.11619	4.45697	0.269974	-2.91126	-3.48822	-1.3537	0.637413	NA	0.767154
C11ORF68	NA	NA	NA	NA	NA	NA	NA	NA	NA	NA	NA	NA	NA	NA	NA	NA	NA	NA	NA	NA	NA	-0.492425	NA
C11orf70	0.112426	-1.14178	-1.41693	1.13972	-0.608603	-1.89714	0.849908	-0.410408	0.122332	-3.06067	-2.06001	-0.800758	-0.24586	-0.806078	-0.152675	-0.780508	-0.095923	-0.167381	1.21652	2.49146	-4.3124	NA	0.715397
C11ORF70	NA	NA	NA	NA	NA	NA	NA	NA	NA	NA	NA	NA	NA	NA	NA	NA	NA	NA	NA	NA	NA	0.3441	NA
C11orf71	-1.03398	0.761198	-0.759291	0.019072	-0.258259	1.00962	-1.38996	1.20588	-0.155861	-1.87642	-1.71776	-0.255374	1.65762	0.123232	0.509721	0.154535	0.362701	0.097856	0.393287	1.10249	-0.049172	NA	0.222763
C11ORF71	NA	NA	NA	NA	NA	NA	NA	NA	NA	NA	NA	NA	NA	NA	NA	NA	NA	NA	NA	NA	NA	0.093697	NA
C11orf74	-4.80326	-1.8635	-0.375052	-0.262844	0.195356	-0.413126	0.262801	0.347743	0.107162	-1.05261	-5.89488	0.669622	-1.13428	-0.211775	-1.67833	1.05347	-1.26162	-0.319581	-2.38575	-0.166604	2.05248	NA	-0.089943
C11ORF74	NA	NA	NA	NA	NA	NA	NA	NA	NA	NA	NA	NA	NA	NA	NA	NA	NA	NA	NA	NA	NA	0.076627	NA
C11orf80	0.764979	0.682828	-0.683748	0.924988	1.14979	-2.20563	0.133218	-0.840371	1.87916	-3.29014	2.14236	0.397815	6.60865	0.22448	0.487584	9.90696	2.33106	0.328887	-4.2706	0.629701	0.185407	NA	1.65349
C11ORF80	NA	NA	NA	NA	NA	NA	NA	NA	NA	NA	NA	NA	NA	NA	NA	NA	NA	NA	NA	NA	NA	0.039666	NA
C11orf84	-0.560168	5.08781	-0.361243	0.794354	1.30626	0.876322	3.40142	1.89161	-0.961886	-0.733658	0.184349	0.664667	2.9378	3.24728	1.22509	3.76974	2.5407	0.121034	-0.280368	1.87128	-0.047775	NA	0.547365
C11ORF84	NA	NA	NA	NA	NA	NA	NA	NA	NA	NA	NA	NA	NA	NA	NA	NA	NA	NA	NA	NA	NA	-0.83116	NA
C11orf86	0.652992	-0.105411	-0.991017	-0.378773	0.757915	-0.029285	0.901277	0.108003	-0.472352	3.57063	-0.0018	0.363968	-0.103012	0.387375	-0.319175	-2.44289	-1.49728	-1.19804	0.444024	-0.099852	-0.611814	NA	-0.211958
C11orf87	-1.1162	0.243614	-3.31799	-0.186386	0.148898	-0.468528	0.400796	0.674274	1.08268	0.599734	0.520413	-1.17536	-0.068428	-0.255672	-1.27119	-1.06451	-0.588552	-0.978909	-0.604421	-1.85686	0.64968	NA	-0.366367
C11ORF87	NA	NA	NA	NA	NA	NA	NA	NA	NA	NA	NA	NA	NA	NA	NA	NA	NA	NA	NA	NA	NA	-0.598623	NA
C11orf88	-0.569675	-1.76306	-1.7382	-0.188932	0.040041	0.435209	-0.20592	1.81915	-3.78162	1.36626	2.08803	-1.98184	0.180722	-0.041373	-1.7797	-0.599092	0.282833	-0.421861	-2.50606	-0.275487	-1.18529	NA	-0.172529
C11ORF88	NA	NA	NA	NA	NA	NA	NA	NA	NA	NA	NA	NA	NA	NA	NA	NA	NA	NA	NA	NA	NA	1.50424	NA
C11orf91	-0.709912	-1.2804	-0.688904	1.16509	1.02545	0.979903	-1.145	1.76723	0.582813	-1.47843	-0.420145	-0.268974	0.019241	1.25143	0.475645	-1.71557	0.346697	2.76304	0.835598	0.112642	-1.42878	NA	0.406759
C11orf94	0.070732	-0.643441	-0.193936	-0.556044	-1.70791	2.87006	-0.827264	6.34159	0.454238	-0.601215	0.743968	0.887013	0.223738	-0.07409	-1.10454	-2.01361	0.021198	0.109217	-0.228344	0.498622	-0.90881	NA	-0.201898
C11ORF94	NA	NA	NA	NA	NA	NA	NA	NA	NA	NA	NA	NA	NA	NA	NA	NA	NA	NA	NA	NA	NA	0.759122	NA
C11orf95	-0.801536	-1.80311	-1.6152	0.061953	0.057499	-2.24262	3.47003	1.98078	0.951375	-0.911914	-0.45388	-2.30346	-0.412089	2.13022	1.01854	2.82028	0.472808	0.397278	-3.27901	-0.893087	0.024602	NA	-0.011381
C11ORF95	NA	NA	NA	NA	NA	NA	NA	NA	NA	NA	NA	NA	NA	NA	NA	NA	NA	NA	NA	NA	NA	0.104629	NA
C11orf96	-2.46899	-5.77702	0.019226	-0.340439	-2.8557	-0.447477	-1.20447	-1.95034	-2.82617	-0.575333	-0.332762	-0.627266	-1.60957	-3.07201	-1.30616	-1.1885	0.00221	-2.06278	-0.660345	-1.64033	0.499183	NA	0.493319
C11ORF96	NA	NA	NA	NA	NA	NA	NA	NA	NA	NA	NA	NA	NA	NA	NA	NA	NA	NA	NA	NA	NA	0.154561	NA
C11orf97	0.317992	1.76521	0.129209	-3.65277	1.60556	0.212007	0.361724	-0.189694	-0.96568	-2.87413	-0.888759	-0.236267	-0.316974	-0.619369	-0.680394	0.115168	2.29926	0.347502	-0.663333	-0.935264	-5.82144	NA	NA
C11ORF97	NA	NA	NA	NA	NA	NA	NA	NA	NA	NA	NA	NA	NA	NA	NA	NA	NA	NA	NA	NA	NA	0.169413	NA
C11orf98	-1.20272	-0.243466	0.942291	-1.4101	-0.604992	-1.59068	-1.37045	1.51393	-0.193177	-1.28685	0.779587	2.1342	-1.15336	-0.809433	-0.746186	3.20239	-1.62836	-0.405245	-0.099166	0.608452	-0.530767	NA	NA
C12orf10	-0.366125	0.626327	-3.15953	3.75449	0.776198	0.373934	0.514639	4.22045	6.19855	5.28172	1.07586	0.506446	1.37478	-0.702674	-1.14533	-1.48302	1.05032	-0.296616	10.393	-0.123268	0.093995	NA	0.091142
C12ORF10	NA	NA	NA	NA	NA	NA	NA	NA	NA	NA	NA	NA	NA	NA	NA	NA	NA	NA	NA	NA	NA	0.127502	NA
C12orf29	1.20941	-0.030051	1.11669	0.623836	2.15245	-1.5292	-0.041332	8.23132	3.70158	3.98605	-2.49745	-0.705282	-1.41511	2.27742	-0.018289	5.06757	1.50274	-0.318907	5.33714	-0.27891	-1.42802	NA	-0.565296
C12ORF29	NA	NA	NA	NA	NA	NA	NA	NA	NA	NA	NA	NA	NA	NA	NA	NA	NA	NA	NA	NA	NA	0.585043	NA
C12orf4	1.17194	-3.82597	0.108639	-0.667284	0.115395	-1.0757	1.17565	3.07324	4.15394	3.21089	1.76929	0.661513	-0.247979	0.244125	1.03457	-1.65973	-0.043662	3.1102	3.32429	2.63899	0.426238	NA	0.093136
C12ORF4	NA	NA	NA	NA	NA	NA	NA	NA	NA	NA	NA	NA	NA	NA	NA	NA	NA	NA	NA	NA	NA	0.041553	NA
C12orf40	0.379115	0.033462	0.913409	0.525568	-0.107277	1.09306	0.445898	1.0175	-0.083066	0.186198	1.68124	-0.629041	-1.116	0.110469	-1.72746	-0.036465	0.370164	1.80794	0.070614	1.00351	0.461958	NA	-0.003169
C12ORF40	NA	NA	NA	NA	NA	NA	NA	NA	NA	NA	NA	NA	NA	NA	NA	NA	NA	NA	NA	NA	NA	0.116722	NA
C12orf42	-0.215667	-0.337972	-0.119834	0.153196	-0.054567	-1.1292	-0.02784	0.033409	-0.342035	-3.2336	-0.682028	-1.69498	-0.569363	0.037014	-1.14663	-1.41205	1.11376	-2.80761	0.34583	-0.69871	0.172127	NA	0.958771
C12ORF42	NA	NA	NA	NA	NA	NA	NA	NA	NA	NA	NA	NA	NA	NA	NA	NA	NA	NA	NA	NA	NA	0.316521	NA
C12orf43	1.31246	0.280924	-0.788856	0.123903	0.598823	-0.466337	0.519797	4.91753	0.572786	6.63715	-1.95102	-3.41693	1.05478	-0.563815	-5.45625	0.753991	-0.162375	-5.94857	3.28059	-0.998613	-0.466513	NA	0.14058
C12ORF43	NA	NA	NA	NA	NA	NA	NA	NA	NA	NA	NA	NA	NA	NA	NA	NA	NA	NA	NA	NA	NA	-0.007138	NA
C12orf45	2.72583	-2.14064	-0.158133	-1.18804	-0.530289	-1.30125	-0.669055	1.62215	3.57719	1.38436	4.09066	1.5055	-0.255572	-2.1384	-5.09624	0.428943	0.700235	-2.27725	6.11092	-0.235157	1.36472	NA	-0.071011
C12ORF45	NA	NA	NA	NA	NA	NA	NA	NA	NA	NA	NA	NA	NA	NA	NA	NA	NA	NA	NA	NA	NA	-0.652321	NA
C12orf49	1.85691	-0.431634	2.86634	-0.133996	-0.044796	-3.473	3.25948	-0.156999	0.755384	0.339844	-0.026291	0.835836	3.64649	1.01632	-1.52477	-0.439429	-0.593627	-2.50938	-0.275586	-0.394769	0.54155	NA	1.15444
C12ORF49	NA	NA	NA	NA	NA	NA	NA	NA	NA	NA	NA	NA	NA	NA	NA	NA	NA	NA	NA	NA	NA	0.10817	NA
C12orf50	0.480292	1.00578	0.081905	0.936553	-1.09851	-0.595697	-0.704026	-0.326423	-0.074767	0.388708	1.08836	0.40995	-0.604537	-0.087792	-0.095433	1.41382	-0.120727	-1.3436	0.219585	0.018699	1.13081	NA	-0.957562
C12ORF50	NA	NA	NA	NA	NA	NA	NA	NA	NA	NA	NA	NA	NA	NA	NA	NA	NA	NA	NA	NA	NA	0.663145	NA
C12orf54	0.215179	-0.027457	-1.27651	1.32097	-0.834514	0.049086	0.990586	0.318001	0.24374	-1.57484	-3.83233	0.13986	0.743101	-1.32298	-0.543097	-1.23928	0.70167	-0.451131	-0.1575	-1.14748	0.377552	NA	-0.306851
C12ORF54	NA	NA	NA	NA	NA	NA	NA	NA	NA	NA	NA	NA	NA	NA	NA	NA	NA	NA	NA	NA	NA	-2.04729	NA
C12orf56	-1.02205	-1.09903	1.07343	3.12087	0.663306	-0.647274	2.56851	-0.147116	-0.157537	-0.000921	-0.571263	-0.015389	0.646501	0.599571	1.0154	1.62724	0.332229	0.170308	-1.60278	1.14928	1.25352	NA	0.582481
C12ORF56	NA	NA	NA	NA	NA	NA	NA	NA	NA	NA	NA	NA	NA	NA	NA	NA	NA	NA	NA	NA	NA	0.45608	NA
C12orf57	-1.34447	0.034137	-0.846691	1.32078	-3.14202	1.34722	8.03001	2.18974	2.59189	-0.394966	4.80104	1.22891	0.856802	0.994889	-0.671892	-3.23797	-0.438104	0.085574	1.66033	-1.93694	0.337802	NA	-0.361366
C12ORF57	NA	NA	NA	NA	NA	NA	NA	NA	NA	NA	NA	NA	NA	NA	NA	NA	NA	NA	NA	NA	NA	0.012763	NA
C12orf60	0.04906	-2.28374	1.04295	1.09013	-1.91326	1.05548	1.29087	1.93876	5.48935	2.22939	0.63646	-0.012984	1.49342	0.291768	0.171979	-2.32196	-1.71786	-0.137927	0.730168	0.189125	0.851727	NA	-0.131549
C12ORF60	NA	NA	NA	NA	NA	NA	NA	NA	NA	NA	NA	NA	NA	NA	NA	NA	NA	NA	NA	NA	NA	-0.034948	NA
C12orf65	4.52797	-1.13069	-1.14457	1.38594	-0.750631	0.083231	-0.112588	1.78254	0.660608	2.34088	0.403051	-2.36912	-0.397549	0.197588	-1.59662	-0.069621	-1.82297	-2.54695	3.92037	-2.9142	-0.685589	NA	-0.367167
C12orf66	0.338156	1.5428	3.53753	1.64318	1.66833	-0.325683	5.82163	2.78917	5.2959	5.39419	-0.139384	1.16792	1.53952	1.34028	-3.21659	2.49057	2.93678	3.3414	11.864	0.830533	0.614042	NA	0.523256
C12orf71	-0.030924	0.387528	0.069425	-2.18371	-0.29612	-0.559512	0.437476	0.059126	-2.35362	-0.787841	0.384385	-0.191379	0.070569	1.08763	0.151417	-0.737392	-0.088561	2.19394	-0.8513	0.271499	0.038631	NA	-0.0862
C12ORF71	NA	NA	NA	NA	NA	NA	NA	NA	NA	NA	NA	NA	NA	NA	NA	NA	NA	NA	NA	NA	NA	0.773103	NA
C12orf73	2.84432	0.263293	3.69382	1.22948	0.340388	0.596214	5.36684	4.81506	3.05745	10.8375	-2.02371	0.368865	0.803661	3.55154	-4.07879	1.81069	-0.196236	0.16376	9.93045	0.525953	2.13792	NA	0.126519
C12orf74	-4.45746	-1.5046	-0.128604	-1.35471	1.28037	-0.991347	-0.91098	-0.330743	0.025579	0.229736	-0.034657	-0.571319	-1.06076	-0.939926	0.088393	-0.22982	0.475064	-2.47451	-0.902254	-1.31801	-5.22749	NA	0.297187
C12orf75	0.335985	-0.392181	-0.331677	-4.25099	0.048597	-0.847438	-0.180342	5.35008	5.24585	4.57632	0.494839	0.370983	0.380023	-1.24266	-6.06053	1.47281	0.709334	-1.62828	-0.504883	-2.02257	-3.16209	NA	-0.075502
C12ORF75	NA	NA	NA	NA	NA	NA	NA	NA	NA	NA	NA	NA	NA	NA	NA	NA	NA	NA	NA	NA	NA	-0.259287	NA
C12orf76	5.30664	-0.003977	-1.19464	0.414624	-0.108843	-2.28565	-0.207034	5.37169	1.43033	1.28457	-2.35347	-0.643659	0.620432	0.538099	-4.56938	0.905239	0.114384	-4.01761	1.91778	-0.663496	-0.153592	NA	-0.159297
C12ORF76	NA	NA	NA	NA	NA	NA	NA	NA	NA	NA	NA	NA	NA	NA	NA	NA	NA	NA	NA	NA	NA	-0.812293	NA
C14orf119	0.989488	-0.90743	0.348841	0.02551	0.440576	-7.85744	1.0614	9.30337	-0.63424	-0.251725	0.323877	0.64632	0.290634	0.978332	1.84754	0.483619	0.338732	-2.11997	-0.117152	0.308001	1.31016	NA	-0.664665
C14ORF132	NA	NA	NA	NA	NA	NA	NA	NA	NA	NA	NA	NA	NA	NA	NA	NA	NA	NA	NA	NA	NA	-0.281604	NA
C14ORF144	NA	NA	NA	NA	NA	NA	NA	NA	NA	NA	NA	NA	NA	NA	NA	NA	NA	NA	NA	NA	NA	-0.016616	NA
C14orf177	-0.427294	-0.697662	-0.115791	-0.665547	-0.395004	-1.06355	-0.52148	-0.125976	-0.301727	-0.350709	0.574575	0.855838	0.915651	0.809165	0.4228	1.45361	NA	-0.556328	0.931885	-0.280876	0.030675	NA	0.631079
C14ORF177	NA	NA	NA	NA	NA	NA	NA	NA	NA	NA	NA	NA	NA	NA	NA	NA	NA	NA	NA	NA	NA	-0.021145	NA
C14orf178	-0.254537	-2.29121	0.344693	0.107479	-0.068941	-1.32709	3.14172	1.37132	-0.134717	-3.20067	-3.37232	-2.78804	0.403674	0.234891	-0.031621	-0.321072	2.85544	-3.1288	0.277995	0.403863	0.080498	NA	0.067014
C14ORF178	NA	NA	NA	NA	NA	NA	NA	NA	NA	NA	NA	NA	NA	NA	NA	NA	NA	NA	NA	NA	NA	0.610643	NA
C14orf180	-0.461444	-1.75789	-0.470925	-1.35296	-0.731416	0.616623	-0.183626	-0.891191	-0.422742	1.2506	0.922885	-0.002626	-2.32985	-3.51029	-0.582972	-0.500042	-0.054814	0.439821	-0.459918	-3.09683	-0.246968	NA	-0.11253
C14ORF180	NA	NA	NA	NA	NA	NA	NA	NA	NA	NA	NA	NA	NA	NA	NA	NA	NA	NA	NA	NA	NA	0.334446	NA
C14orf2	1.01651	-0.709573	0.782548	0.019162	-2.53367	-2.63488	0.610252	3.44126	0.30778	0.838476	-2.79456	-0.573566	0.148553	1.29842	-0.144451	2.62241	0.007913	-0.767761	3.1501	0.731803	0.177036	NA	0.08349
C14ORF2	NA	NA	NA	NA	NA	NA	NA	NA	NA	NA	NA	NA	NA	NA	NA	NA	NA	NA	NA	NA	NA	-0.621198	NA
C14orf28	-0.519838	-0.570953	1.43382	0.739562	-1.20576	-4.02625	0.698016	1.88409	2.20807	-1.0258	-0.579017	0.770668	-0.736316	0.766975	0.49232	1.5387	0.657751	-0.955536	2.44708	-0.261289	-0.06074	NA	-0.5416
C14ORF28	NA	NA	NA	NA	NA	NA	NA	NA	NA	NA	NA	NA	NA	NA	NA	NA	NA	NA	NA	NA	NA	1.18032	NA
C14orf37	-0.489839	-0.497111	0.001966	0.529309	1.22358	-4.56159	0.408489	1.52206	0.686535	-0.645915	-1.20737	1.1093	-0.798378	2.24432	-0.435683	-0.727876	1.2516	2.96752	4.31994	1.55989	3.0195	NA	-0.380165
C14ORF37	NA	NA	NA	NA	NA	NA	NA	NA	NA	NA	NA	NA	NA	NA	NA	NA	NA	NA	NA	NA	NA	0.660648	NA
C14orf39	-0.656783	-0.979785	0.051646	-0.398103	-0.016571	0.165852	0.360747	0.248768	0.398388	2.76261	-0.452347	-0.342691	2.11255	2.07506	0.296945	0.096194	1.14692	1.05861	0.767819	0.106366	1.75086	NA	0.850391
C14ORF39	NA	NA	NA	NA	NA	NA	NA	NA	NA	NA	NA	NA	NA	NA	NA	NA	NA	NA	NA	NA	NA	1.00095	NA
C14orf93	0.600252	0.400629	3.34552	-2.20535	0.064269	-3.29847	0.067463	0.603375	2.27097	0.084101	0.980943	1.56485	7.57255	2.50284	0.004262	-0.35134	0.428022	-1.7895	0.745803	0.048862	-0.10192	NA	0.932786
C14ORF93	NA	NA	NA	NA	NA	NA	NA	NA	NA	NA	NA	NA	NA	NA	NA	NA	NA	NA	NA	NA	NA	0.998791	NA
C15ORF32	NA	NA	NA	NA	NA	NA	NA	NA	NA	NA	NA	NA	NA	NA	NA	NA	NA	NA	NA	NA	NA	-0.243293	NA
C15orf39	-0.362999	-0.67276	0.588967	-0.029609	-0.614291	1.62404	0.266206	1.1628	-3.19858	-2.20249	0.728583	0.645174	-0.598569	2.932	-0.530766	0.606057	-0.749506	0.943072	0.094146	1.14985	-2.27661	NA	0.403853
C15orf40	-1.81714	-2.11465	-0.275269	2.02318	-1.63326	1.10502	0.673561	0.242015	-0.270665	-1.02478	-0.009067	1.57072	-0.276636	-0.636163	-1.9869	-0.320476	-0.060386	0.478087	-1.38655	-1.06507	-1.16919	NA	1.06748
C15orf41	0.642962	-1.49579	-0.591464	1.05379	0.703871	-0.036631	-0.308578	0.351316	1.26959	-0.540722	5.72372	5.83581	0.056502	0.101807	-2.96233	-0.314502	-0.539384	-1.97234	0.790476	0.152447	0.846128	NA	0.356211
C15ORF41	NA	NA	NA	NA	NA	NA	NA	NA	NA	NA	NA	NA	NA	NA	NA	NA	NA	NA	NA	NA	NA	0.748444	NA
C15orf48	-0.618772	-2.23108	-0.556225	-0.078479	-1.59081	-2.9221	0.222896	-2.20995	-1.11376	-1.52147	2.31068	1.56713	-2.52838	0.143929	1.91236	0.149521	0.337564	-0.237498	-0.503848	-0.655781	-1.53072	NA	-0.201165
C15ORF48	NA	NA	NA	NA	NA	NA	NA	NA	NA	NA	NA	NA	NA	NA	NA	NA	NA	NA	NA	NA	NA	-0.736487	NA
C15orf52	1.18467	-4.66927	0.665561	0.623068	0.436179	-7.0639	-2.69499	6.07055	-2.20982	-5.60721	-2.5562	-1.33509	-1.62658	-1.56948	-4.84755	-0.068277	-0.359713	-3.53886	-2.50394	0.620152	-0.530526	NA	0.70898
C15orf53	-1.90373	-1.62152	-1.85998	0.242303	-1.36019	-1.18881	0.283465	-0.695156	-2.69221	-1.27121	-1.26778	-0.671509	-1.64384	0.526003	-1.88778	0.585149	-2.52861	0.339707	-1.61902	0.259667	-0.498261	NA	-0.1203
C15ORF53	NA	NA	NA	NA	NA	NA	NA	NA	NA	NA	NA	NA	NA	NA	NA	NA	NA	NA	NA	NA	NA	0.101305	NA
C15ORF56	NA	NA	NA	NA	NA	NA	NA	NA	NA	NA	NA	NA	NA	NA	NA	NA	NA	NA	NA	NA	NA	0.071072	NA
C15orf59	-0.150565	-0.246068	-1.73101	-1.99084	-0.130536	-1.88105	0.362754	1.33902	-0.883864	-4.22093	-4.78706	-0.241791	-0.769813	-0.384121	-2.10213	-0.939981	0.663597	0.020937	3.8385	-0.010049	-0.74135	NA	0.116779
C15ORF59	NA	NA	NA	NA	NA	NA	NA	NA	NA	NA	NA	NA	NA	NA	NA	NA	NA	NA	NA	NA	NA	-0.37442	NA
C15orf61	0.331779	2.755	0.697947	2.78882	-2.58645	2.83382	0.920754	0.4234	1.56947	-0.648949	2.71796	0.334291	1.94436	3.24957	1.19699	0.185108	-1.07855	1.39168	-2.70207	-0.053949	0.730809	NA	-0.003727
C15ORF61	NA	NA	NA	NA	NA	NA	NA	NA	NA	NA	NA	NA	NA	NA	NA	NA	NA	NA	NA	NA	NA	-0.510754	NA
C15orf62	0.839512	0.820556	-0.469192	-0.272746	-0.103953	-0.778236	-2.02	1.96423	0.14397	0.169144	-0.084929	0.042109	0.298224	0.977846	-2.20648	-0.226877	1.1383	0.05414	0.634104	-1.19131	-0.652459	NA	NA
C15ORF62	NA	NA	NA	NA	NA	NA	NA	NA	NA	NA	NA	NA	NA	NA	NA	NA	NA	NA	NA	NA	NA	0.714025	NA
C15orf65	0.205308	-1.97109	-1.98221	-1.33366	-0.582668	1.65503	0.717718	-1.4376	2.17532	-2.62089	0.046928	-1.24301	-1.17311	-1.91224	0.030827	0.065983	0.088327	-0.307718	-1.404	-2.1126	-1.50413	NA	0.215168
C16orf45	-2.82238	-4.39821	0.448419	0.671825	0.415986	-7.06097	-1.24869	-0.981491	0.433711	-1.97698	-0.611318	-2.18324	0.074505	-2.08537	-4.19546	-0.531437	1.47344	-4.4949	2.95759	-0.076594	0.027656	NA	0.27408
C16ORF45	NA	NA	NA	NA	NA	NA	NA	NA	NA	NA	NA	NA	NA	NA	NA	NA	NA	NA	NA	NA	NA	0.646974	NA
C16orf46	0.822603	-0.250826	0.192942	-1.37072	-0.74076	-1.96608	0.037535	0.742821	-0.786847	-0.266635	0.410721	-4.43186	-0.112936	-1.31731	-0.746591	-7.01617	-0.632212	-0.110888	0.231639	-2.97306	-1.0533	NA	-1.44545
C16ORF46	NA	NA	NA	NA	NA	NA	NA	NA	NA	NA	NA	NA	NA	NA	NA	NA	NA	NA	NA	NA	NA	-0.178283	NA
C16ORF47	NA	NA	NA	NA	NA	NA	NA	NA	NA	NA	NA	NA	NA	NA	NA	NA	NA	NA	NA	NA	NA	-0.165356	NA
C16orf52	3.4142	0.998866	3.39324	2.73955	2.84886	-0.076881	0.913726	0.882675	4.69848	6.31239	0.488329	-0.852141	1.02664	3.93673	1.26876	1.13234	2.72521	-0.00153	4.14693	-0.10722	3.04739	NA	-0.179069
C16ORF52	NA	NA	NA	NA	NA	NA	NA	NA	NA	NA	NA	NA	NA	NA	NA	NA	NA	NA	NA	NA	NA	0.21174	NA
C16orf54	-2.01311	-0.314511	-0.574823	-1.90375	-1.13077	-1.59882	-0.161639	0.777668	-5.20513	-3.05307	-0.312065	-6.47607	-1.34167	-5.14431	-2.35579	-0.865686	1.66499	-3.80247	-2.62878	-2.43881	-1.56156	NA	-0.167419
C16ORF54	NA	NA	NA	NA	NA	NA	NA	NA	NA	NA	NA	NA	NA	NA	NA	NA	NA	NA	NA	NA	NA	0.962994	NA
C16orf58	1.02171	-0.232786	5.04516	0.007621	0.460218	1.03839	4.57747	0.78462	5.87985	6.52323	2.18294	0.683088	2.71042	0.852394	-0.97725	0.4094	4.28339	1.98149	1.4124	-0.464948	0.22413	NA	0.637409
C16orf62	-0.532398	-0.296816	-3.54322	0.077464	-1.68239	-0.936048	-0.432285	-0.388765	-1.11852	-0.895961	1.07567	-3.22507	0.188015	0.245225	0.12508	-2.27209	-0.405059	-0.320341	-0.179143	-7.38659	-0.138027	NA	-1.58249
C16ORF62	NA	NA	NA	NA	NA	NA	NA	NA	NA	NA	NA	NA	NA	NA	NA	NA	NA	NA	NA	NA	NA	-0.013239	NA
C16orf70	2.26135	-0.533043	-0.855915	0.284221	0.707909	-0.511982	-0.033346	0.006643	0.501787	0.332427	-0.547837	-1.61397	0.507571	0.964621	-1.3441	-3.36463	0.377768	0.089527	5.02703	-1.80403	-1.45212	NA	-0.119683
C16ORF70	NA	NA	NA	NA	NA	NA	NA	NA	NA	NA	NA	NA	NA	NA	NA	NA	NA	NA	NA	NA	NA	0.00148	NA
C16orf71	-0.245062	1.5112	0.436079	0.005367	-0.167825	3.0993	0.427321	-0.014697	2.43928	1.97323	1.88721	-2.27855	0.077103	-0.85643	0.281158	0.433665	0.680534	-0.23997	2.36603	-2.59531	-5.86468	NA	-0.722811
C16ORF71	NA	NA	NA	NA	NA	NA	NA	NA	NA	NA	NA	NA	NA	NA	NA	NA	NA	NA	NA	NA	NA	0.004088	NA
C16orf72	0.999986	-0.781154	0.485967	1.50348	-1.62553	-0.290363	-1.22388	1.37879	0.001443	0.26965	-0.024678	-0.104606	0.016958	0.332678	0.875014	1.58854	0.598305	0.567597	2.36563	-2.60903	-0.227429	NA	0.07974
C16ORF72	NA	NA	NA	NA	NA	NA	NA	NA	NA	NA	NA	NA	NA	NA	NA	NA	NA	NA	NA	NA	NA	-0.213838	NA
C16orf74	-0.170278	-0.181617	-0.91491	0.22461	0.200377	-0.015545	-0.47606	-0.398676	-1.15548	0.214632	-2.25143	0.211285	0.488091	-4.10381	-1.16725	-0.582068	-0.223225	-0.814547	-0.180037	0.603896	-0.002627	NA	-0.25232
C16ORF74	NA	NA	NA	NA	NA	NA	NA	NA	NA	NA	NA	NA	NA	NA	NA	NA	NA	NA	NA	NA	NA	-0.649579	NA
C16orf78	NA	-1.42219	1.40224	0.04786	-0.460366	0.554444	-2.61189	-0.721971	-0.493158	1.09296	1.45402	-3.18623	1.02056	-1.25065	-0.687841	0.394141	NA	-0.358581	-0.158766	-1.23211	1.27959	NA	-1.01248
C16ORF78	NA	NA	NA	NA	NA	NA	NA	NA	NA	NA	NA	NA	NA	NA	NA	NA	NA	NA	NA	NA	NA	0.290245	NA
C16ORF82	NA	NA	NA	NA	NA	NA	NA	NA	NA	NA	NA	NA	NA	NA	NA	NA	NA	NA	NA	NA	NA	-0.319657	NA
C16orf86	-0.628606	-0.266487	-1.48649	-0.795428	1.44051	-3.08421	-1.31822	-0.03209	-2.40233	-0.346588	-0.955768	-1.48353	-0.799069	-5.66782	-1.96315	-1.09864	2.09238	-0.929999	-0.591433	-1.55292	-1.71542	NA	-0.096838
C16ORF86	NA	NA	NA	NA	NA	NA	NA	NA	NA	NA	NA	NA	NA	NA	NA	NA	NA	NA	NA	NA	NA	-0.764393	NA
C16orf87	1.57261	-0.19678	0.488595	-0.317999	0.450231	0.152097	-1.00194	0.196992	0.455009	1.919	2.26782	0.371956	1.43722	1.21401	0.336751	-0.125419	0.574183	0.040808	5.23211	-0.699007	-0.786573	NA	-0.512841
C16ORF87	NA	NA	NA	NA	NA	NA	NA	NA	NA	NA	NA	NA	NA	NA	NA	NA	NA	NA	NA	NA	NA	0.349364	NA
C16orf89	-0.153587	-0.539388	-0.456403	-0.90036	-1.98806	-0.701853	-0.324245	-1.06156	0.3857	-0.966772	-1.60185	-0.492552	1.15441	-2.38352	-0.302374	-0.661372	0.1373	1.48939	0.212042	0.657335	0.662507	NA	0.181866
C16ORF89	NA	NA	NA	NA	NA	NA	NA	NA	NA	NA	NA	NA	NA	NA	NA	NA	NA	NA	NA	NA	NA	0.187678	NA
C16orf90	-1.48895	0.489036	0.236384	0.47293	0.474204	-0.413078	-1.37909	0.811253	-0.079894	-1.13032	-0.125471	0.862663	1.70287	0.049121	0.86416	0.224556	-0.122005	-0.296933	0.653909	0.17354	0.695599	NA	0.320349
C16ORF90	NA	NA	NA	NA	NA	NA	NA	NA	NA	NA	NA	NA	NA	NA	NA	NA	NA	NA	NA	NA	NA	0.222699	NA
C16orf91	0.565103	-0.743098	0.458841	-0.186005	-0.641513	0.749954	-0.791377	5.37704	2.35771	1.57569	5.1349	0.130019	0.185933	0.631224	1.62639	1.24408	0.768546	1.54304	4.36454	-2.84275	-0.04504	NA	0.427721
C16ORF91	NA	NA	NA	NA	NA	NA	NA	NA	NA	NA	NA	NA	NA	NA	NA	NA	NA	NA	NA	NA	NA	-0.190926	NA
C16orf92	-0.748107	-0.870347	0.141706	0.632797	0.348636	0.688606	0.713226	NA	0.199234	1.21808	-3.25307	-0.591084	0.193262	-0.922045	0.256855	1.38192	0.124799	-2.53399	2.33524	0.526644	0.17596	NA	0.105298
C16orf95	-1.26578	-1.7198	0.04304	-2.47409	-1.85513	1.05875	0.075995	0.566189	0.996921	0.81131	1.88889	-1.14968	-1.94919	-2.1775	-0.316252	-0.638887	-0.912109	-2.82651	2.06633	-8.50482	-0.54618	NA	-0.498705
C16orf96	-2.40287	-0.098633	-1.63306	0.13594	-1.19319	-0.972434	-4.0899	-0.935307	-0.887964	-1.21078	-2.05516	-3.0553	0.079633	-0.029158	-0.382605	-0.928246	-0.408006	0.70449	-0.044521	-0.129511	1.26362	NA	-0.758922
C16ORF96	NA	NA	NA	NA	NA	NA	NA	NA	NA	NA	NA	NA	NA	NA	NA	NA	NA	NA	NA	NA	NA	-0.027351	NA
C16ORF97	NA	NA	NA	NA	NA	NA	NA	NA	NA	NA	NA	NA	NA	NA	NA	NA	NA	NA	NA	NA	NA	0.046171	NA
C17orf100	1.13709	0.134141	0.189993	-0.949909	-1.26979	2.07486	0.820864	-0.694952	-0.470955	-0.045151	0.304807	2.15785	-0.045009	0.38674	0.499466	-0.219185	0.463161	-0.074512	-0.126294	-0.034564	0.273611	NA	-0.606246
C17ORF100	NA	NA	NA	NA	NA	NA	NA	NA	NA	NA	NA	NA	NA	NA	NA	NA	NA	NA	NA	NA	NA	-0.565287	NA
C17orf105	-0.177911	-0.183598	-0.999937	-0.22975	0.468612	0.127819	0.14852	-0.979654	-0.165882	0.027279	-0.581458	0.039723	-0.070057	0.14561	1.10955	0.221978	-0.312347	-1.14425	0.737285	0.001178	0.722193	NA	1.52723
C17orf107	-2.246	-0.030482	0.684287	-0.839266	-3.06228	-0.049376	1.06384	0.034847	-0.427975	0.084574	-3.04362	-1.39367	1.77722	2.04535	2.48547	0.711266	0.557245	0.339242	-3.36526	0.399727	-0.124966	NA	NA
C17ORF107	NA	NA	NA	NA	NA	NA	NA	NA	NA	NA	NA	NA	NA	NA	NA	NA	NA	NA	NA	NA	NA	0.366813	NA
C17ORF112	NA	NA	NA	NA	NA	NA	NA	NA	NA	NA	NA	NA	NA	NA	NA	NA	NA	NA	NA	NA	NA	-0.32361	NA
C17orf47	0.52359	0.543083	0.041929	-1.1315	1.22873	0.134921	-0.656377	-1.82004	-1.03371	-0.831416	-0.182675	-0.126244	0.459078	0.763938	0.044556	-0.471264	1.09313	-0.176146	1.01437	0.566949	0.37083	NA	-0.007008
C17ORF47	NA	NA	NA	NA	NA	NA	NA	NA	NA	NA	NA	NA	NA	NA	NA	NA	NA	NA	NA	NA	NA	0.3126	NA
C17orf49	-1.95695	-0.926858	0.529548	-0.070839	-1.98941	-3.07989	1.2533	-2.83782	-2.02619	-1.32996	-0.440408	-0.759446	-1.42285	-0.773987	-0.353239	-4.89809	-0.523509	0.275467	-0.702604	-1.41938	1.05021	NA	-0.022486
C17ORF49	NA	NA	NA	NA	NA	NA	NA	NA	NA	NA	NA	NA	NA	NA	NA	NA	NA	NA	NA	NA	NA	-0.058704	NA
C17orf50	-0.346206	0.436114	-0.45123	-0.2168	-0.270504	0.812321	-0.684827	0.402776	0.048033	0.774383	0.540017	2.31238	0.23314	0.766762	0.934569	-4.35536	0.542697	-0.222542	-0.154333	-1.52658	0.619197	NA	-0.03977
C17ORF50	NA	NA	NA	NA	NA	NA	NA	NA	NA	NA	NA	NA	NA	NA	NA	NA	NA	NA	NA	NA	NA	0.911509	NA
C17orf51	1.20706	0.951913	-0.48432	0.747201	-3.20118	-0.121136	1.38539	2.0742	0.104764	0.25055	-0.17464	0.104572	-0.538076	0.044454	0.487288	-0.353632	-1.74743	-0.265999	1.67905	2.69012	0.946842	NA	0.29951
C17ORF51	NA	NA	NA	NA	NA	NA	NA	NA	NA	NA	NA	NA	NA	NA	NA	NA	NA	NA	NA	NA	NA	-0.096919	NA
C17orf53	1.2518	1.74227	0.691441	0.412103	0.217259	4.60097	3.1355	1.25125	0.283711	1.99872	0.347698	0.327895	1.34011	0.317619	0.397357	3.02091	-0.804561	0.724587	0.07721	-0.03903	-0.351846	NA	0.699618
C17ORF53	NA	NA	NA	NA	NA	NA	NA	NA	NA	NA	NA	NA	NA	NA	NA	NA	NA	NA	NA	NA	NA	1.08393	NA
[truncated: 18,489 more rows]

## Sheet: Table_S3b
Table S3b
[truncated: 1,336 more rows]
