# Supplementary material for: A linear mixed model approach to gene expression-tumor aneuploidy association studies
Source: Sci Rep. 2019 Aug 16;9:11944. doi: 10.1038/s41598-019-48302-1 (PMC6697733; doi:10.1038/s41598-019-48302-1)
Supplement: Supplementary file 5 — Supplementary Table 4 [file 41598_2019_48302_MOESM5_ESM.xls]

## Sheet: Table S7
Table S7
List of histone genes used in histone gene set.
HIST1H1A
HIST1H1B
HIST1H1C
HIST1H1D
HIST1H1E
HIST1H1T
HIST1H2AA
HIST1H2AB
HIST1H2AC
HIST1H2AD
HIST1H2AE
HIST1H2AG
HIST1H2AH
HIST1H2AI
HIST1H2AJ
HIST1H2AK
HIST1H2AL
HIST1H2AM
HIST1H2BA
HIST1H2BB
HIST1H2BC
HIST1H2BD
HIST1H2BE
HIST1H2BF
HIST1H2BG
HIST1H2BH
HIST1H2BI
HIST1H2BJ
HIST1H2BK
HIST1H2BL
HIST1H2BM
HIST1H2BN
HIST1H2BO
HIST1H3A
HIST1H3B
HIST1H3C
HIST1H3D
HIST1H3E
HIST1H3F
HIST1H3G
HIST1H3H
HIST1H3I
HIST1H3J
HIST1H4A
HIST1H4B
HIST1H4C
HIST1H4D
HIST1H4E
HIST1H4F
HIST1H4G
HIST1H4H
HIST1H4I
HIST1H4J
HIST1H4K
HIST1H4L
HIST2H2AA3
HIST2H2AA4
HIST2H2AB
HIST2H2AC
HIST2H2BE
HIST2H2BF
HIST2H3A
HIST2H3C
HIST2H3D
HIST2H4A
HIST2H4B
HIST3H2A
HIST3H2BB
HIST3H3
HIST4H4
